# Supplementary material for: Bacterial Community Structure in the Asian Rice Gall Midge Reveals a Varied Microbiome Rich in Proteobacteria
Source: Sci Rep. 2017 Aug 25;7:9424. doi: 10.1038/s41598-017-09791-0 (PMC5573367; doi:10.1038/s41598-017-09791-0)
Supplement: Supplementary file 7 — Supplementary data 3 [file 41598_2017_9791_MOESM7_ESM.xlsx]

## Sheet: Phylum
Domain	Phylum	Absolute count	Pct
Bacteria	Proteobacteria	260322	98.71%
Bacteria	Actinobacteria	2382	0.90%
Bacteria	Firmicutes	715	0.27%
Bacteria	Bacteroidetes	193	0.07%
Bacteria	Acidobacteria	53	0.02%
Bacteria	Chloroflexi	14	0.01%
Bacteria	Cyanobacteria	9	0.00%
Bacteria	TM7	5	0.00%
Bacteria	[Thermi]	4	0.00%
Archaea	Euryarchaeota	4	0.00%
Bacteria	Verrucomicrobia	3	0.00%
Bacteria	NKB19	3	0.00%
Bacteria	Fusobacteria	3	0.00%
Bacteria	Aquificae	3	0.00%
Bacteria	OD1	1	0.00%
Bacteria	AD3	1	0.00%

## Sheet: Class
Domain	Phylum	Class	Absolute count	Pct
Bacteria	Proteobacteria	Alphaproteobacteria	256286	97.18%
Bacteria	Proteobacteria	Gammaproteobacteria	3589	1.36%
Bacteria	Actinobacteria	Actinobacteria	2367	0.90%
Bacteria	Firmicutes	Bacilli	613	0.23%
Bacteria	Proteobacteria	Betaproteobacteria	433	0.16%
Bacteria	Bacteroidetes	Flavobacteriia	168	0.06%
Bacteria	Firmicutes	Clostridia	102	0.04%
Bacteria	Acidobacteria	Sva0725	39	0.01%
Bacteria	Chloroflexi	Anaerolineae	13	0.00%
Bacteria	Bacteroidetes	Bacteroidia	13	0.00%
Bacteria	Proteobacteria	Deltaproteobacteria	11	0.00%
Bacteria	Cyanobacteria	ML635J-21	8	0.00%
Bacteria	Actinobacteria	Rubrobacteria	7	0.00%
Bacteria	TM7	TM7-3	5	0.00%
Bacteria	Bacteroidetes	[Saprospirae]	5	0.00%
Bacteria	Acidobacteria	[Chloracidobacteria]	5	0.00%
Bacteria	[Thermi]	Deinococci	4	0.00%
Bacteria	Bacteroidetes	Unclassified	4	0.00%
Archaea	Euryarchaeota	Methanobacteria	4	0.00%
Bacteria	Proteobacteria	Epsilonproteobacteria	3	0.00%
Bacteria	Fusobacteria	Fusobacteriia	3	0.00%
Bacteria	Aquificae	Aquificae	3	0.00%
Bacteria	Actinobacteria	Thermoleophilia	3	0.00%
Bacteria	Actinobacteria	Acidimicrobiia	3	0.00%
Bacteria	Acidobacteria	Acidobacteriia	3	0.00%
Bacteria	Verrucomicrobia	[Pedosphaerae]	2	0.00%
Bacteria	NKB19	Unclassified	2	0.00%
Bacteria	Bacteroidetes	Cytophagia	2	0.00%
Bacteria	Acidobacteria	Solibacteres	2	0.00%
Bacteria	Acidobacteria	Acidobacteria-6	2	0.00%
Bacteria	Verrucomicrobia	[Spartobacteria]	1	0.00%
Bacteria	OD1	SM2F11	1	0.00%
Bacteria	NKB19	TSBW08	1	0.00%
Bacteria	Cyanobacteria	Synechococcophycideae	1	0.00%
Bacteria	Chloroflexi	Chloroflexi	1	0.00%
Bacteria	Bacteroidetes	Sphingobacteriia	1	0.00%
Bacteria	Actinobacteria	OPB41	1	0.00%
Bacteria	Actinobacteria	Coriobacteriia	1	0.00%
Bacteria	Acidobacteria	DA052	1	0.00%
Bacteria	Acidobacteria	Acidobacteria-5	1	0.00%
Bacteria	AD3	ABS-6	1	0.00%

## Sheet: Order
Domain	Phylum	Class	Order	Absolute count	Pct
Bacteria	Proteobacteria	Alphaproteobacteria	Rickettsiales	236933	89.84%
Bacteria	Proteobacteria	Alphaproteobacteria	Sphingomonadales	18071	6.85%
Bacteria	Actinobacteria	Actinobacteria	Actinomycetales	2367	0.90%
Bacteria	Proteobacteria	Gammaproteobacteria	Pseudomonadales	2176	0.83%
Bacteria	Proteobacteria	Alphaproteobacteria	Unclassified	714	0.27%
Bacteria	Proteobacteria	Gammaproteobacteria	Aeromonadales	565	0.21%
Bacteria	Firmicutes	Bacilli	Bacillales	527	0.20%
Bacteria	Proteobacteria	Betaproteobacteria	Burkholderiales	409	0.16%
Bacteria	Proteobacteria	Gammaproteobacteria	Alteromonadales	403	0.15%
Bacteria	Proteobacteria	Alphaproteobacteria	Rhodobacterales	291	0.11%
Bacteria	Proteobacteria	Alphaproteobacteria	Rhizobiales	205	0.08%
Bacteria	Bacteroidetes	Flavobacteriia	Flavobacteriales	168	0.06%
Bacteria	Proteobacteria	Gammaproteobacteria	Enterobacteriales	152	0.06%
Bacteria	Proteobacteria	Gammaproteobacteria	Xanthomonadales	135	0.05%
Bacteria	Proteobacteria	Gammaproteobacteria	Vibrionales	94	0.04%
Bacteria	Firmicutes	Clostridia	Clostridiales	90	0.03%
Bacteria	Firmicutes	Bacilli	Lactobacillales	84	0.03%
Bacteria	Proteobacteria	Alphaproteobacteria	Caulobacterales	45	0.02%
Bacteria	Acidobacteria	Sva0725	Sva0725	39	0.01%
Bacteria	Proteobacteria	Gammaproteobacteria	Oceanospirillales	31	0.01%
Bacteria	Proteobacteria	Alphaproteobacteria	Rhodospirillales	24	0.01%
Bacteria	Proteobacteria	Gammaproteobacteria	Pasteurellales	14	0.01%
Bacteria	Proteobacteria	Betaproteobacteria	Rhodocyclales	13	0.00%
Bacteria	Bacteroidetes	Bacteroidia	Bacteroidales	13	0.00%
Bacteria	Firmicutes	Clostridia	Thermoanaerobacterales	12	0.00%
Bacteria	Chloroflexi	Anaerolineae	Anaerolineales	12	0.00%
Bacteria	Proteobacteria	Gammaproteobacteria	Chromatiales	8	0.00%
Bacteria	Cyanobacteria	ML635J-21	Unclassified	8	0.00%
Bacteria	Proteobacteria	Deltaproteobacteria	Myxococcales	7	0.00%
Bacteria	Actinobacteria	Rubrobacteria	Rubrobacterales	7	0.00%
Bacteria	TM7	TM7-3	Unclassified	5	0.00%
Bacteria	Proteobacteria	Gammaproteobacteria	Legionellales	5	0.00%
Bacteria	Bacteroidetes	[Saprospirae]	[Saprospirales]	5	0.00%
Bacteria	Proteobacteria	Betaproteobacteria	Unclassified	4	0.00%
Bacteria	Bacteroidetes	Unclassified	Unclassified	4	0.00%
Archaea	Euryarchaeota	Methanobacteria	Methanobacteriales	4	0.00%
Bacteria	[Thermi]	Deinococci	Deinococcales	3	0.00%
Bacteria	Proteobacteria	Gammaproteobacteria	Unclassified	3	0.00%
Bacteria	Proteobacteria	Epsilonproteobacteria	Campylobacterales	3	0.00%
Bacteria	Proteobacteria	Betaproteobacteria	ASSO-13	3	0.00%
Bacteria	Fusobacteria	Fusobacteriia	Fusobacteriales	3	0.00%
Bacteria	Aquificae	Aquificae	Aquificales	3	0.00%
Bacteria	Actinobacteria	Thermoleophilia	Solirubrobacterales	3	0.00%
Bacteria	Actinobacteria	Acidimicrobiia	Acidimicrobiales	3	0.00%
Bacteria	Acidobacteria	[Chloracidobacteria]	RB41	3	0.00%
Bacteria	Acidobacteria	Acidobacteriia	Acidobacteriales	3	0.00%
Bacteria	Verrucomicrobia	[Pedosphaerae]	[Pedosphaerales]	2	0.00%
Bacteria	Proteobacteria	Betaproteobacteria	Neisseriales	2	0.00%
Bacteria	Proteobacteria	Alphaproteobacteria	Kiloniellales	2	0.00%
Bacteria	NKB19	Unclassified	Unclassified	2	0.00%
Bacteria	Firmicutes	Bacilli	Gemellales	2	0.00%
Bacteria	Bacteroidetes	Cytophagia	Cytophagales	2	0.00%
Bacteria	Acidobacteria	[Chloracidobacteria]	11-24	2	0.00%
Bacteria	Acidobacteria	Acidobacteria-6	iii1-15	2	0.00%
Bacteria	[Thermi]	Deinococci	Thermales	1	0.00%
Bacteria	Verrucomicrobia	[Spartobacteria]	[Chthoniobacterales]	1	0.00%
Bacteria	Proteobacteria	Gammaproteobacteria	Thiotrichales	1	0.00%
Bacteria	Proteobacteria	Gammaproteobacteria	Methylococcales	1	0.00%
Bacteria	Proteobacteria	Gammaproteobacteria	Cardiobacteriales	1	0.00%
Bacteria	Proteobacteria	Deltaproteobacteria	Spirobacillales	1	0.00%
Bacteria	Proteobacteria	Deltaproteobacteria	Desulfuromonadales	1	0.00%
Bacteria	Proteobacteria	Deltaproteobacteria	Bdellovibrionales	1	0.00%
Bacteria	Proteobacteria	Deltaproteobacteria	Unclassified	1	0.00%
Bacteria	Proteobacteria	Betaproteobacteria	SBla14	1	0.00%
Bacteria	Proteobacteria	Betaproteobacteria	MND1	1	0.00%
Bacteria	Proteobacteria	Alphaproteobacteria	BD7-3	1	0.00%
Bacteria	OD1	SM2F11	Unclassified	1	0.00%
Bacteria	NKB19	TSBW08	Unclassified	1	0.00%
Bacteria	Cyanobacteria	Synechococcophycideae	Pseudanabaenales	1	0.00%
Bacteria	Chloroflexi	Chloroflexi	Chloroflexales	1	0.00%
Bacteria	Chloroflexi	Anaerolineae	SB-34	1	0.00%
Bacteria	Bacteroidetes	Sphingobacteriia	Sphingobacteriales	1	0.00%
Bacteria	Actinobacteria	OPB41	Unclassified	1	0.00%
Bacteria	Actinobacteria	Coriobacteriia	Coriobacteriales	1	0.00%
Bacteria	Acidobacteria	Solibacteres	Solibacterales	1	0.00%
Bacteria	Acidobacteria	Solibacteres	JH-WHS99	1	0.00%
Bacteria	Acidobacteria	DA052	Ellin6513	1	0.00%
Bacteria	Acidobacteria	Acidobacteria-5	Unclassified	1	0.00%
Bacteria	AD3	ABS-6	Unclassified	1	0.00%

## Sheet: Family
Domain	Phylum	Class	Order	Family	Absolute count	Pct
Bacteria	Proteobacteria	Alphaproteobacteria	Rickettsiales	Rickettsiaceae	236929	89.84%
Bacteria	Proteobacteria	Alphaproteobacteria	Sphingomonadales	Sphingomonadaceae	17916	6.79%
Bacteria	Actinobacteria	Actinobacteria	Actinomycetales	Corynebacteriaceae	1515	0.57%
Bacteria	Proteobacteria	Gammaproteobacteria	Pseudomonadales	Moraxellaceae	1349	0.51%
Bacteria	Proteobacteria	Gammaproteobacteria	Pseudomonadales	Pseudomonadaceae	827	0.31%
Bacteria	Proteobacteria	Alphaproteobacteria	Unclassified	Unclassified	714	0.27%
Bacteria	Proteobacteria	Gammaproteobacteria	Aeromonadales	Aeromonadaceae	562	0.21%
Bacteria	Actinobacteria	Actinobacteria	Actinomycetales	Micrococcaceae	436	0.17%
Bacteria	Firmicutes	Bacilli	Bacillales	Staphylococcaceae	393	0.15%
Bacteria	Proteobacteria	Gammaproteobacteria	Alteromonadales	[Chromatiaceae]	350	0.13%
Bacteria	Proteobacteria	Alphaproteobacteria	Rhodobacterales	Rhodobacteraceae	289	0.11%
Bacteria	Proteobacteria	Betaproteobacteria	Burkholderiales	Comamonadaceae	260	0.10%
Bacteria	Proteobacteria	Gammaproteobacteria	Enterobacteriales	Enterobacteriaceae	152	0.06%
Bacteria	Proteobacteria	Betaproteobacteria	Burkholderiales	Oxalobacteraceae	135	0.05%
Bacteria	Bacteroidetes	Flavobacteriia	Flavobacteriales	[Weeksellaceae]	135	0.05%
Bacteria	Proteobacteria	Gammaproteobacteria	Xanthomonadales	Xanthomonadaceae	134	0.05%
Bacteria	Proteobacteria	Alphaproteobacteria	Sphingomonadales	Unclassified	127	0.05%
Bacteria	Actinobacteria	Actinobacteria	Actinomycetales	Propionibacteriaceae	106	0.04%
Bacteria	Proteobacteria	Gammaproteobacteria	Vibrionales	Pseudoalteromonadaceae	86	0.03%
Bacteria	Firmicutes	Clostridia	Clostridiales	[Tissierellaceae]	75	0.03%
Bacteria	Actinobacteria	Actinobacteria	Actinomycetales	Brevibacteriaceae	68	0.03%
Bacteria	Firmicutes	Bacilli	Bacillales	Bacillaceae	59	0.02%
Bacteria	Actinobacteria	Actinobacteria	Actinomycetales	Intrasporangiaceae	59	0.02%
Bacteria	Proteobacteria	Alphaproteobacteria	Rhizobiales	Methylobacteriaceae	57	0.02%
Bacteria	Firmicutes	Bacilli	Bacillales	Planococcaceae	55	0.02%
Bacteria	Firmicutes	Bacilli	Lactobacillales	Aerococcaceae	54	0.02%
Bacteria	Proteobacteria	Alphaproteobacteria	Caulobacterales	Caulobacteraceae	45	0.02%
Bacteria	Proteobacteria	Alphaproteobacteria	Rhizobiales	Hyphomicrobiaceae	39	0.01%
Bacteria	Acidobacteria	Sva0725	Sva0725	Unclassified	39	0.01%
Bacteria	Proteobacteria	Gammaproteobacteria	Alteromonadales	Shewanellaceae	33	0.01%
Bacteria	Bacteroidetes	Flavobacteriia	Flavobacteriales	Flavobacteriaceae	33	0.01%
Bacteria	Proteobacteria	Alphaproteobacteria	Rhizobiales	Unclassified	32	0.01%
Bacteria	Actinobacteria	Actinobacteria	Actinomycetales	Dermabacteraceae	30	0.01%
Bacteria	Proteobacteria	Alphaproteobacteria	Sphingomonadales	Erythrobacteraceae	28	0.01%
Bacteria	Proteobacteria	Gammaproteobacteria	Oceanospirillales	Halomonadaceae	26	0.01%
Bacteria	Proteobacteria	Alphaproteobacteria	Rhizobiales	Rhizobiaceae	25	0.01%
Bacteria	Actinobacteria	Actinobacteria	Actinomycetales	Unclassified	23	0.01%
Bacteria	Actinobacteria	Actinobacteria	Actinomycetales	Nocardioidaceae	21	0.01%
Bacteria	Proteobacteria	Alphaproteobacteria	Rhizobiales	Phyllobacteriaceae	19	0.01%
Bacteria	Actinobacteria	Actinobacteria	Actinomycetales	Dermacoccaceae	18	0.01%
Bacteria	Firmicutes	Bacilli	Lactobacillales	Streptococcaceae	17	0.01%
Bacteria	Proteobacteria	Alphaproteobacteria	Rhodospirillales	Rhodospirillaceae	16	0.01%
Bacteria	Actinobacteria	Actinobacteria	Actinomycetales	Pseudonocardiaceae	16	0.01%
Bacteria	Actinobacteria	Actinobacteria	Actinomycetales	Dietziaceae	16	0.01%
Bacteria	Proteobacteria	Gammaproteobacteria	Pasteurellales	Pasteurellaceae	14	0.01%
Bacteria	Actinobacteria	Actinobacteria	Actinomycetales	Mycobacteriaceae	14	0.01%
Bacteria	Proteobacteria	Betaproteobacteria	Rhodocyclales	Rhodocyclaceae	13	0.00%
Bacteria	Actinobacteria	Actinobacteria	Actinomycetales	Microbacteriaceae	13	0.00%
Bacteria	Proteobacteria	Alphaproteobacteria	Rhizobiales	Rhodobiaceae	12	0.00%
Bacteria	Firmicutes	Bacilli	Bacillales	[Exiguobacteraceae]	12	0.00%
Bacteria	Chloroflexi	Anaerolineae	Anaerolineales	Anaerolinaceae	12	0.00%
Bacteria	Proteobacteria	Betaproteobacteria	Burkholderiales	Unclassified	11	0.00%
Bacteria	Bacteroidetes	Bacteroidia	Bacteroidales	Prevotellaceae	10	0.00%
Bacteria	Proteobacteria	Alphaproteobacteria	Rhizobiales	Aurantimonadaceae	9	0.00%
Bacteria	Proteobacteria	Gammaproteobacteria	Vibrionales	Vibrionaceae	8	0.00%
Bacteria	Proteobacteria	Gammaproteobacteria	Alteromonadales	Unclassified	8	0.00%
Bacteria	Firmicutes	Clostridia	Thermoanaerobacterales	Thermodesulfobiaceae	8	0.00%
Bacteria	Firmicutes	Bacilli	Lactobacillales	Lactobacillaceae	8	0.00%
Bacteria	Cyanobacteria	ML635J-21	Unclassified	Unclassified	8	0.00%
Bacteria	Actinobacteria	Rubrobacteria	Rubrobacterales	Rubrobacteraceae	7	0.00%
Bacteria	Proteobacteria	Alphaproteobacteria	Rhodospirillales	Unclassified	6	0.00%
Bacteria	Proteobacteria	Alphaproteobacteria	Rhizobiales	Bradyrhizobiaceae	6	0.00%
Bacteria	Actinobacteria	Actinobacteria	Actinomycetales	Bogoriellaceae	6	0.00%
Bacteria	TM7	TM7-3	Unclassified	Unclassified	5	0.00%
Bacteria	Proteobacteria	Gammaproteobacteria	Oceanospirillales	Oceanospirillaceae	5	0.00%
Bacteria	Proteobacteria	Gammaproteobacteria	Chromatiales	Unclassified	5	0.00%
Bacteria	Proteobacteria	Gammaproteobacteria	Alteromonadales	Alteromonadaceae	5	0.00%
Bacteria	Firmicutes	Clostridia	Clostridiales	Veillonellaceae	5	0.00%
Bacteria	Bacteroidetes	[Saprospirae]	[Saprospirales]	Chitinophagaceae	5	0.00%
Bacteria	Proteobacteria	Gammaproteobacteria	Legionellales	Coxiellaceae	4	0.00%
Bacteria	Proteobacteria	Gammaproteobacteria	Alteromonadales	Colwelliaceae	4	0.00%
Bacteria	Proteobacteria	Deltaproteobacteria	Myxococcales	Haliangiaceae	4	0.00%
Bacteria	Proteobacteria	Betaproteobacteria	Unclassified	Unclassified	4	0.00%
Bacteria	Firmicutes	Clostridia	Thermoanaerobacterales	Caldicellulosiruptoraceae	4	0.00%
Bacteria	Firmicutes	Bacilli	Bacillales	Alicyclobacillaceae	4	0.00%
Bacteria	Bacteroidetes	Unclassified	Unclassified	Unclassified	4	0.00%
Bacteria	Actinobacteria	Actinobacteria	Actinomycetales	Gordoniaceae	4	0.00%
Bacteria	Actinobacteria	Actinobacteria	Actinomycetales	Dermatophilaceae	4	0.00%
Bacteria	Actinobacteria	Actinobacteria	Actinomycetales	Actinomycetaceae	4	0.00%
Archaea	Euryarchaeota	Methanobacteria	Methanobacteriales	Methanobacteriaceae	4	0.00%
Bacteria	[Thermi]	Deinococci	Deinococcales	Deinococcaceae	3	0.00%
Bacteria	Proteobacteria	Gammaproteobacteria	Alteromonadales	Idiomarinaceae	3	0.00%
Bacteria	Proteobacteria	Gammaproteobacteria	Aeromonadales	Unclassified	3	0.00%
Bacteria	Proteobacteria	Gammaproteobacteria	Unclassified	Unclassified	3	0.00%
Bacteria	Proteobacteria	Epsilonproteobacteria	Campylobacterales	Campylobacteraceae	3	0.00%
Bacteria	Proteobacteria	Betaproteobacteria	Burkholderiales	Alcaligenaceae	3	0.00%
Bacteria	Proteobacteria	Betaproteobacteria	ASSO-13	Unclassified	3	0.00%
Bacteria	Fusobacteria	Fusobacteriia	Fusobacteriales	Fusobacteriaceae	3	0.00%
Bacteria	Firmicutes	Clostridia	Clostridiales	Ruminococcaceae	3	0.00%
Bacteria	Firmicutes	Clostridia	Clostridiales	Lachnospiraceae	3	0.00%
Bacteria	Firmicutes	Clostridia	Clostridiales	Clostridiaceae	3	0.00%
Bacteria	Firmicutes	Bacilli	Lactobacillales	Leuconostocaceae	3	0.00%
Bacteria	Firmicutes	Bacilli	Bacillales	Paenibacillaceae	3	0.00%
Bacteria	Aquificae	Aquificae	Aquificales	Aquificaceae	3	0.00%
Bacteria	Actinobacteria	Thermoleophilia	Solirubrobacterales	Unclassified	3	0.00%
Bacteria	Actinobacteria	Actinobacteria	Actinomycetales	Cellulomonadaceae	3	0.00%
Bacteria	Actinobacteria	Acidimicrobiia	Acidimicrobiales	C111	3	0.00%
Bacteria	Acidobacteria	Acidobacteriia	Acidobacteriales	Koribacteraceae	3	0.00%
Bacteria	Proteobacteria	Gammaproteobacteria	Chromatiales	Ectothiorhodospiraceae	2	0.00%
Bacteria	Proteobacteria	Deltaproteobacteria	Myxococcales	Unclassified	2	0.00%
Bacteria	Proteobacteria	Betaproteobacteria	Neisseriales	Neisseriaceae	2	0.00%
Bacteria	Proteobacteria	Alphaproteobacteria	Rickettsiales	Anaplasmataceae	2	0.00%
Bacteria	Proteobacteria	Alphaproteobacteria	Rickettsiales	Unclassified	2	0.00%
Bacteria	Proteobacteria	Alphaproteobacteria	Rhodospirillales	Acetobacteraceae	2	0.00%
Bacteria	Proteobacteria	Alphaproteobacteria	Rhodobacterales	Hyphomonadaceae	2	0.00%
Bacteria	Proteobacteria	Alphaproteobacteria	Rhizobiales	Xanthobacteraceae	2	0.00%
Bacteria	Proteobacteria	Alphaproteobacteria	Kiloniellales	Unclassified	2	0.00%
Bacteria	NKB19	Unclassified	Unclassified	Unclassified	2	0.00%
Bacteria	Firmicutes	Bacilli	Gemellales	Gemellaceae	2	0.00%
Bacteria	Bacteroidetes	Cytophagia	Cytophagales	Cytophagaceae	2	0.00%
Bacteria	Actinobacteria	Actinobacteria	Actinomycetales	Tsukamurellaceae	2	0.00%
Bacteria	Actinobacteria	Actinobacteria	Actinomycetales	Streptomycetaceae	2	0.00%
Bacteria	Actinobacteria	Actinobacteria	Actinomycetales	Geodermatophilaceae	2	0.00%
Bacteria	Actinobacteria	Actinobacteria	Actinomycetales	Actinosynnemataceae	2	0.00%
Bacteria	Acidobacteria	[Chloracidobacteria]	RB41	Ellin6075	2	0.00%
Bacteria	Acidobacteria	[Chloracidobacteria]	11-24	Unclassified	2	0.00%
Bacteria	Acidobacteria	Acidobacteria-6	iii1-15	Unclassified	2	0.00%
Bacteria	[Thermi]	Deinococci	Thermales	Thermaceae	1	0.00%
Bacteria	Verrucomicrobia	[Spartobacteria]	[Chthoniobacterales]	[Chthoniobacteraceae]	1	0.00%
Bacteria	Verrucomicrobia	[Pedosphaerae]	[Pedosphaerales]	Ellin515	1	0.00%
Bacteria	Verrucomicrobia	[Pedosphaerae]	[Pedosphaerales]	Unclassified	1	0.00%
Bacteria	Proteobacteria	Gammaproteobacteria	Xanthomonadales	Sinobacteraceae	1	0.00%
Bacteria	Proteobacteria	Gammaproteobacteria	Thiotrichales	Piscirickettsiaceae	1	0.00%
Bacteria	Proteobacteria	Gammaproteobacteria	Methylococcales	Crenotrichaceae	1	0.00%
Bacteria	Proteobacteria	Gammaproteobacteria	Legionellales	Unclassified	1	0.00%
Bacteria	Proteobacteria	Gammaproteobacteria	Chromatiales	Halothiobacillaceae	1	0.00%
Bacteria	Proteobacteria	Gammaproteobacteria	Cardiobacteriales	Unclassified	1	0.00%
Bacteria	Proteobacteria	Deltaproteobacteria	Spirobacillales	Unclassified	1	0.00%
Bacteria	Proteobacteria	Deltaproteobacteria	Myxococcales	OM27	1	0.00%
Bacteria	Proteobacteria	Deltaproteobacteria	Desulfuromonadales	Geobacteraceae	1	0.00%
Bacteria	Proteobacteria	Deltaproteobacteria	Bdellovibrionales	Bdellovibrionaceae	1	0.00%
Bacteria	Proteobacteria	Deltaproteobacteria	Unclassified	Unclassified	1	0.00%
Bacteria	Proteobacteria	Betaproteobacteria	SBla14	Unclassified	1	0.00%
Bacteria	Proteobacteria	Betaproteobacteria	MND1	Unclassified	1	0.00%
Bacteria	Proteobacteria	Alphaproteobacteria	Rhizobiales	Methylocystaceae	1	0.00%
Bacteria	Proteobacteria	Alphaproteobacteria	Rhizobiales	Brucellaceae	1	0.00%
Bacteria	Proteobacteria	Alphaproteobacteria	Rhizobiales	Beijerinckiaceae	1	0.00%
Bacteria	Proteobacteria	Alphaproteobacteria	Rhizobiales	Bartonellaceae	1	0.00%
Bacteria	Proteobacteria	Alphaproteobacteria	BD7-3	Unclassified	1	0.00%
Bacteria	OD1	SM2F11	Unclassified	Unclassified	1	0.00%
Bacteria	NKB19	TSBW08	Unclassified	Unclassified	1	0.00%
Bacteria	Firmicutes	Clostridia	Clostridiales	Unclassified	1	0.00%
Bacteria	Firmicutes	Bacilli	Lactobacillales	Enterococcaceae	1	0.00%
Bacteria	Firmicutes	Bacilli	Lactobacillales	Carnobacteriaceae	1	0.00%
Bacteria	Firmicutes	Bacilli	Bacillales	Unclassified	1	0.00%
Bacteria	Cyanobacteria	Synechococcophycideae	Pseudanabaenales	Pseudanabaenaceae	1	0.00%
Bacteria	Chloroflexi	Chloroflexi	Chloroflexales	Chloroflexaceae	1	0.00%
Bacteria	Chloroflexi	Anaerolineae	SB-34	Unclassified	1	0.00%
Bacteria	Bacteroidetes	Sphingobacteriia	Sphingobacteriales	Sphingobacteriaceae	1	0.00%
Bacteria	Bacteroidetes	Bacteroidia	Bacteroidales	Rikenellaceae	1	0.00%
Bacteria	Bacteroidetes	Bacteroidia	Bacteroidales	Porphyromonadaceae	1	0.00%
Bacteria	Bacteroidetes	Bacteroidia	Bacteroidales	Marinilabiaceae	1	0.00%
Bacteria	Actinobacteria	OPB41	Unclassified	Unclassified	1	0.00%
Bacteria	Actinobacteria	Coriobacteriia	Coriobacteriales	Coriobacteriaceae	1	0.00%
Bacteria	Actinobacteria	Actinobacteria	Actinomycetales	Nocardiaceae	1	0.00%
Bacteria	Actinobacteria	Actinobacteria	Actinomycetales	Micromonosporaceae	1	0.00%
Bacteria	Actinobacteria	Actinobacteria	Actinomycetales	Beutenbergiaceae	1	0.00%
Bacteria	Acidobacteria	[Chloracidobacteria]	RB41	Unclassified	1	0.00%
Bacteria	Acidobacteria	Solibacteres	Solibacterales	Solibacteraceae	1	0.00%
Bacteria	Acidobacteria	Solibacteres	JH-WHS99	Unclassified	1	0.00%
Bacteria	Acidobacteria	DA052	Ellin6513	Unclassified	1	0.00%
Bacteria	Acidobacteria	Acidobacteria-5	Unclassified	Unclassified	1	0.00%
Bacteria	AD3	ABS-6	Unclassified	Unclassified	1	0.00%

## Sheet: Genus
Domain	Phylum	Class	Order	Family	Genus	Absolute count	Pct
Bacteria	Proteobacteria	Alphaproteobacteria	Rickettsiales	Rickettsiaceae	Wolbachia	236870	89.82%
Bacteria	Proteobacteria	Alphaproteobacteria	Sphingomonadales	Sphingomonadaceae	Novosphingobium	12552	4.76%
Bacteria	Proteobacteria	Alphaproteobacteria	Sphingomonadales	Sphingomonadaceae	Unclassified	4924	1.87%
Bacteria	Actinobacteria	Actinobacteria	Actinomycetales	Corynebacteriaceae	Corynebacterium	1515	0.57%
Bacteria	Proteobacteria	Gammaproteobacteria	Pseudomonadales	Moraxellaceae	Acinetobacter	1262	0.48%
Bacteria	Proteobacteria	Alphaproteobacteria	Unclassified	Unclassified	Unclassified	714	0.27%
Bacteria	Proteobacteria	Gammaproteobacteria	Pseudomonadales	Pseudomonadaceae	Pseudomonas	622	0.24%
Bacteria	Proteobacteria	Gammaproteobacteria	Aeromonadales	Aeromonadaceae	Unclassified	470	0.18%
Bacteria	Proteobacteria	Gammaproteobacteria	Alteromonadales	[Chromatiaceae]	Rheinheimera	332	0.13%
Bacteria	Firmicutes	Bacilli	Bacillales	Staphylococcaceae	Staphylococcus	317	0.12%
Bacteria	Proteobacteria	Alphaproteobacteria	Rhodobacterales	Rhodobacteraceae	Paracoccus	223	0.08%
Bacteria	Proteobacteria	Alphaproteobacteria	Sphingomonadales	Sphingomonadaceae	Sphingomonas	213	0.08%
Bacteria	Proteobacteria	Gammaproteobacteria	Pseudomonadales	Pseudomonadaceae	Unclassified	202	0.08%
Bacteria	Proteobacteria	Alphaproteobacteria	Sphingomonadales	Sphingomonadaceae	Sphingopyxis	180	0.07%
Bacteria	Actinobacteria	Actinobacteria	Actinomycetales	Micrococcaceae	Nesterenkonia	139	0.05%
Bacteria	Proteobacteria	Alphaproteobacteria	Sphingomonadales	Unclassified	Unclassified	127	0.05%
Bacteria	Proteobacteria	Betaproteobacteria	Burkholderiales	Oxalobacteraceae	Ralstonia	106	0.04%
Bacteria	Actinobacteria	Actinobacteria	Actinomycetales	Propionibacteriaceae	Propionibacterium	105	0.04%
Bacteria	Actinobacteria	Actinobacteria	Actinomycetales	Micrococcaceae	Kocuria	101	0.04%
Bacteria	Proteobacteria	Betaproteobacteria	Burkholderiales	Comamonadaceae	Curvibacter	92	0.03%
Bacteria	Proteobacteria	Gammaproteobacteria	Aeromonadales	Aeromonadaceae	Aeromonas	88	0.03%
Bacteria	Proteobacteria	Gammaproteobacteria	Vibrionales	Pseudoalteromonadaceae	Vibrio	85	0.03%
Bacteria	Actinobacteria	Actinobacteria	Actinomycetales	Brevibacteriaceae	Brevibacterium	68	0.03%
Bacteria	Firmicutes	Clostridia	Clostridiales	[Tissierellaceae]	Anaerococcus	66	0.03%
Bacteria	Actinobacteria	Actinobacteria	Actinomycetales	Micrococcaceae	Micrococcus	66	0.03%
Bacteria	Proteobacteria	Gammaproteobacteria	Enterobacteriales	Enterobacteriaceae	Unclassified	65	0.02%
Bacteria	Actinobacteria	Actinobacteria	Actinomycetales	Micrococcaceae	Citricoccus	64	0.02%
Bacteria	Proteobacteria	Gammaproteobacteria	Enterobacteriales	Enterobacteriaceae	Enterobacter	62	0.02%
Bacteria	Proteobacteria	Betaproteobacteria	Burkholderiales	Comamonadaceae	Comamonas	62	0.02%
Bacteria	Firmicutes	Bacilli	Bacillales	Staphylococcaceae	Jeotgalicoccus	58	0.02%
Bacteria	Proteobacteria	Alphaproteobacteria	Rhodobacterales	Rhodobacteraceae	Unclassified	57	0.02%
Bacteria	Proteobacteria	Betaproteobacteria	Burkholderiales	Comamonadaceae	Unclassified	55	0.02%
Bacteria	Bacteroidetes	Flavobacteriia	Flavobacteriales	[Weeksellaceae]	Cloacibacterium	54	0.02%
Bacteria	Proteobacteria	Alphaproteobacteria	Rickettsiales	Rickettsiaceae	Orientia	52	0.02%
Bacteria	Firmicutes	Bacilli	Bacillales	Planococcaceae	Unclassified	52	0.02%
Bacteria	Proteobacteria	Gammaproteobacteria	Xanthomonadales	Xanthomonadaceae	Stenotrophomonas	50	0.02%
Bacteria	Firmicutes	Bacilli	Lactobacillales	Aerococcaceae	Aerococcus	49	0.02%
Bacteria	Proteobacteria	Gammaproteobacteria	Pseudomonadales	Moraxellaceae	Unclassified	42	0.02%
Bacteria	Proteobacteria	Alphaproteobacteria	Rhizobiales	Methylobacteriaceae	Unclassified	39	0.01%
Bacteria	Bacteroidetes	Flavobacteriia	Flavobacteriales	[Weeksellaceae]	Wautersiella	39	0.01%
Bacteria	Acidobacteria	Sva0725	Sva0725	Unclassified	Unclassified	39	0.01%
Bacteria	Actinobacteria	Actinobacteria	Actinomycetales	Micrococcaceae	Unclassified	38	0.01%
Bacteria	Proteobacteria	Alphaproteobacteria	Sphingomonadales	Sphingomonadaceae	Kaistobacter	37	0.01%
Bacteria	Proteobacteria	Betaproteobacteria	Burkholderiales	Comamonadaceae	Delftia	35	0.01%
Bacteria	Bacteroidetes	Flavobacteriia	Flavobacteriales	[Weeksellaceae]	Chryseobacterium	33	0.01%
Bacteria	Actinobacteria	Actinobacteria	Actinomycetales	Intrasporangiaceae	Phycicoccus	33	0.01%
Bacteria	Proteobacteria	Gammaproteobacteria	Alteromonadales	Shewanellaceae	Shewanella	32	0.01%
Bacteria	Proteobacteria	Alphaproteobacteria	Rhizobiales	Unclassified	Unclassified	32	0.01%
Bacteria	Firmicutes	Bacilli	Bacillales	Bacillaceae	Bacillus	32	0.01%
Bacteria	Proteobacteria	Gammaproteobacteria	Pseudomonadales	Moraxellaceae	Enhydrobacter	28	0.01%
Bacteria	Bacteroidetes	Flavobacteriia	Flavobacteriales	Flavobacteriaceae	Flavobacterium	28	0.01%
Bacteria	Proteobacteria	Gammaproteobacteria	Xanthomonadales	Xanthomonadaceae	Unclassified	26	0.01%
Bacteria	Proteobacteria	Gammaproteobacteria	Oceanospirillales	Halomonadaceae	Halomonas	23	0.01%
Bacteria	Proteobacteria	Alphaproteobacteria	Rhizobiales	Hyphomicrobiaceae	Hyphomicrobium	23	0.01%
Bacteria	Actinobacteria	Actinobacteria	Actinomycetales	Dermabacteraceae	Brachybacterium	23	0.01%
Bacteria	Actinobacteria	Actinobacteria	Actinomycetales	Unclassified	Unclassified	23	0.01%
Bacteria	Proteobacteria	Gammaproteobacteria	Xanthomonadales	Xanthomonadaceae	Pseudoxanthomonas	22	0.01%
Bacteria	Proteobacteria	Alphaproteobacteria	Caulobacterales	Caulobacteraceae	Phenylobacterium	22	0.01%
Bacteria	Proteobacteria	Alphaproteobacteria	Sphingomonadales	Erythrobacteraceae	Unclassified	21	0.01%
Bacteria	Proteobacteria	Alphaproteobacteria	Rhizobiales	Phyllobacteriaceae	Unclassified	19	0.01%
Bacteria	Proteobacteria	Alphaproteobacteria	Rhizobiales	Rhizobiaceae	Agrobacterium	18	0.01%
Bacteria	Proteobacteria	Alphaproteobacteria	Rhizobiales	Methylobacteriaceae	Methylobacterium	18	0.01%
Bacteria	Firmicutes	Bacilli	Bacillales	Staphylococcaceae	Salinicoccus	18	0.01%
Bacteria	Actinobacteria	Actinobacteria	Actinomycetales	Dermacoccaceae	Dermacoccus	18	0.01%
Bacteria	Firmicutes	Bacilli	Lactobacillales	Streptococcaceae	Streptococcus	17	0.01%
Bacteria	Firmicutes	Bacilli	Bacillales	Bacillaceae	Geobacillus	17	0.01%
Bacteria	Proteobacteria	Gammaproteobacteria	Xanthomonadales	Xanthomonadaceae	Luteimonas	16	0.01%
Bacteria	Actinobacteria	Actinobacteria	Actinomycetales	Dietziaceae	Dietzia	16	0.01%
Bacteria	Proteobacteria	Gammaproteobacteria	Alteromonadales	[Chromatiaceae]	Alishewanella	15	0.01%
Bacteria	Actinobacteria	Actinobacteria	Actinomycetales	Nocardioidaceae	Unclassified	15	0.01%
Bacteria	Proteobacteria	Betaproteobacteria	Burkholderiales	Oxalobacteraceae	Herbaspirillum	14	0.01%
Bacteria	Proteobacteria	Betaproteobacteria	Burkholderiales	Oxalobacteraceae	Unclassified	14	0.01%
Bacteria	Actinobacteria	Actinobacteria	Actinomycetales	Mycobacteriaceae	Mycobacterium	14	0.01%
Bacteria	Actinobacteria	Actinobacteria	Actinomycetales	Micrococcaceae	Arthrobacter	14	0.01%
Bacteria	Proteobacteria	Alphaproteobacteria	Caulobacterales	Caulobacteraceae	Unclassified	13	0.00%
Bacteria	Proteobacteria	Gammaproteobacteria	Pseudomonadales	Moraxellaceae	Moraxella	12	0.00%
Bacteria	Proteobacteria	Gammaproteobacteria	Pasteurellales	Pasteurellaceae	Haemophilus	12	0.00%
Bacteria	Proteobacteria	Alphaproteobacteria	Rhodospirillales	Rhodospirillaceae	Unclassified	12	0.00%
Bacteria	Proteobacteria	Alphaproteobacteria	Rhizobiales	Rhodobiaceae	Afifella	12	0.00%
Bacteria	Firmicutes	Bacilli	Bacillales	[Exiguobacteraceae]	Exiguobacterium	12	0.00%
Bacteria	Chloroflexi	Anaerolineae	Anaerolineales	Anaerolinaceae	C1_B004	12	0.00%
Bacteria	Proteobacteria	Gammaproteobacteria	Enterobacteriales	Enterobacteriaceae	Pantoea	11	0.00%
Bacteria	Proteobacteria	Gammaproteobacteria	Enterobacteriales	Enterobacteriaceae	Erwinia	11	0.00%
Bacteria	Proteobacteria	Betaproteobacteria	Burkholderiales	Unclassified	Unclassified	11	0.00%
Bacteria	Proteobacteria	Gammaproteobacteria	Xanthomonadales	Xanthomonadaceae	Thermomonas	10	0.00%
Bacteria	Bacteroidetes	Bacteroidia	Bacteroidales	Prevotellaceae	Prevotella	10	0.00%
Bacteria	Proteobacteria	Betaproteobacteria	Rhodocyclales	Rhodocyclaceae	Methyloversatilis	9	0.00%
Bacteria	Proteobacteria	Alphaproteobacteria	Rhizobiales	Aurantimonadaceae	Aurantimonas	9	0.00%
Bacteria	Proteobacteria	Alphaproteobacteria	Caulobacterales	Caulobacteraceae	Brevundimonas	9	0.00%
Bacteria	Firmicutes	Clostridia	Clostridiales	[Tissierellaceae]	Finegoldia	9	0.00%
Bacteria	Bacteroidetes	Flavobacteriia	Flavobacteriales	[Weeksellaceae]	Unclassified	9	0.00%
Bacteria	Actinobacteria	Actinobacteria	Actinomycetales	Micrococcaceae	Rothia	9	0.00%
Bacteria	Proteobacteria	Gammaproteobacteria	Alteromonadales	Unclassified	Unclassified	8	0.00%
Bacteria	Proteobacteria	Alphaproteobacteria	Rhodobacterales	Rhodobacteraceae	Rubellimicrobium	8	0.00%
Bacteria	Proteobacteria	Alphaproteobacteria	Rhizobiales	Hyphomicrobiaceae	Unclassified	8	0.00%
Bacteria	Firmicutes	Clostridia	Thermoanaerobacterales	Thermodesulfobiaceae	Coprothermobacter	8	0.00%
Bacteria	Firmicutes	Bacilli	Lactobacillales	Lactobacillaceae	Lactobacillus	8	0.00%
Bacteria	Cyanobacteria	ML635J-21	Unclassified	Unclassified	Unclassified	8	0.00%
Bacteria	Actinobacteria	Actinobacteria	Actinomycetales	Pseudonocardiaceae	Pseudonocardia	8	0.00%
Bacteria	Firmicutes	Bacilli	Bacillales	Bacillaceae	Unclassified	7	0.00%
Bacteria	Actinobacteria	Rubrobacteria	Rubrobacterales	Rubrobacteraceae	Rubrobacter	7	0.00%
Bacteria	Actinobacteria	Actinobacteria	Actinomycetales	Pseudonocardiaceae	Saccharopolyspora	7	0.00%
Bacteria	Actinobacteria	Actinobacteria	Actinomycetales	Intrasporangiaceae	Knoellia	7	0.00%
Bacteria	Actinobacteria	Actinobacteria	Actinomycetales	Dermabacteraceae	Unclassified	7	0.00%
Bacteria	Proteobacteria	Gammaproteobacteria	Vibrionales	Vibrionaceae	Vibrio	6	0.00%
Bacteria	Proteobacteria	Alphaproteobacteria	Sphingomonadales	Sphingomonadaceae	Sphingobium	6	0.00%
Bacteria	Proteobacteria	Alphaproteobacteria	Rhodospirillales	Unclassified	Unclassified	6	0.00%
Bacteria	Proteobacteria	Alphaproteobacteria	Rhizobiales	Bradyrhizobiaceae	Unclassified	6	0.00%
Bacteria	Actinobacteria	Actinobacteria	Actinomycetales	Intrasporangiaceae	Unclassified	6	0.00%
Bacteria	Actinobacteria	Actinobacteria	Actinomycetales	Bogoriellaceae	Georgenia	6	0.00%
Bacteria	TM7	TM7-3	Unclassified	Unclassified	Unclassified	5	0.00%
Bacteria	Proteobacteria	Gammaproteobacteria	Pseudomonadales	Moraxellaceae	Perlucidibaca	5	0.00%
Bacteria	Proteobacteria	Gammaproteobacteria	Chromatiales	Unclassified	Unclassified	5	0.00%
Bacteria	Proteobacteria	Gammaproteobacteria	Alteromonadales	Alteromonadaceae	Cellvibrio	5	0.00%
Bacteria	Proteobacteria	Betaproteobacteria	Burkholderiales	Comamonadaceae	Hydrogenophaga	5	0.00%
Bacteria	Proteobacteria	Alphaproteobacteria	Rhizobiales	Rhizobiaceae	Unclassified	5	0.00%
Bacteria	Proteobacteria	Alphaproteobacteria	Rhizobiales	Hyphomicrobiaceae	Rhodoplanes	5	0.00%
Bacteria	Firmicutes	Clostridia	Clostridiales	Veillonellaceae	Veillonella	5	0.00%
Bacteria	Bacteroidetes	[Saprospirae]	[Saprospirales]	Chitinophagaceae	Sediminibacterium	5	0.00%
Bacteria	Actinobacteria	Actinobacteria	Actinomycetales	Micrococcaceae	Microbispora	5	0.00%
Bacteria	Actinobacteria	Actinobacteria	Actinomycetales	Microbacteriaceae	Unclassified	5	0.00%
Bacteria	Actinobacteria	Actinobacteria	Actinomycetales	Intrasporangiaceae	Tetrasphaera	5	0.00%
Bacteria	Actinobacteria	Actinobacteria	Actinomycetales	Intrasporangiaceae	Kytococcus	5	0.00%
Bacteria	Proteobacteria	Gammaproteobacteria	Oceanospirillales	Oceanospirillaceae	Marinomonas	4	0.00%
Bacteria	Proteobacteria	Gammaproteobacteria	Legionellales	Coxiellaceae	Unclassified	4	0.00%
Bacteria	Proteobacteria	Gammaproteobacteria	Alteromonadales	Colwelliaceae	Unclassified	4	0.00%
Bacteria	Proteobacteria	Gammaproteobacteria	Aeromonadales	Aeromonadaceae	Oceanimonas	4	0.00%
Bacteria	Proteobacteria	Deltaproteobacteria	Myxococcales	Haliangiaceae	Unclassified	4	0.00%
Bacteria	Proteobacteria	Betaproteobacteria	Unclassified	Unclassified	Unclassified	4	0.00%
Bacteria	Proteobacteria	Alphaproteobacteria	Sphingomonadales	Erythrobacteraceae	Lutibacterium	4	0.00%
Bacteria	Proteobacteria	Alphaproteobacteria	Rickettsiales	Rickettsiaceae	Unclassified	4	0.00%
Bacteria	Firmicutes	Clostridia	Thermoanaerobacterales	Caldicellulosiruptoraceae	Caldicellulosiruptor	4	0.00%
Bacteria	Firmicutes	Bacilli	Lactobacillales	Aerococcaceae	Unclassified	4	0.00%
Bacteria	Firmicutes	Bacilli	Bacillales	Alicyclobacillaceae	Alicyclobacillus	4	0.00%
Bacteria	Bacteroidetes	Unclassified	Unclassified	Unclassified	Unclassified	4	0.00%
Bacteria	Actinobacteria	Actinobacteria	Actinomycetales	Nocardioidaceae	Pimelobacter	4	0.00%
Bacteria	Actinobacteria	Actinobacteria	Actinomycetales	Microbacteriaceae	Microbacterium	4	0.00%
Bacteria	Actinobacteria	Actinobacteria	Actinomycetales	Gordoniaceae	Gordonia	4	0.00%
Bacteria	Actinobacteria	Actinobacteria	Actinomycetales	Dermatophilaceae	Piscicoccus	4	0.00%
Bacteria	Actinobacteria	Actinobacteria	Actinomycetales	Actinomycetaceae	Actinomyces	4	0.00%
Archaea	Euryarchaeota	Methanobacteria	Methanobacteriales	Methanobacteriaceae	Methanobrevibacter	4	0.00%
Bacteria	[Thermi]	Deinococci	Deinococcales	Deinococcaceae	Deinococcus	3	0.00%
Bacteria	Proteobacteria	Gammaproteobacteria	Xanthomonadales	Xanthomonadaceae	Lysobacter	3	0.00%
Bacteria	Proteobacteria	Gammaproteobacteria	Xanthomonadales	Xanthomonadaceae	Arenimonas	3	0.00%
Bacteria	Proteobacteria	Gammaproteobacteria	Pseudomonadales	Pseudomonadaceae	Serpens	3	0.00%
Bacteria	Proteobacteria	Gammaproteobacteria	Alteromonadales	[Chromatiaceae]	Unclassified	3	0.00%
Bacteria	Proteobacteria	Gammaproteobacteria	Alteromonadales	Idiomarinaceae	Pseudidiomarina	3	0.00%
Bacteria	Proteobacteria	Gammaproteobacteria	Aeromonadales	Unclassified	Unclassified	3	0.00%
Bacteria	Proteobacteria	Gammaproteobacteria	Unclassified	Unclassified	Unclassified	3	0.00%
Bacteria	Proteobacteria	Epsilonproteobacteria	Campylobacterales	Campylobacteraceae	Arcobacter	3	0.00%
Bacteria	Proteobacteria	Betaproteobacteria	Rhodocyclales	Rhodocyclaceae	Hydrogenophilus	3	0.00%
Bacteria	Proteobacteria	Betaproteobacteria	Burkholderiales	Comamonadaceae	Hylemonella	3	0.00%
Bacteria	Proteobacteria	Betaproteobacteria	ASSO-13	Unclassified	Unclassified	3	0.00%
Bacteria	Proteobacteria	Alphaproteobacteria	Sphingomonadales	Sphingomonadaceae	Blastomonas	3	0.00%
Bacteria	Proteobacteria	Alphaproteobacteria	Sphingomonadales	Erythrobacteraceae	Erythrobacter	3	0.00%
Bacteria	Proteobacteria	Alphaproteobacteria	Rickettsiales	Rickettsiaceae	Rickettsia	3	0.00%
Bacteria	Proteobacteria	Alphaproteobacteria	Rhodospirillales	Rhodospirillaceae	Skermanella	3	0.00%
Bacteria	Fusobacteria	Fusobacteriia	Fusobacteriales	Fusobacteriaceae	Fusobacterium	3	0.00%
Bacteria	Firmicutes	Clostridia	Clostridiales	Ruminococcaceae	Unclassified	3	0.00%
Bacteria	Firmicutes	Bacilli	Lactobacillales	Leuconostocaceae	Weissella	3	0.00%
Bacteria	Firmicutes	Bacilli	Bacillales	Planococcaceae	Staphylococcus	3	0.00%
Bacteria	Firmicutes	Bacilli	Bacillales	Paenibacillaceae	Unclassified	3	0.00%
Bacteria	Firmicutes	Bacilli	Bacillales	Bacillaceae	Marinococcus	3	0.00%
Bacteria	Aquificae	Aquificae	Aquificales	Aquificaceae	Unclassified	3	0.00%
Bacteria	Actinobacteria	Thermoleophilia	Solirubrobacterales	Unclassified	Unclassified	3	0.00%
Bacteria	Actinobacteria	Actinobacteria	Actinomycetales	Microbacteriaceae	Pseudoclavibacter	3	0.00%
Bacteria	Actinobacteria	Acidimicrobiia	Acidimicrobiales	C111	Unclassified	3	0.00%
Bacteria	Acidobacteria	Acidobacteriia	Acidobacteriales	Koribacteraceae	Unclassified	3	0.00%
Bacteria	Proteobacteria	Gammaproteobacteria	Xanthomonadales	Xanthomonadaceae	Dokdonella	2	0.00%
Bacteria	Proteobacteria	Gammaproteobacteria	Vibrionales	Vibrionaceae	Photobacterium	2	0.00%
Bacteria	Proteobacteria	Gammaproteobacteria	Pasteurellales	Pasteurellaceae	Actinobacillus	2	0.00%
Bacteria	Proteobacteria	Gammaproteobacteria	Oceanospirillales	Halomonadaceae	Candidatus Portiera	2	0.00%
Bacteria	Proteobacteria	Gammaproteobacteria	Chromatiales	Ectothiorhodospiraceae	Unclassified	2	0.00%
Bacteria	Proteobacteria	Deltaproteobacteria	Myxococcales	Unclassified	Unclassified	2	0.00%
Bacteria	Proteobacteria	Betaproteobacteria	Burkholderiales	Comamonadaceae	Thiomonas	2	0.00%
Bacteria	Proteobacteria	Betaproteobacteria	Burkholderiales	Comamonadaceae	Polaromonas	2	0.00%
Bacteria	Proteobacteria	Betaproteobacteria	Burkholderiales	Alcaligenaceae	Achromobacter	2	0.00%
Bacteria	Proteobacteria	Alphaproteobacteria	Rickettsiales	Anaplasmataceae	Neorickettsia	2	0.00%
Bacteria	Proteobacteria	Alphaproteobacteria	Rickettsiales	Unclassified	Unclassified	2	0.00%
Bacteria	Proteobacteria	Alphaproteobacteria	Rhodospirillales	Acetobacteraceae	Unclassified	2	0.00%
Bacteria	Proteobacteria	Alphaproteobacteria	Rhodobacterales	Hyphomonadaceae	Unclassified	2	0.00%
Bacteria	Proteobacteria	Alphaproteobacteria	Rhizobiales	Rhizobiaceae	Shinella	2	0.00%
Bacteria	Proteobacteria	Alphaproteobacteria	Rhizobiales	Hyphomicrobiaceae	Devosia	2	0.00%
Bacteria	Proteobacteria	Alphaproteobacteria	Kiloniellales	Unclassified	Unclassified	2	0.00%
Bacteria	NKB19	Unclassified	Unclassified	Unclassified	Unclassified	2	0.00%
Bacteria	Firmicutes	Clostridia	Clostridiales	Lachnospiraceae	Unclassified	2	0.00%
Bacteria	Firmicutes	Clostridia	Clostridiales	Clostridiaceae	Clostridium	2	0.00%
Bacteria	Firmicutes	Bacilli	Gemellales	Gemellaceae	Unclassified	2	0.00%
Bacteria	Bacteroidetes	Flavobacteriia	Flavobacteriales	Flavobacteriaceae	Gillisia	2	0.00%
Bacteria	Bacteroidetes	Flavobacteriia	Flavobacteriales	Flavobacteriaceae	Capnocytophaga	2	0.00%
Bacteria	Bacteroidetes	Cytophagia	Cytophagales	Cytophagaceae	Dyadobacter	2	0.00%
Bacteria	Actinobacteria	Actinobacteria	Actinomycetales	Tsukamurellaceae	Tsukamurella	2	0.00%
Bacteria	Actinobacteria	Actinobacteria	Actinomycetales	Streptomycetaceae	Streptomyces	2	0.00%
Bacteria	Actinobacteria	Actinobacteria	Actinomycetales	Nocardioidaceae	Aeromicrobium	2	0.00%
Bacteria	Actinobacteria	Actinobacteria	Actinomycetales	Intrasporangiaceae	Serinicoccus	2	0.00%
Bacteria	Actinobacteria	Actinobacteria	Actinomycetales	Geodermatophilaceae	Geodermatophilus	2	0.00%
Bacteria	Actinobacteria	Actinobacteria	Actinomycetales	Cellulomonadaceae	Actinotalea	2	0.00%
Bacteria	Actinobacteria	Actinobacteria	Actinomycetales	Actinosynnemataceae	Unclassified	2	0.00%
Bacteria	Acidobacteria	[Chloracidobacteria]	RB41	Ellin6075	Unclassified	2	0.00%
Bacteria	Acidobacteria	[Chloracidobacteria]	11-24	Unclassified	Unclassified	2	0.00%
Bacteria	Acidobacteria	Acidobacteria-6	iii1-15	Unclassified	Unclassified	2	0.00%
Bacteria	[Thermi]	Deinococci	Thermales	Thermaceae	Meiothermus	1	0.00%
Bacteria	Verrucomicrobia	[Spartobacteria]	[Chthoniobacterales]	[Chthoniobacteraceae]	DA101	1	0.00%
Bacteria	Verrucomicrobia	[Pedosphaerae]	[Pedosphaerales]	Ellin515	Unclassified	1	0.00%
Bacteria	Verrucomicrobia	[Pedosphaerae]	[Pedosphaerales]	Unclassified	Unclassified	1	0.00%
Bacteria	Proteobacteria	Gammaproteobacteria	Xanthomonadales	Xanthomonadaceae	Xanthomonas	1	0.00%
Bacteria	Proteobacteria	Gammaproteobacteria	Xanthomonadales	Xanthomonadaceae	Aquimonas	1	0.00%
Bacteria	Proteobacteria	Gammaproteobacteria	Xanthomonadales	Sinobacteraceae	Unclassified	1	0.00%
Bacteria	Proteobacteria	Gammaproteobacteria	Vibrionales	Pseudoalteromonadaceae	Unclassified	1	0.00%
Bacteria	Proteobacteria	Gammaproteobacteria	Thiotrichales	Piscirickettsiaceae	Unclassified	1	0.00%
Bacteria	Proteobacteria	Gammaproteobacteria	Oceanospirillales	Oceanospirillaceae	Unclassified	1	0.00%
Bacteria	Proteobacteria	Gammaproteobacteria	Oceanospirillales	Halomonadaceae	Haererehalobacter	1	0.00%
Bacteria	Proteobacteria	Gammaproteobacteria	Methylococcales	Crenotrichaceae	Crenothrix	1	0.00%
Bacteria	Proteobacteria	Gammaproteobacteria	Legionellales	Unclassified	Unclassified	1	0.00%
Bacteria	Proteobacteria	Gammaproteobacteria	Enterobacteriales	Enterobacteriaceae	Salmonella	1	0.00%
Bacteria	Proteobacteria	Gammaproteobacteria	Enterobacteriales	Enterobacteriaceae	Plesiomonas	1	0.00%
Bacteria	Proteobacteria	Gammaproteobacteria	Enterobacteriales	Enterobacteriaceae	Citrobacter	1	0.00%
Bacteria	Proteobacteria	Gammaproteobacteria	Chromatiales	Halothiobacillaceae	Unclassified	1	0.00%
Bacteria	Proteobacteria	Gammaproteobacteria	Cardiobacteriales	Unclassified	Unclassified	1	0.00%
Bacteria	Proteobacteria	Gammaproteobacteria	Alteromonadales	Shewanellaceae	Unclassified	1	0.00%
Bacteria	Proteobacteria	Deltaproteobacteria	Spirobacillales	Unclassified	Unclassified	1	0.00%
Bacteria	Proteobacteria	Deltaproteobacteria	Myxococcales	OM27	Unclassified	1	0.00%
Bacteria	Proteobacteria	Deltaproteobacteria	Desulfuromonadales	Geobacteraceae	Geobacter	1	0.00%
Bacteria	Proteobacteria	Deltaproteobacteria	Bdellovibrionales	Bdellovibrionaceae	Bdellovibrio	1	0.00%
Bacteria	Proteobacteria	Deltaproteobacteria	Unclassified	Unclassified	Unclassified	1	0.00%
Bacteria	Proteobacteria	Betaproteobacteria	SBla14	Unclassified	Unclassified	1	0.00%
Bacteria	Proteobacteria	Betaproteobacteria	Rhodocyclales	Rhodocyclaceae	Unclassified	1	0.00%
Bacteria	Proteobacteria	Betaproteobacteria	Neisseriales	Neisseriaceae	Neisseria	1	0.00%
Bacteria	Proteobacteria	Betaproteobacteria	Neisseriales	Neisseriaceae	Unclassified	1	0.00%
Bacteria	Proteobacteria	Betaproteobacteria	MND1	Unclassified	Unclassified	1	0.00%
Bacteria	Proteobacteria	Betaproteobacteria	Burkholderiales	Oxalobacteraceae	Janthinobacterium	1	0.00%
Bacteria	Proteobacteria	Betaproteobacteria	Burkholderiales	Comamonadaceae	Variovorax	1	0.00%
Bacteria	Proteobacteria	Betaproteobacteria	Burkholderiales	Comamonadaceae	Schlegelella	1	0.00%
Bacteria	Proteobacteria	Betaproteobacteria	Burkholderiales	Comamonadaceae	Rhodoferax	1	0.00%
Bacteria	Proteobacteria	Betaproteobacteria	Burkholderiales	Comamonadaceae	Acidovorax	1	0.00%
Bacteria	Proteobacteria	Betaproteobacteria	Burkholderiales	Alcaligenaceae	Unclassified	1	0.00%
Bacteria	Proteobacteria	Alphaproteobacteria	Sphingomonadales	Sphingomonadaceae	Sphingosinicella	1	0.00%
Bacteria	Proteobacteria	Alphaproteobacteria	Rhodospirillales	Rhodospirillaceae	Magnetospirillum	1	0.00%
Bacteria	Proteobacteria	Alphaproteobacteria	Rhodobacterales	Rhodobacteraceae	Rhodobacter	1	0.00%
Bacteria	Proteobacteria	Alphaproteobacteria	Rhizobiales	Xanthobacteraceae	Xanthobacter	1	0.00%
Bacteria	Proteobacteria	Alphaproteobacteria	Rhizobiales	Xanthobacteraceae	Azorhizobium	1	0.00%
Bacteria	Proteobacteria	Alphaproteobacteria	Rhizobiales	Methylocystaceae	Unclassified	1	0.00%
Bacteria	Proteobacteria	Alphaproteobacteria	Rhizobiales	Hyphomicrobiaceae	Filomicrobium	1	0.00%
Bacteria	Proteobacteria	Alphaproteobacteria	Rhizobiales	Brucellaceae	Pseudochrobactrum	1	0.00%
Bacteria	Proteobacteria	Alphaproteobacteria	Rhizobiales	Beijerinckiaceae	Unclassified	1	0.00%
Bacteria	Proteobacteria	Alphaproteobacteria	Rhizobiales	Bartonellaceae	Bartonella	1	0.00%
Bacteria	Proteobacteria	Alphaproteobacteria	Caulobacterales	Caulobacteraceae	Mycoplana	1	0.00%
Bacteria	Proteobacteria	Alphaproteobacteria	BD7-3	Unclassified	Unclassified	1	0.00%
Bacteria	OD1	SM2F11	Unclassified	Unclassified	Unclassified	1	0.00%
Bacteria	NKB19	TSBW08	Unclassified	Unclassified	Unclassified	1	0.00%
Bacteria	Firmicutes	Clostridia	Clostridiales	Lachnospiraceae	Coprococcus	1	0.00%
Bacteria	Firmicutes	Clostridia	Clostridiales	Clostridiaceae	Proteiniclasticum	1	0.00%
Bacteria	Firmicutes	Clostridia	Clostridiales	Unclassified	Unclassified	1	0.00%
Bacteria	Firmicutes	Bacilli	Lactobacillales	Enterococcaceae	Enterococcus	1	0.00%
Bacteria	Firmicutes	Bacilli	Lactobacillales	Carnobacteriaceae	Granulicatella	1	0.00%
Bacteria	Firmicutes	Bacilli	Lactobacillales	Aerococcaceae	Alloiococcus	1	0.00%
Bacteria	Firmicutes	Bacilli	Bacillales	Unclassified	Unclassified	1	0.00%
Bacteria	Cyanobacteria	Synechococcophycideae	Pseudanabaenales	Pseudanabaenaceae	Arthronema	1	0.00%
Bacteria	Chloroflexi	Chloroflexi	Chloroflexales	Chloroflexaceae	Chloroflexus	1	0.00%
Bacteria	Chloroflexi	Anaerolineae	SB-34	Unclassified	Unclassified	1	0.00%
Bacteria	Bacteroidetes	Sphingobacteriia	Sphingobacteriales	Sphingobacteriaceae	Pedobacter	1	0.00%
Bacteria	Bacteroidetes	Flavobacteriia	Flavobacteriales	Flavobacteriaceae	Unclassified	1	0.00%
Bacteria	Bacteroidetes	Bacteroidia	Bacteroidales	Rikenellaceae	Unclassified	1	0.00%
Bacteria	Bacteroidetes	Bacteroidia	Bacteroidales	Porphyromonadaceae	Paludibacter	1	0.00%
Bacteria	Bacteroidetes	Bacteroidia	Bacteroidales	Marinilabiaceae	Unclassified	1	0.00%
Bacteria	Actinobacteria	OPB41	Unclassified	Unclassified	Unclassified	1	0.00%
Bacteria	Actinobacteria	Coriobacteriia	Coriobacteriales	Coriobacteriaceae	Unclassified	1	0.00%
Bacteria	Actinobacteria	Actinobacteria	Actinomycetales	Pseudonocardiaceae	Amycolatopsis	1	0.00%
Bacteria	Actinobacteria	Actinobacteria	Actinomycetales	Propionibacteriaceae	Unclassified	1	0.00%
Bacteria	Actinobacteria	Actinobacteria	Actinomycetales	Nocardiaceae	Rhodococcus	1	0.00%
Bacteria	Actinobacteria	Actinobacteria	Actinomycetales	Micromonosporaceae	Unclassified	1	0.00%
Bacteria	Actinobacteria	Actinobacteria	Actinomycetales	Microbacteriaceae	Frigoribacterium	1	0.00%
Bacteria	Actinobacteria	Actinobacteria	Actinomycetales	Intrasporangiaceae	Intrasporangium	1	0.00%
Bacteria	Actinobacteria	Actinobacteria	Actinomycetales	Cellulomonadaceae	Cellulomonas	1	0.00%
Bacteria	Actinobacteria	Actinobacteria	Actinomycetales	Beutenbergiaceae	Beutenbergia	1	0.00%
Bacteria	Acidobacteria	[Chloracidobacteria]	RB41	Unclassified	Unclassified	1	0.00%
Bacteria	Acidobacteria	Solibacteres	Solibacterales	Solibacteraceae	Candidatus Solibacter	1	0.00%
Bacteria	Acidobacteria	Solibacteres	JH-WHS99	Unclassified	Unclassified	1	0.00%
Bacteria	Acidobacteria	DA052	Ellin6513	Unclassified	Unclassified	1	0.00%
Bacteria	Acidobacteria	Acidobacteria-5	Unclassified	Unclassified	Unclassified	1	0.00%
Bacteria	AD3	ABS-6	Unclassified	Unclassified	Unclassified	1	0.00%

## Sheet: Species
Domain	Phylum	Class	Order	Family	Genus	Species	Absolute count	Pct
Bacteria	Proteobacteria	Alphaproteobacteria	Rickettsiales	Rickettsiaceae	Wolbachia	Unclassified	236811	89.80%
Bacteria	Proteobacteria	Alphaproteobacteria	Sphingomonadales	Sphingomonadaceae	Novosphingobium	Unclassified	12552	4.76%
Bacteria	Proteobacteria	Alphaproteobacteria	Sphingomonadales	Sphingomonadaceae	Unclassified	Unclassified	4924	1.87%
Bacteria	Actinobacteria	Actinobacteria	Actinomycetales	Corynebacteriaceae	Corynebacterium	Unclassified	1509	0.57%
Bacteria	Proteobacteria	Gammaproteobacteria	Pseudomonadales	Moraxellaceae	Acinetobacter	Unclassified	1109	0.42%
Bacteria	Proteobacteria	Alphaproteobacteria	Unclassified	Unclassified	Unclassified	Unclassified	714	0.27%
Bacteria	Proteobacteria	Gammaproteobacteria	Aeromonadales	Aeromonadaceae	Unclassified	Unclassified	470	0.18%
Bacteria	Proteobacteria	Gammaproteobacteria	Alteromonadales	[Chromatiaceae]	Rheinheimera	Unclassified	326	0.12%
Bacteria	Proteobacteria	Gammaproteobacteria	Pseudomonadales	Pseudomonadaceae	Pseudomonas	Unclassified	283	0.11%
Bacteria	Proteobacteria	Gammaproteobacteria	Pseudomonadales	Pseudomonadaceae	Unclassified	Unclassified	202	0.08%
Bacteria	Proteobacteria	Alphaproteobacteria	Rhodobacterales	Rhodobacteraceae	Paracoccus	Unclassified	199	0.08%
Bacteria	Firmicutes	Bacilli	Bacillales	Staphylococcaceae	Staphylococcus	epidermidis	198	0.08%
Bacteria	Proteobacteria	Gammaproteobacteria	Pseudomonadales	Pseudomonadaceae	Pseudomonas	alcaligenes	178	0.07%
Bacteria	Proteobacteria	Alphaproteobacteria	Sphingomonadales	Sphingomonadaceae	Sphingopyxis	alaskensis	148	0.06%
Bacteria	Proteobacteria	Gammaproteobacteria	Pseudomonadales	Pseudomonadaceae	Pseudomonas	stutzeri	142	0.05%
Bacteria	Actinobacteria	Actinobacteria	Actinomycetales	Micrococcaceae	Nesterenkonia	Unclassified	139	0.05%
Bacteria	Proteobacteria	Alphaproteobacteria	Sphingomonadales	Sphingomonadaceae	Sphingomonas	Unclassified	136	0.05%
Bacteria	Proteobacteria	Alphaproteobacteria	Sphingomonadales	Unclassified	Unclassified	Unclassified	127	0.05%
Bacteria	Firmicutes	Bacilli	Bacillales	Staphylococcaceae	Staphylococcus	Unclassified	115	0.04%
Bacteria	Proteobacteria	Betaproteobacteria	Burkholderiales	Oxalobacteraceae	Ralstonia	Unclassified	106	0.04%
Bacteria	Actinobacteria	Actinobacteria	Actinomycetales	Propionibacteriaceae	Propionibacterium	acnes	103	0.04%
Bacteria	Proteobacteria	Betaproteobacteria	Burkholderiales	Comamonadaceae	Curvibacter	Unclassified	92	0.03%
Bacteria	Actinobacteria	Actinobacteria	Actinomycetales	Micrococcaceae	Kocuria	Unclassified	91	0.03%
Bacteria	Proteobacteria	Gammaproteobacteria	Aeromonadales	Aeromonadaceae	Aeromonas	caviae	87	0.03%
Bacteria	Proteobacteria	Gammaproteobacteria	Vibrionales	Pseudoalteromonadaceae	Vibrio	mimicus	83	0.03%
Bacteria	Proteobacteria	Gammaproteobacteria	Pseudomonadales	Moraxellaceae	Acinetobacter	schindleri	81	0.03%
Bacteria	Proteobacteria	Alphaproteobacteria	Sphingomonadales	Sphingomonadaceae	Sphingomonas	yabuuchiae	69	0.03%
Bacteria	Firmicutes	Clostridia	Clostridiales	[Tissierellaceae]	Anaerococcus	Unclassified	66	0.03%
Bacteria	Proteobacteria	Gammaproteobacteria	Enterobacteriales	Enterobacteriaceae	Unclassified	Unclassified	65	0.02%
Bacteria	Proteobacteria	Betaproteobacteria	Burkholderiales	Comamonadaceae	Comamonas	Unclassified	62	0.02%
Bacteria	Actinobacteria	Actinobacteria	Actinomycetales	Micrococcaceae	Citricoccus	alkalitolerans	62	0.02%
Bacteria	Proteobacteria	Alphaproteobacteria	Rickettsiales	Rickettsiaceae	Wolbachia	Wolbachia endosymbiont of Chorthippus parallelus	59	0.02%
Bacteria	Proteobacteria	Alphaproteobacteria	Rhodobacterales	Rhodobacteraceae	Unclassified	Unclassified	57	0.02%
Bacteria	Actinobacteria	Actinobacteria	Actinomycetales	Micrococcaceae	Micrococcus	Unclassified	56	0.02%
Bacteria	Proteobacteria	Betaproteobacteria	Burkholderiales	Comamonadaceae	Unclassified	Unclassified	55	0.02%
Bacteria	Bacteroidetes	Flavobacteriia	Flavobacteriales	[Weeksellaceae]	Cloacibacterium	Unclassified	54	0.02%
Bacteria	Proteobacteria	Alphaproteobacteria	Rickettsiales	Rickettsiaceae	Orientia	tsutsugamushi	52	0.02%
Bacteria	Firmicutes	Bacilli	Bacillales	Planococcaceae	Unclassified	Unclassified	52	0.02%
Bacteria	Proteobacteria	Gammaproteobacteria	Xanthomonadales	Xanthomonadaceae	Stenotrophomonas	Unclassified	50	0.02%
Bacteria	Firmicutes	Bacilli	Lactobacillales	Aerococcaceae	Aerococcus	Unclassified	49	0.02%
Bacteria	Firmicutes	Bacilli	Bacillales	Staphylococcaceae	Jeotgalicoccus	Unclassified	48	0.02%
Bacteria	Proteobacteria	Gammaproteobacteria	Pseudomonadales	Moraxellaceae	Unclassified	Unclassified	42	0.02%
Bacteria	Actinobacteria	Actinobacteria	Actinomycetales	Brevibacteriaceae	Brevibacterium	Unclassified	41	0.02%
Bacteria	Proteobacteria	Gammaproteobacteria	Pseudomonadales	Moraxellaceae	Acinetobacter	guillouiae	40	0.02%
Bacteria	Proteobacteria	Alphaproteobacteria	Rhizobiales	Methylobacteriaceae	Unclassified	Unclassified	39	0.01%
Bacteria	Bacteroidetes	Flavobacteriia	Flavobacteriales	[Weeksellaceae]	Wautersiella	Unclassified	39	0.01%
Bacteria	Acidobacteria	Sva0725	Sva0725	Unclassified	Unclassified	Unclassified	39	0.01%
Bacteria	Actinobacteria	Actinobacteria	Actinomycetales	Micrococcaceae	Unclassified	Unclassified	38	0.01%
Bacteria	Proteobacteria	Alphaproteobacteria	Sphingomonadales	Sphingomonadaceae	Kaistobacter	Unclassified	37	0.01%
Bacteria	Proteobacteria	Gammaproteobacteria	Enterobacteriales	Enterobacteriaceae	Enterobacter	cowanii	36	0.01%
Bacteria	Proteobacteria	Betaproteobacteria	Burkholderiales	Comamonadaceae	Delftia	Unclassified	35	0.01%
Bacteria	Bacteroidetes	Flavobacteriia	Flavobacteriales	[Weeksellaceae]	Chryseobacterium	Unclassified	33	0.01%
Bacteria	Actinobacteria	Actinobacteria	Actinomycetales	Intrasporangiaceae	Phycicoccus	Unclassified	33	0.01%
Bacteria	Proteobacteria	Gammaproteobacteria	Alteromonadales	Shewanellaceae	Shewanella	Unclassified	32	0.01%
Bacteria	Proteobacteria	Alphaproteobacteria	Sphingomonadales	Sphingomonadaceae	Sphingopyxis	Unclassified	32	0.01%
Bacteria	Proteobacteria	Alphaproteobacteria	Rhizobiales	Unclassified	Unclassified	Unclassified	32	0.01%
Bacteria	Proteobacteria	Gammaproteobacteria	Pseudomonadales	Moraxellaceae	Enhydrobacter	Unclassified	28	0.01%
Bacteria	Bacteroidetes	Flavobacteriia	Flavobacteriales	Flavobacteriaceae	Flavobacterium	Unclassified	28	0.01%
Bacteria	Actinobacteria	Actinobacteria	Actinomycetales	Brevibacteriaceae	Brevibacterium	aureum	27	0.01%
Bacteria	Proteobacteria	Gammaproteobacteria	Xanthomonadales	Xanthomonadaceae	Unclassified	Unclassified	26	0.01%
Bacteria	Proteobacteria	Gammaproteobacteria	Oceanospirillales	Halomonadaceae	Halomonas	Unclassified	23	0.01%
Bacteria	Proteobacteria	Gammaproteobacteria	Enterobacteriales	Enterobacteriaceae	Enterobacter	turicensis	23	0.01%
Bacteria	Proteobacteria	Alphaproteobacteria	Rhodobacterales	Rhodobacteraceae	Paracoccus	aminovorans	23	0.01%
Bacteria	Actinobacteria	Actinobacteria	Actinomycetales	Unclassified	Unclassified	Unclassified	23	0.01%
Bacteria	Proteobacteria	Alphaproteobacteria	Rhizobiales	Hyphomicrobiaceae	Hyphomicrobium	Unclassified	22	0.01%
Bacteria	Proteobacteria	Alphaproteobacteria	Caulobacterales	Caulobacteraceae	Phenylobacterium	Unclassified	22	0.01%
Bacteria	Proteobacteria	Alphaproteobacteria	Sphingomonadales	Erythrobacteraceae	Unclassified	Unclassified	21	0.01%
Bacteria	Proteobacteria	Gammaproteobacteria	Pseudomonadales	Moraxellaceae	Acinetobacter	rhizosphaerae	19	0.01%
Bacteria	Proteobacteria	Alphaproteobacteria	Rhizobiales	Phyllobacteriaceae	Unclassified	Unclassified	19	0.01%
Bacteria	Proteobacteria	Alphaproteobacteria	Rhizobiales	Rhizobiaceae	Agrobacterium	Unclassified	18	0.01%
Bacteria	Proteobacteria	Alphaproteobacteria	Rhizobiales	Methylobacteriaceae	Methylobacterium	Unclassified	18	0.01%
Bacteria	Firmicutes	Bacilli	Bacillales	Staphylococcaceae	Salinicoccus	Unclassified	18	0.01%
Bacteria	Actinobacteria	Actinobacteria	Actinomycetales	Dermacoccaceae	Dermacoccus	Unclassified	18	0.01%
Bacteria	Firmicutes	Bacilli	Lactobacillales	Streptococcaceae	Streptococcus	Unclassified	17	0.01%
Bacteria	Firmicutes	Bacilli	Bacillales	Bacillaceae	Geobacillus	Unclassified	17	0.01%
Bacteria	Firmicutes	Bacilli	Bacillales	Bacillaceae	Bacillus	Unclassified	17	0.01%
Bacteria	Proteobacteria	Gammaproteobacteria	Xanthomonadales	Xanthomonadaceae	Luteimonas	Unclassified	16	0.01%
Bacteria	Proteobacteria	Gammaproteobacteria	Alteromonadales	[Chromatiaceae]	Alishewanella	Unclassified	15	0.01%
Bacteria	Actinobacteria	Actinobacteria	Actinomycetales	Nocardioidaceae	Unclassified	Unclassified	15	0.01%
Bacteria	Actinobacteria	Actinobacteria	Actinomycetales	Dermabacteraceae	Brachybacterium	conglomeratum	15	0.01%
Bacteria	Proteobacteria	Gammaproteobacteria	Xanthomonadales	Xanthomonadaceae	Pseudoxanthomonas	mexicana	14	0.01%
Bacteria	Proteobacteria	Betaproteobacteria	Burkholderiales	Oxalobacteraceae	Herbaspirillum	Unclassified	14	0.01%
Bacteria	Proteobacteria	Betaproteobacteria	Burkholderiales	Oxalobacteraceae	Unclassified	Unclassified	14	0.01%
Bacteria	Actinobacteria	Actinobacteria	Actinomycetales	Dietziaceae	Dietzia	Unclassified	14	0.01%
Bacteria	Proteobacteria	Alphaproteobacteria	Caulobacterales	Caulobacteraceae	Unclassified	Unclassified	13	0.00%
Bacteria	Actinobacteria	Actinobacteria	Actinomycetales	Micrococcaceae	Arthrobacter	Unclassified	13	0.00%
Bacteria	Proteobacteria	Gammaproteobacteria	Pseudomonadales	Moraxellaceae	Moraxella	Unclassified	12	0.00%
Bacteria	Proteobacteria	Gammaproteobacteria	Pasteurellales	Pasteurellaceae	Haemophilus	parainfluenzae	12	0.00%
Bacteria	Proteobacteria	Alphaproteobacteria	Rhodospirillales	Rhodospirillaceae	Unclassified	Unclassified	12	0.00%
Bacteria	Proteobacteria	Alphaproteobacteria	Rhizobiales	Rhodobiaceae	Afifella	Unclassified	12	0.00%
Bacteria	Firmicutes	Bacilli	Bacillales	[Exiguobacteraceae]	Exiguobacterium	Unclassified	12	0.00%
Bacteria	Firmicutes	Bacilli	Bacillales	Bacillaceae	Bacillus	flexus	12	0.00%
Bacteria	Chloroflexi	Anaerolineae	Anaerolineales	Anaerolinaceae	C1_B004	Unclassified	12	0.00%
Bacteria	Proteobacteria	Gammaproteobacteria	Enterobacteriales	Enterobacteriaceae	Pantoea	ananatis	11	0.00%
Bacteria	Proteobacteria	Gammaproteobacteria	Enterobacteriales	Enterobacteriaceae	Erwinia	dispersa	11	0.00%
Bacteria	Proteobacteria	Betaproteobacteria	Burkholderiales	Unclassified	Unclassified	Unclassified	11	0.00%
Bacteria	Proteobacteria	Gammaproteobacteria	Xanthomonadales	Xanthomonadaceae	Thermomonas	Unclassified	10	0.00%
Bacteria	Firmicutes	Bacilli	Bacillales	Staphylococcaceae	Jeotgalicoccus	psychrophilus	10	0.00%
Bacteria	Actinobacteria	Actinobacteria	Actinomycetales	Micrococcaceae	Micrococcus	luteus	10	0.00%
Bacteria	Proteobacteria	Betaproteobacteria	Rhodocyclales	Rhodocyclaceae	Methyloversatilis	Unclassified	9	0.00%
Bacteria	Proteobacteria	Alphaproteobacteria	Rhizobiales	Aurantimonadaceae	Aurantimonas	altamirensis	9	0.00%
Bacteria	Proteobacteria	Alphaproteobacteria	Caulobacterales	Caulobacteraceae	Brevundimonas	diminuta	9	0.00%
Bacteria	Firmicutes	Clostridia	Clostridiales	[Tissierellaceae]	Finegoldia	Unclassified	9	0.00%
Bacteria	Bacteroidetes	Flavobacteriia	Flavobacteriales	[Weeksellaceae]	Unclassified	Unclassified	9	0.00%
Bacteria	Actinobacteria	Actinobacteria	Actinomycetales	Mycobacteriaceae	Mycobacterium	Unclassified	9	0.00%
Bacteria	Actinobacteria	Actinobacteria	Actinomycetales	Micrococcaceae	Rothia	mucilaginosa	9	0.00%
Bacteria	Actinobacteria	Actinobacteria	Actinomycetales	Micrococcaceae	Kocuria	rhizophila	9	0.00%
Bacteria	Proteobacteria	Gammaproteobacteria	Xanthomonadales	Xanthomonadaceae	Pseudoxanthomonas	kaohsiungensis	8	0.00%
Bacteria	Proteobacteria	Gammaproteobacteria	Alteromonadales	Unclassified	Unclassified	Unclassified	8	0.00%
Bacteria	Proteobacteria	Alphaproteobacteria	Rhodobacterales	Rhodobacteraceae	Rubellimicrobium	Unclassified	8	0.00%
Bacteria	Proteobacteria	Alphaproteobacteria	Rhizobiales	Hyphomicrobiaceae	Unclassified	Unclassified	8	0.00%
Bacteria	Firmicutes	Clostridia	Thermoanaerobacterales	Thermodesulfobiaceae	Coprothermobacter	Unclassified	8	0.00%
Bacteria	Firmicutes	Bacilli	Lactobacillales	Lactobacillaceae	Lactobacillus	Unclassified	8	0.00%
Bacteria	Cyanobacteria	ML635J-21	Unclassified	Unclassified	Unclassified	Unclassified	8	0.00%
Bacteria	Actinobacteria	Actinobacteria	Actinomycetales	Pseudonocardiaceae	Pseudonocardia	Unclassified	8	0.00%
Bacteria	Actinobacteria	Actinobacteria	Actinomycetales	Dermabacteraceae	Brachybacterium	Unclassified	8	0.00%
Bacteria	Proteobacteria	Gammaproteobacteria	Pseudomonadales	Moraxellaceae	Acinetobacter	venetianus	7	0.00%
Bacteria	Firmicutes	Bacilli	Bacillales	Bacillaceae	Unclassified	Unclassified	7	0.00%
Bacteria	Actinobacteria	Rubrobacteria	Rubrobacterales	Rubrobacteraceae	Rubrobacter	Unclassified	7	0.00%
Bacteria	Actinobacteria	Actinobacteria	Actinomycetales	Pseudonocardiaceae	Saccharopolyspora	Unclassified	7	0.00%
Bacteria	Actinobacteria	Actinobacteria	Actinomycetales	Intrasporangiaceae	Knoellia	subterranea	7	0.00%
Bacteria	Actinobacteria	Actinobacteria	Actinomycetales	Dermabacteraceae	Unclassified	Unclassified	7	0.00%
Bacteria	Proteobacteria	Gammaproteobacteria	Pseudomonadales	Moraxellaceae	Acinetobacter	johnsonii	6	0.00%
Bacteria	Proteobacteria	Gammaproteobacteria	Alteromonadales	[Chromatiaceae]	Rheinheimera	perlucida	6	0.00%
Bacteria	Proteobacteria	Alphaproteobacteria	Sphingomonadales	Sphingomonadaceae	Sphingomonas	wittichii	6	0.00%
Bacteria	Proteobacteria	Alphaproteobacteria	Sphingomonadales	Sphingomonadaceae	Sphingobium	Unclassified	6	0.00%
Bacteria	Proteobacteria	Alphaproteobacteria	Rhodospirillales	Unclassified	Unclassified	Unclassified	6	0.00%
Bacteria	Proteobacteria	Alphaproteobacteria	Rhizobiales	Bradyrhizobiaceae	Unclassified	Unclassified	6	0.00%
Bacteria	Bacteroidetes	Bacteroidia	Bacteroidales	Prevotellaceae	Prevotella	Unclassified	6	0.00%
Bacteria	Actinobacteria	Actinobacteria	Actinomycetales	Intrasporangiaceae	Unclassified	Unclassified	6	0.00%
Bacteria	Actinobacteria	Actinobacteria	Actinomycetales	Bogoriellaceae	Georgenia	Unclassified	6	0.00%
Bacteria	TM7	TM7-3	Unclassified	Unclassified	Unclassified	Unclassified	5	0.00%
Bacteria	Proteobacteria	Gammaproteobacteria	Pseudomonadales	Pseudomonadaceae	Pseudomonas	nitroreducens	5	0.00%
Bacteria	Proteobacteria	Gammaproteobacteria	Pseudomonadales	Moraxellaceae	Perlucidibaca	Unclassified	5	0.00%
Bacteria	Proteobacteria	Gammaproteobacteria	Chromatiales	Unclassified	Unclassified	Unclassified	5	0.00%
Bacteria	Proteobacteria	Gammaproteobacteria	Alteromonadales	Alteromonadaceae	Cellvibrio	Unclassified	5	0.00%
Bacteria	Proteobacteria	Betaproteobacteria	Burkholderiales	Comamonadaceae	Hydrogenophaga	Unclassified	5	0.00%
Bacteria	Proteobacteria	Alphaproteobacteria	Rhizobiales	Rhizobiaceae	Unclassified	Unclassified	5	0.00%
Bacteria	Proteobacteria	Alphaproteobacteria	Rhizobiales	Hyphomicrobiaceae	Rhodoplanes	Unclassified	5	0.00%
Bacteria	Bacteroidetes	[Saprospirae]	[Saprospirales]	Chitinophagaceae	Sediminibacterium	Unclassified	5	0.00%
Bacteria	Actinobacteria	Actinobacteria	Actinomycetales	Mycobacteriaceae	Mycobacterium	vaccae	5	0.00%
Bacteria	Actinobacteria	Actinobacteria	Actinomycetales	Micrococcaceae	Microbispora	rosea	5	0.00%
Bacteria	Actinobacteria	Actinobacteria	Actinomycetales	Microbacteriaceae	Unclassified	Unclassified	5	0.00%
Bacteria	Actinobacteria	Actinobacteria	Actinomycetales	Intrasporangiaceae	Tetrasphaera	Unclassified	5	0.00%
Bacteria	Actinobacteria	Actinobacteria	Actinomycetales	Intrasporangiaceae	Kytococcus	Unclassified	5	0.00%
Bacteria	Actinobacteria	Actinobacteria	Actinomycetales	Corynebacteriaceae	Corynebacterium	variabile	5	0.00%
Bacteria	Proteobacteria	Gammaproteobacteria	Vibrionales	Vibrionaceae	Vibrio	Unclassified	4	0.00%
Bacteria	Proteobacteria	Gammaproteobacteria	Pseudomonadales	Pseudomonadaceae	Pseudomonas	veronii	4	0.00%
Bacteria	Proteobacteria	Gammaproteobacteria	Oceanospirillales	Oceanospirillaceae	Marinomonas	Unclassified	4	0.00%
Bacteria	Proteobacteria	Gammaproteobacteria	Legionellales	Coxiellaceae	Unclassified	Unclassified	4	0.00%
Bacteria	Proteobacteria	Gammaproteobacteria	Alteromonadales	Colwelliaceae	Unclassified	Unclassified	4	0.00%
Bacteria	Proteobacteria	Gammaproteobacteria	Aeromonadales	Aeromonadaceae	Oceanimonas	Unclassified	4	0.00%
Bacteria	Proteobacteria	Deltaproteobacteria	Myxococcales	Haliangiaceae	Unclassified	Unclassified	4	0.00%
Bacteria	Proteobacteria	Betaproteobacteria	Unclassified	Unclassified	Unclassified	Unclassified	4	0.00%
Bacteria	Proteobacteria	Alphaproteobacteria	Sphingomonadales	Erythrobacteraceae	Lutibacterium	Unclassified	4	0.00%
Bacteria	Proteobacteria	Alphaproteobacteria	Rickettsiales	Rickettsiaceae	Unclassified	Unclassified	4	0.00%
Bacteria	Firmicutes	Clostridia	Thermoanaerobacterales	Caldicellulosiruptoraceae	Caldicellulosiruptor	saccharolyticus	4	0.00%
Bacteria	Firmicutes	Bacilli	Lactobacillales	Aerococcaceae	Unclassified	Unclassified	4	0.00%
Bacteria	Firmicutes	Bacilli	Bacillales	Alicyclobacillaceae	Alicyclobacillus	Unclassified	4	0.00%
Bacteria	Bacteroidetes	Bacteroidia	Bacteroidales	Prevotellaceae	Prevotella	copri	4	0.00%
Bacteria	Bacteroidetes	Unclassified	Unclassified	Unclassified	Unclassified	Unclassified	4	0.00%
Bacteria	Actinobacteria	Actinobacteria	Actinomycetales	Nocardioidaceae	Pimelobacter	Unclassified	4	0.00%
Bacteria	Actinobacteria	Actinobacteria	Actinomycetales	Microbacteriaceae	Microbacterium	Unclassified	4	0.00%
Bacteria	Actinobacteria	Actinobacteria	Actinomycetales	Gordoniaceae	Gordonia	Unclassified	4	0.00%
Bacteria	Actinobacteria	Actinobacteria	Actinomycetales	Dermatophilaceae	Piscicoccus	intestinalis	4	0.00%
Bacteria	Actinobacteria	Actinobacteria	Actinomycetales	Actinomycetaceae	Actinomyces	Unclassified	4	0.00%
Archaea	Euryarchaeota	Methanobacteria	Methanobacteriales	Methanobacteriaceae	Methanobrevibacter	Unclassified	4	0.00%
Bacteria	[Thermi]	Deinococci	Deinococcales	Deinococcaceae	Deinococcus	Unclassified	3	0.00%
Bacteria	Proteobacteria	Gammaproteobacteria	Xanthomonadales	Xanthomonadaceae	Lysobacter	Unclassified	3	0.00%
Bacteria	Proteobacteria	Gammaproteobacteria	Xanthomonadales	Xanthomonadaceae	Arenimonas	Unclassified	3	0.00%
Bacteria	Proteobacteria	Gammaproteobacteria	Pseudomonadales	Pseudomonadaceae	Serpens	flexibilis	3	0.00%
Bacteria	Proteobacteria	Gammaproteobacteria	Alteromonadales	[Chromatiaceae]	Unclassified	Unclassified	3	0.00%
Bacteria	Proteobacteria	Gammaproteobacteria	Alteromonadales	Idiomarinaceae	Pseudidiomarina	Unclassified	3	0.00%
Bacteria	Proteobacteria	Gammaproteobacteria	Aeromonadales	Unclassified	Unclassified	Unclassified	3	0.00%
Bacteria	Proteobacteria	Gammaproteobacteria	Unclassified	Unclassified	Unclassified	Unclassified	3	0.00%
Bacteria	Proteobacteria	Epsilonproteobacteria	Campylobacterales	Campylobacteraceae	Arcobacter	Unclassified	3	0.00%
Bacteria	Proteobacteria	Betaproteobacteria	Rhodocyclales	Rhodocyclaceae	Hydrogenophilus	Unclassified	3	0.00%
Bacteria	Proteobacteria	Betaproteobacteria	Burkholderiales	Comamonadaceae	Hylemonella	Unclassified	3	0.00%
Bacteria	Proteobacteria	Betaproteobacteria	ASSO-13	Unclassified	Unclassified	Unclassified	3	0.00%
Bacteria	Proteobacteria	Alphaproteobacteria	Sphingomonadales	Sphingomonadaceae	Blastomonas	natatoria	3	0.00%
Bacteria	Proteobacteria	Alphaproteobacteria	Rickettsiales	Rickettsiaceae	Rickettsia	Unclassified	3	0.00%
Bacteria	Proteobacteria	Alphaproteobacteria	Rhodospirillales	Rhodospirillaceae	Skermanella	Unclassified	3	0.00%
Bacteria	Fusobacteria	Fusobacteriia	Fusobacteriales	Fusobacteriaceae	Fusobacterium	Unclassified	3	0.00%
Bacteria	Firmicutes	Clostridia	Clostridiales	Veillonellaceae	Veillonella	dispar	3	0.00%
Bacteria	Firmicutes	Clostridia	Clostridiales	Ruminococcaceae	Unclassified	Unclassified	3	0.00%
Bacteria	Firmicutes	Bacilli	Lactobacillales	Leuconostocaceae	Weissella	cibaria	3	0.00%
Bacteria	Firmicutes	Bacilli	Bacillales	Planococcaceae	Staphylococcus	saprophyticus	3	0.00%
Bacteria	Firmicutes	Bacilli	Bacillales	Paenibacillaceae	Unclassified	Unclassified	3	0.00%
Bacteria	Firmicutes	Bacilli	Bacillales	Bacillaceae	Marinococcus	Unclassified	3	0.00%
Bacteria	Aquificae	Aquificae	Aquificales	Aquificaceae	Unclassified	Unclassified	3	0.00%
Bacteria	Actinobacteria	Thermoleophilia	Solirubrobacterales	Unclassified	Unclassified	Unclassified	3	0.00%
Bacteria	Actinobacteria	Actinobacteria	Actinomycetales	Microbacteriaceae	Pseudoclavibacter	bifida	3	0.00%
Bacteria	Actinobacteria	Acidimicrobiia	Acidimicrobiales	C111	Unclassified	Unclassified	3	0.00%
Bacteria	Acidobacteria	Acidobacteriia	Acidobacteriales	Koribacteraceae	Unclassified	Unclassified	3	0.00%
Bacteria	Proteobacteria	Gammaproteobacteria	Xanthomonadales	Xanthomonadaceae	Dokdonella	Unclassified	2	0.00%
Bacteria	Proteobacteria	Gammaproteobacteria	Vibrionales	Vibrionaceae	Vibrio	shilonii	2	0.00%
Bacteria	Proteobacteria	Gammaproteobacteria	Vibrionales	Vibrionaceae	Photobacterium	damselae	2	0.00%
Bacteria	Proteobacteria	Gammaproteobacteria	Vibrionales	Pseudoalteromonadaceae	Vibrio	cholerae	2	0.00%
Bacteria	Proteobacteria	Gammaproteobacteria	Pseudomonadales	Pseudomonadaceae	Pseudomonas	viridiflava	2	0.00%
Bacteria	Proteobacteria	Gammaproteobacteria	Pseudomonadales	Pseudomonadaceae	Pseudomonas	pseudoalcaligenes	2	0.00%
Bacteria	Proteobacteria	Gammaproteobacteria	Pseudomonadales	Pseudomonadaceae	Pseudomonas	fluorescens	2	0.00%
Bacteria	Proteobacteria	Gammaproteobacteria	Pseudomonadales	Pseudomonadaceae	Pseudomonas	balearica	2	0.00%
Bacteria	Proteobacteria	Gammaproteobacteria	Pasteurellales	Pasteurellaceae	Actinobacillus	parahaemolyticus	2	0.00%
Bacteria	Proteobacteria	Gammaproteobacteria	Oceanospirillales	Halomonadaceae	Candidatus Portiera	Unclassified	2	0.00%
Bacteria	Proteobacteria	Gammaproteobacteria	Chromatiales	Ectothiorhodospiraceae	Unclassified	Unclassified	2	0.00%
Bacteria	Proteobacteria	Deltaproteobacteria	Myxococcales	Unclassified	Unclassified	Unclassified	2	0.00%
Bacteria	Proteobacteria	Betaproteobacteria	Burkholderiales	Comamonadaceae	Thiomonas	Unclassified	2	0.00%
Bacteria	Proteobacteria	Betaproteobacteria	Burkholderiales	Comamonadaceae	Polaromonas	Unclassified	2	0.00%
Bacteria	Proteobacteria	Betaproteobacteria	Burkholderiales	Alcaligenaceae	Achromobacter	Unclassified	2	0.00%
Bacteria	Proteobacteria	Alphaproteobacteria	Sphingomonadales	Erythrobacteraceae	Erythrobacter	nanhaisediminis	2	0.00%
Bacteria	Proteobacteria	Alphaproteobacteria	Rickettsiales	Anaplasmataceae	Neorickettsia	Unclassified	2	0.00%
Bacteria	Proteobacteria	Alphaproteobacteria	Rickettsiales	Unclassified	Unclassified	Unclassified	2	0.00%
Bacteria	Proteobacteria	Alphaproteobacteria	Rhodospirillales	Acetobacteraceae	Unclassified	Unclassified	2	0.00%
Bacteria	Proteobacteria	Alphaproteobacteria	Rhodobacterales	Hyphomonadaceae	Unclassified	Unclassified	2	0.00%
Bacteria	Proteobacteria	Alphaproteobacteria	Rhizobiales	Rhizobiaceae	Shinella	Unclassified	2	0.00%
Bacteria	Proteobacteria	Alphaproteobacteria	Rhizobiales	Hyphomicrobiaceae	Devosia	Unclassified	2	0.00%
Bacteria	Proteobacteria	Alphaproteobacteria	Kiloniellales	Unclassified	Unclassified	Unclassified	2	0.00%
Bacteria	NKB19	Unclassified	Unclassified	Unclassified	Unclassified	Unclassified	2	0.00%
Bacteria	Firmicutes	Clostridia	Clostridiales	Veillonellaceae	Veillonella	parvula	2	0.00%
Bacteria	Firmicutes	Clostridia	Clostridiales	Lachnospiraceae	Unclassified	Unclassified	2	0.00%
Bacteria	Firmicutes	Clostridia	Clostridiales	Clostridiaceae	Clostridium	Unclassified	2	0.00%
Bacteria	Firmicutes	Bacilli	Gemellales	Gemellaceae	Unclassified	Unclassified	2	0.00%
Bacteria	Firmicutes	Bacilli	Bacillales	Staphylococcaceae	Staphylococcus	aureus	2	0.00%
Bacteria	Firmicutes	Bacilli	Bacillales	Bacillaceae	Bacillus	saliphilus	2	0.00%
Bacteria	Bacteroidetes	Flavobacteriia	Flavobacteriales	Flavobacteriaceae	Gillisia	illustrilutea	2	0.00%
Bacteria	Bacteroidetes	Flavobacteriia	Flavobacteriales	Flavobacteriaceae	Capnocytophaga	Unclassified	2	0.00%
Bacteria	Bacteroidetes	Cytophagia	Cytophagales	Cytophagaceae	Dyadobacter	Unclassified	2	0.00%
Bacteria	Actinobacteria	Actinobacteria	Actinomycetales	Tsukamurellaceae	Tsukamurella	Unclassified	2	0.00%
Bacteria	Actinobacteria	Actinobacteria	Actinomycetales	Streptomycetaceae	Streptomyces	Unclassified	2	0.00%
Bacteria	Actinobacteria	Actinobacteria	Actinomycetales	Propionibacteriaceae	Propionibacterium	granulosum	2	0.00%
Bacteria	Actinobacteria	Actinobacteria	Actinomycetales	Nocardioidaceae	Aeromicrobium	Unclassified	2	0.00%
Bacteria	Actinobacteria	Actinobacteria	Actinomycetales	Micrococcaceae	Citricoccus	Unclassified	2	0.00%
Bacteria	Actinobacteria	Actinobacteria	Actinomycetales	Intrasporangiaceae	Serinicoccus	Unclassified	2	0.00%
Bacteria	Actinobacteria	Actinobacteria	Actinomycetales	Geodermatophilaceae	Geodermatophilus	obscurus	2	0.00%
Bacteria	Actinobacteria	Actinobacteria	Actinomycetales	Dietziaceae	Dietzia	timorensis	2	0.00%
Bacteria	Actinobacteria	Actinobacteria	Actinomycetales	Cellulomonadaceae	Actinotalea	Unclassified	2	0.00%
Bacteria	Actinobacteria	Actinobacteria	Actinomycetales	Actinosynnemataceae	Unclassified	Unclassified	2	0.00%
Bacteria	Acidobacteria	[Chloracidobacteria]	RB41	Ellin6075	Unclassified	Unclassified	2	0.00%
Bacteria	Acidobacteria	[Chloracidobacteria]	11-24	Unclassified	Unclassified	Unclassified	2	0.00%
Bacteria	Acidobacteria	Acidobacteria-6	iii1-15	Unclassified	Unclassified	Unclassified	2	0.00%
Bacteria	[Thermi]	Deinococci	Thermales	Thermaceae	Meiothermus	Unclassified	1	0.00%
Bacteria	Verrucomicrobia	[Spartobacteria]	[Chthoniobacterales]	[Chthoniobacteraceae]	DA101	Unclassified	1	0.00%
Bacteria	Verrucomicrobia	[Pedosphaerae]	[Pedosphaerales]	Ellin515	Unclassified	Unclassified	1	0.00%
Bacteria	Verrucomicrobia	[Pedosphaerae]	[Pedosphaerales]	Unclassified	Unclassified	Unclassified	1	0.00%
Bacteria	Proteobacteria	Gammaproteobacteria	Xanthomonadales	Xanthomonadaceae	Xanthomonas	Unclassified	1	0.00%
Bacteria	Proteobacteria	Gammaproteobacteria	Xanthomonadales	Xanthomonadaceae	Aquimonas	Unclassified	1	0.00%
Bacteria	Proteobacteria	Gammaproteobacteria	Xanthomonadales	Sinobacteraceae	Unclassified	Unclassified	1	0.00%
Bacteria	Proteobacteria	Gammaproteobacteria	Vibrionales	Pseudoalteromonadaceae	Unclassified	Unclassified	1	0.00%
Bacteria	Proteobacteria	Gammaproteobacteria	Thiotrichales	Piscirickettsiaceae	Unclassified	Unclassified	1	0.00%
Bacteria	Proteobacteria	Gammaproteobacteria	Pseudomonadales	Pseudomonadaceae	Pseudomonas	mendocina	1	0.00%
Bacteria	Proteobacteria	Gammaproteobacteria	Pseudomonadales	Pseudomonadaceae	Pseudomonas	citronellolis	1	0.00%
Bacteria	Proteobacteria	Gammaproteobacteria	Oceanospirillales	Oceanospirillaceae	Unclassified	Unclassified	1	0.00%
Bacteria	Proteobacteria	Gammaproteobacteria	Oceanospirillales	Halomonadaceae	Haererehalobacter	Unclassified	1	0.00%
Bacteria	Proteobacteria	Gammaproteobacteria	Methylococcales	Crenotrichaceae	Crenothrix	polyspora	1	0.00%
Bacteria	Proteobacteria	Gammaproteobacteria	Legionellales	Unclassified	Unclassified	Unclassified	1	0.00%
Bacteria	Proteobacteria	Gammaproteobacteria	Enterobacteriales	Enterobacteriaceae	Salmonella	enterica	1	0.00%
Bacteria	Proteobacteria	Gammaproteobacteria	Enterobacteriales	Enterobacteriaceae	Plesiomonas	Unclassified	1	0.00%
Bacteria	Proteobacteria	Gammaproteobacteria	Enterobacteriales	Enterobacteriaceae	Enterobacter	hormaechei	1	0.00%
Bacteria	Proteobacteria	Gammaproteobacteria	Enterobacteriales	Enterobacteriaceae	Enterobacter	aerogenes	1	0.00%
Bacteria	Proteobacteria	Gammaproteobacteria	Enterobacteriales	Enterobacteriaceae	Enterobacter	Unclassified	1	0.00%
Bacteria	Proteobacteria	Gammaproteobacteria	Enterobacteriales	Enterobacteriaceae	Citrobacter	Unclassified	1	0.00%
Bacteria	Proteobacteria	Gammaproteobacteria	Chromatiales	Halothiobacillaceae	Unclassified	Unclassified	1	0.00%
Bacteria	Proteobacteria	Gammaproteobacteria	Cardiobacteriales	Unclassified	Unclassified	Unclassified	1	0.00%
Bacteria	Proteobacteria	Gammaproteobacteria	Alteromonadales	Shewanellaceae	Unclassified	Unclassified	1	0.00%
Bacteria	Proteobacteria	Gammaproteobacteria	Aeromonadales	Aeromonadaceae	Aeromonas	taiwanensis	1	0.00%
Bacteria	Proteobacteria	Deltaproteobacteria	Spirobacillales	Unclassified	Unclassified	Unclassified	1	0.00%
Bacteria	Proteobacteria	Deltaproteobacteria	Myxococcales	OM27	Unclassified	Unclassified	1	0.00%
Bacteria	Proteobacteria	Deltaproteobacteria	Desulfuromonadales	Geobacteraceae	Geobacter	Unclassified	1	0.00%
Bacteria	Proteobacteria	Deltaproteobacteria	Bdellovibrionales	Bdellovibrionaceae	Bdellovibrio	Unclassified	1	0.00%
Bacteria	Proteobacteria	Deltaproteobacteria	Unclassified	Unclassified	Unclassified	Unclassified	1	0.00%
Bacteria	Proteobacteria	Betaproteobacteria	SBla14	Unclassified	Unclassified	Unclassified	1	0.00%
Bacteria	Proteobacteria	Betaproteobacteria	Rhodocyclales	Rhodocyclaceae	Unclassified	Unclassified	1	0.00%
Bacteria	Proteobacteria	Betaproteobacteria	Neisseriales	Neisseriaceae	Neisseria	canis	1	0.00%
Bacteria	Proteobacteria	Betaproteobacteria	Neisseriales	Neisseriaceae	Unclassified	Unclassified	1	0.00%
Bacteria	Proteobacteria	Betaproteobacteria	MND1	Unclassified	Unclassified	Unclassified	1	0.00%
Bacteria	Proteobacteria	Betaproteobacteria	Burkholderiales	Oxalobacteraceae	Janthinobacterium	lividum	1	0.00%
Bacteria	Proteobacteria	Betaproteobacteria	Burkholderiales	Comamonadaceae	Variovorax	paradoxus	1	0.00%
Bacteria	Proteobacteria	Betaproteobacteria	Burkholderiales	Comamonadaceae	Schlegelella	Unclassified	1	0.00%
Bacteria	Proteobacteria	Betaproteobacteria	Burkholderiales	Comamonadaceae	Rhodoferax	Unclassified	1	0.00%
Bacteria	Proteobacteria	Betaproteobacteria	Burkholderiales	Comamonadaceae	Acidovorax	facilis	1	0.00%
Bacteria	Proteobacteria	Betaproteobacteria	Burkholderiales	Alcaligenaceae	Unclassified	Unclassified	1	0.00%
Bacteria	Proteobacteria	Alphaproteobacteria	Sphingomonadales	Sphingomonadaceae	Sphingosinicella	microcystinivorans	1	0.00%
Bacteria	Proteobacteria	Alphaproteobacteria	Sphingomonadales	Sphingomonadaceae	Sphingomonas	echinoides	1	0.00%
Bacteria	Proteobacteria	Alphaproteobacteria	Sphingomonadales	Sphingomonadaceae	Sphingomonas	asaccharolytica	1	0.00%
Bacteria	Proteobacteria	Alphaproteobacteria	Sphingomonadales	Erythrobacteraceae	Erythrobacter	Unclassified	1	0.00%
Bacteria	Proteobacteria	Alphaproteobacteria	Rhodospirillales	Rhodospirillaceae	Magnetospirillum	Unclassified	1	0.00%
Bacteria	Proteobacteria	Alphaproteobacteria	Rhodobacterales	Rhodobacteraceae	Rhodobacter	Unclassified	1	0.00%
Bacteria	Proteobacteria	Alphaproteobacteria	Rhodobacterales	Rhodobacteraceae	Paracoccus	zeaxanthinifaciens	1	0.00%
Bacteria	Proteobacteria	Alphaproteobacteria	Rhizobiales	Xanthobacteraceae	Xanthobacter	Unclassified	1	0.00%
Bacteria	Proteobacteria	Alphaproteobacteria	Rhizobiales	Xanthobacteraceae	Azorhizobium	Unclassified	1	0.00%
Bacteria	Proteobacteria	Alphaproteobacteria	Rhizobiales	Methylocystaceae	Unclassified	Unclassified	1	0.00%
Bacteria	Proteobacteria	Alphaproteobacteria	Rhizobiales	Hyphomicrobiaceae	Hyphomicrobium	zavarzinii	1	0.00%
Bacteria	Proteobacteria	Alphaproteobacteria	Rhizobiales	Hyphomicrobiaceae	Filomicrobium	fusiforme	1	0.00%
Bacteria	Proteobacteria	Alphaproteobacteria	Rhizobiales	Brucellaceae	Pseudochrobactrum	Unclassified	1	0.00%
Bacteria	Proteobacteria	Alphaproteobacteria	Rhizobiales	Beijerinckiaceae	Unclassified	Unclassified	1	0.00%
Bacteria	Proteobacteria	Alphaproteobacteria	Rhizobiales	Bartonellaceae	Bartonella	bacilliformis	1	0.00%
Bacteria	Proteobacteria	Alphaproteobacteria	Caulobacterales	Caulobacteraceae	Mycoplana	Unclassified	1	0.00%
Bacteria	Proteobacteria	Alphaproteobacteria	BD7-3	Unclassified	Unclassified	Unclassified	1	0.00%
Bacteria	OD1	SM2F11	Unclassified	Unclassified	Unclassified	Unclassified	1	0.00%
Bacteria	NKB19	TSBW08	Unclassified	Unclassified	Unclassified	Unclassified	1	0.00%
Bacteria	Firmicutes	Clostridia	Clostridiales	Lachnospiraceae	Coprococcus	Unclassified	1	0.00%
Bacteria	Firmicutes	Clostridia	Clostridiales	Clostridiaceae	Proteiniclasticum	Unclassified	1	0.00%
Bacteria	Firmicutes	Clostridia	Clostridiales	Unclassified	Unclassified	Unclassified	1	0.00%
Bacteria	Firmicutes	Bacilli	Lactobacillales	Enterococcaceae	Enterococcus	Unclassified	1	0.00%
Bacteria	Firmicutes	Bacilli	Lactobacillales	Carnobacteriaceae	Granulicatella	Unclassified	1	0.00%
Bacteria	Firmicutes	Bacilli	Lactobacillales	Aerococcaceae	Alloiococcus	Unclassified	1	0.00%
Bacteria	Firmicutes	Bacilli	Bacillales	Staphylococcaceae	Staphylococcus	succinus	1	0.00%
Bacteria	Firmicutes	Bacilli	Bacillales	Staphylococcaceae	Staphylococcus	equorum	1	0.00%
Bacteria	Firmicutes	Bacilli	Bacillales	Bacillaceae	Bacillus	marisflavi	1	0.00%
Bacteria	Firmicutes	Bacilli	Bacillales	Unclassified	Unclassified	Unclassified	1	0.00%
Bacteria	Cyanobacteria	Synechococcophycideae	Pseudanabaenales	Pseudanabaenaceae	Arthronema	Unclassified	1	0.00%
Bacteria	Chloroflexi	Chloroflexi	Chloroflexales	Chloroflexaceae	Chloroflexus	Unclassified	1	0.00%
Bacteria	Chloroflexi	Anaerolineae	SB-34	Unclassified	Unclassified	Unclassified	1	0.00%
Bacteria	Bacteroidetes	Sphingobacteriia	Sphingobacteriales	Sphingobacteriaceae	Pedobacter	Unclassified	1	0.00%
Bacteria	Bacteroidetes	Flavobacteriia	Flavobacteriales	Flavobacteriaceae	Unclassified	Unclassified	1	0.00%
Bacteria	Bacteroidetes	Bacteroidia	Bacteroidales	Rikenellaceae	Unclassified	Unclassified	1	0.00%
Bacteria	Bacteroidetes	Bacteroidia	Bacteroidales	Porphyromonadaceae	Paludibacter	Unclassified	1	0.00%
Bacteria	Bacteroidetes	Bacteroidia	Bacteroidales	Marinilabiaceae	Unclassified	Unclassified	1	0.00%
Bacteria	Actinobacteria	OPB41	Unclassified	Unclassified	Unclassified	Unclassified	1	0.00%
Bacteria	Actinobacteria	Coriobacteriia	Coriobacteriales	Coriobacteriaceae	Unclassified	Unclassified	1	0.00%
Bacteria	Actinobacteria	Actinobacteria	Actinomycetales	Pseudonocardiaceae	Amycolatopsis	Unclassified	1	0.00%
Bacteria	Actinobacteria	Actinobacteria	Actinomycetales	Propionibacteriaceae	Unclassified	Unclassified	1	0.00%
Bacteria	Actinobacteria	Actinobacteria	Actinomycetales	Nocardiaceae	Rhodococcus	Unclassified	1	0.00%
Bacteria	Actinobacteria	Actinobacteria	Actinomycetales	Micromonosporaceae	Unclassified	Unclassified	1	0.00%
Bacteria	Actinobacteria	Actinobacteria	Actinomycetales	Micrococcaceae	Kocuria	palustris	1	0.00%
Bacteria	Actinobacteria	Actinobacteria	Actinomycetales	Micrococcaceae	Arthrobacter	pascens	1	0.00%
Bacteria	Actinobacteria	Actinobacteria	Actinomycetales	Microbacteriaceae	Frigoribacterium	Unclassified	1	0.00%
Bacteria	Actinobacteria	Actinobacteria	Actinomycetales	Intrasporangiaceae	Intrasporangium	calvum	1	0.00%
Bacteria	Actinobacteria	Actinobacteria	Actinomycetales	Corynebacteriaceae	Corynebacterium	stationis	1	0.00%
Bacteria	Actinobacteria	Actinobacteria	Actinomycetales	Cellulomonadaceae	Cellulomonas	Unclassified	1	0.00%
Bacteria	Actinobacteria	Actinobacteria	Actinomycetales	Beutenbergiaceae	Beutenbergia	cavernae	1	0.00%
Bacteria	Acidobacteria	[Chloracidobacteria]	RB41	Unclassified	Unclassified	Unclassified	1	0.00%
Bacteria	Acidobacteria	Solibacteres	Solibacterales	Solibacteraceae	Candidatus Solibacter	Unclassified	1	0.00%
Bacteria	Acidobacteria	Solibacteres	JH-WHS99	Unclassified	Unclassified	Unclassified	1	0.00%
Bacteria	Acidobacteria	DA052	Ellin6513	Unclassified	Unclassified	Unclassified	1	0.00%
Bacteria	Acidobacteria	Acidobacteria-5	Unclassified	Unclassified	Unclassified	Unclassified	1	0.00%
Bacteria	AD3	ABS-6	Unclassified	Unclassified	Unclassified	Unclassified	1	0.00%
