# Supplementary material for: Bacterial Community Structure in the Asian Rice Gall Midge Reveals a Varied Microbiome Rich in Proteobacteria
Source: Sci Rep. 2017 Aug 25;7:9424. doi: 10.1038/s41598-017-09791-0 (PMC5573367; doi:10.1038/s41598-017-09791-0)
Supplement: Supplementary file 8 — Supplementary data 3 [file 41598_2017_9791_MOESM8_ESM.xlsx]

## Sheet: Phylum
Domain	Phylum	Absolute count	Pct
Bacteria	Proteobacteria	93710	94.21%
Bacteria	Actinobacteria	2116	2.13%
Bacteria	Bacteroidetes	1516	1.52%
Bacteria	Firmicutes	1058	1.06%
Bacteria	Planctomycetes	277	0.28%
Bacteria	Chloroflexi	265	0.27%
Bacteria	Acidobacteria	85	0.09%
Bacteria	Verrucomicrobia	66	0.07%
Bacteria	Spirochaetes	59	0.06%
Bacteria	Fibrobacteres	56	0.06%
Bacteria	Cyanobacteria	51	0.05%
Bacteria	[Thermi]	49	0.05%
Bacteria	WPS-2	42	0.04%
Bacteria	TM7	32	0.03%
Bacteria	Gemmatimonadetes	26	0.03%
Bacteria	Nitrospirae	13	0.01%
Bacteria	OP1	11	0.01%
Bacteria	NKB19	7	0.01%
Bacteria	OD1	6	0.01%
Bacteria	Armatimonadetes	5	0.01%
Bacteria	Fusobacteria	4	0.00%
Bacteria	Chlamydiae	4	0.00%
Bacteria	Thermotogae	2	0.00%
Bacteria	TM6	2	0.00%
Bacteria	GN02	2	0.00%
Bacteria	Elusimicrobia	2	0.00%
Bacteria	Chlorobi	2	0.00%
Archaea	Euryarchaeota	2	0.00%
Bacteria	Tenericutes	1	0.00%

## Sheet: Class
Domain	Phylum	Class	Absolute count	Pct
Bacteria	Proteobacteria	Gammaproteobacteria	45070	45.31%
Bacteria	Proteobacteria	Alphaproteobacteria	37445	37.64%
Bacteria	Proteobacteria	Betaproteobacteria	10839	10.90%
Bacteria	Actinobacteria	Actinobacteria	1971	1.98%
Bacteria	Firmicutes	Bacilli	748	0.75%
Bacteria	Bacteroidetes	[Saprospirae]	622	0.63%
Bacteria	Bacteroidetes	Flavobacteriia	551	0.55%
Bacteria	Proteobacteria	Deltaproteobacteria	318	0.32%
Bacteria	Firmicutes	Clostridia	309	0.31%
Bacteria	Planctomycetes	Planctomycetia	270	0.27%
Bacteria	Chloroflexi	Anaerolineae	195	0.20%
Bacteria	Bacteroidetes	Cytophagia	175	0.18%
Bacteria	Bacteroidetes	Sphingobacteriia	120	0.12%
Bacteria	Actinobacteria	Acidimicrobiia	109	0.11%
Bacteria	[Thermi]	Deinococci	49	0.05%
Bacteria	Bacteroidetes	Bacteroidia	47	0.05%
Bacteria	Spirochaetes	Spirochaetes	44	0.04%
Bacteria	WPS-2	Unclassified	42	0.04%
Bacteria	Proteobacteria	Epsilonproteobacteria	38	0.04%
Bacteria	Fibrobacteres	Fibrobacteria	38	0.04%
Bacteria	Acidobacteria	[Chloracidobacteria]	35	0.04%
Bacteria	Chloroflexi	Chloroflexi	33	0.03%
Bacteria	Verrucomicrobia	Opitutae	24	0.02%
Bacteria	Actinobacteria	Thermoleophilia	24	0.02%
Bacteria	Chloroflexi	Thermomicrobia	23	0.02%
Bacteria	Cyanobacteria	Oscillatoriophycideae	20	0.02%
Bacteria	Verrucomicrobia	Verrucomicrobiae	17	0.02%
Bacteria	Acidobacteria	Acidobacteria-6	17	0.02%
Bacteria	Verrucomicrobia	[Spartobacteria]	16	0.02%
Bacteria	TM7	TM7-1	15	0.02%
Bacteria	Spirochaetes	[Leptospirae]	15	0.02%
Bacteria	TM7	TM7-3	13	0.01%
Bacteria	Nitrospirae	Nitrospira	13	0.01%
Bacteria	Gemmatimonadetes	Gemmatimonadetes	12	0.01%
Bacteria	Gemmatimonadetes	Gemm-3	12	0.01%
Bacteria	OP1	MSBL6	11	0.01%
Bacteria	Acidobacteria	Sva0725	10	0.01%
Bacteria	Verrucomicrobia	[Pedosphaerae]	9	0.01%
Bacteria	Fibrobacteres	TG3	9	0.01%
Bacteria	Fibrobacteres	Unclassified	9	0.01%
Bacteria	Cyanobacteria	Synechococcophycideae	9	0.01%
Bacteria	Cyanobacteria	ML635J-21	9	0.01%
Bacteria	Acidobacteria	Solibacteres	9	0.01%
Bacteria	Cyanobacteria	Nostocophycideae	7	0.01%
Bacteria	Acidobacteria	iii1-8	7	0.01%
Bacteria	NKB19	Unclassified	6	0.01%
Bacteria	Actinobacteria	Rubrobacteria	6	0.01%
Bacteria	OD1	SM2F11	5	0.01%
Bacteria	Cyanobacteria	4C0d-2	5	0.01%
Bacteria	Chloroflexi	Ellin6529	5	0.01%
Bacteria	Armatimonadetes	[Fimbriimonadia]	5	0.01%
Bacteria	TM7	Unclassified	4	0.00%
Bacteria	Planctomycetes	OM190	4	0.00%
Bacteria	Fusobacteria	Fusobacteriia	4	0.00%
Bacteria	Chloroflexi	TK17	4	0.00%
Bacteria	Chlamydiae	Chlamydiia	4	0.00%
Bacteria	Actinobacteria	Coriobacteriia	4	0.00%
Bacteria	Acidobacteria	Acidobacteriia	3	0.00%
Bacteria	Thermotogae	MS9	2	0.00%
Bacteria	TM6	SJA-4	2	0.00%
Bacteria	Planctomycetes	Phycisphaerae	2	0.00%
Bacteria	Gemmatimonadetes	Gemm-1	2	0.00%
Bacteria	GN02	BD1-5	2	0.00%
Bacteria	Chloroflexi	TK10	2	0.00%
Bacteria	Acidobacteria	BPC102	2	0.00%
Archaea	Euryarchaeota	Methanomicrobia	2	0.00%
Bacteria	Tenericutes	Mollicutes	1	0.00%
Bacteria	Planctomycetes	ODP123	1	0.00%
Bacteria	OD1	ZB2	1	0.00%
Bacteria	NKB19	TSBW08	1	0.00%
Bacteria	Firmicutes	Erysipelotrichi	1	0.00%
Bacteria	Elusimicrobia	Endomicrobia	1	0.00%
Bacteria	Elusimicrobia	Elusimicrobia	1	0.00%
Bacteria	Cyanobacteria	Gloeobacterophycideae	1	0.00%
Bacteria	Chloroflexi	S085	1	0.00%
Bacteria	Chloroflexi	Ktedonobacteria	1	0.00%
Bacteria	Chloroflexi	Gitt-GS-136	1	0.00%
Bacteria	Chlorobi	OPB56	1	0.00%
Bacteria	Chlorobi	Ignavibacteria	1	0.00%
Bacteria	Bacteroidetes	[Rhodothermi]	1	0.00%
Bacteria	Actinobacteria	Nitriliruptoria	1	0.00%
Bacteria	Actinobacteria	MB-A2-108	1	0.00%
Bacteria	Acidobacteria	DA052	1	0.00%
Bacteria	Acidobacteria	AT-s2-57	1	0.00%

## Sheet: Order
Domain	Phylum	Class	Order	Absolute count	Pct
Bacteria	Proteobacteria	Gammaproteobacteria	Pseudomonadales	42254	42.48%
Bacteria	Proteobacteria	Alphaproteobacteria	Rickettsiales	20848	20.96%
Bacteria	Proteobacteria	Betaproteobacteria	Burkholderiales	10160	10.21%
Bacteria	Proteobacteria	Alphaproteobacteria	Rhizobiales	8075	8.12%
Bacteria	Proteobacteria	Alphaproteobacteria	Caulobacterales	6115	6.15%
Bacteria	Actinobacteria	Actinobacteria	Actinomycetales	1967	1.98%
Bacteria	Proteobacteria	Gammaproteobacteria	Alteromonadales	1342	1.35%
Bacteria	Proteobacteria	Alphaproteobacteria	Sphingomonadales	1012	1.02%
Bacteria	Proteobacteria	Alphaproteobacteria	Rhodobacterales	962	0.97%
Bacteria	Firmicutes	Bacilli	Bacillales	683	0.69%
Bacteria	Proteobacteria	Gammaproteobacteria	Xanthomonadales	658	0.66%
Bacteria	Bacteroidetes	[Saprospirae]	[Saprospirales]	622	0.63%
Bacteria	Bacteroidetes	Flavobacteriia	Flavobacteriales	551	0.55%
Bacteria	Proteobacteria	Alphaproteobacteria	Rhodospirillales	341	0.34%
Bacteria	Proteobacteria	Betaproteobacteria	Rhodocyclales	317	0.32%
Bacteria	Firmicutes	Clostridia	Clostridiales	304	0.31%
Bacteria	Proteobacteria	Gammaproteobacteria	Aeromonadales	284	0.29%
Bacteria	Proteobacteria	Betaproteobacteria	Unclassified	185	0.19%
Bacteria	Planctomycetes	Planctomycetia	Pirellulales	181	0.18%
Bacteria	Proteobacteria	Deltaproteobacteria	Myxococcales	180	0.18%
Bacteria	Bacteroidetes	Cytophagia	Cytophagales	175	0.18%
Bacteria	Proteobacteria	Gammaproteobacteria	Enterobacteriales	153	0.15%
Bacteria	Proteobacteria	Gammaproteobacteria	Chromatiales	134	0.13%
Bacteria	Proteobacteria	Gammaproteobacteria	Oceanospirillales	130	0.13%
Bacteria	Bacteroidetes	Sphingobacteriia	Sphingobacteriales	120	0.12%
Bacteria	Actinobacteria	Acidimicrobiia	Acidimicrobiales	109	0.11%
Bacteria	Chloroflexi	Anaerolineae	SBR1031	94	0.09%
Bacteria	Proteobacteria	Gammaproteobacteria	Vibrionales	73	0.07%
Bacteria	Proteobacteria	Betaproteobacteria	Methylophilales	73	0.07%
Bacteria	Firmicutes	Bacilli	Lactobacillales	64	0.06%
Bacteria	Planctomycetes	Planctomycetia	Gemmatales	60	0.06%
Bacteria	Proteobacteria	Deltaproteobacteria	Bdellovibrionales	57	0.06%
Bacteria	[Thermi]	Deinococci	Deinococcales	49	0.05%
Bacteria	Proteobacteria	Alphaproteobacteria	BD7-3	49	0.05%
Bacteria	Bacteroidetes	Bacteroidia	Bacteroidales	47	0.05%
Bacteria	Spirochaetes	Spirochaetes	Spirochaetales	44	0.04%
Bacteria	Chloroflexi	Anaerolineae	Anaerolineales	44	0.04%
Bacteria	WPS-2	Unclassified	Unclassified	42	0.04%
Bacteria	Proteobacteria	Epsilonproteobacteria	Campylobacterales	38	0.04%
Bacteria	Fibrobacteres	Fibrobacteria	258ds10	38	0.04%
Bacteria	Chloroflexi	Anaerolineae	envOPS12	34	0.03%
Bacteria	Proteobacteria	Betaproteobacteria	ASSO-13	33	0.03%
Bacteria	Chloroflexi	Chloroflexi	Herpetosiphonales	31	0.03%
Bacteria	Proteobacteria	Betaproteobacteria	Neisseriales	30	0.03%
Bacteria	Planctomycetes	Planctomycetia	Planctomycetales	29	0.03%
Bacteria	Acidobacteria	[Chloracidobacteria]	RB41	28	0.03%
Bacteria	Proteobacteria	Alphaproteobacteria	Kiloniellales	26	0.03%
Bacteria	Chloroflexi	Thermomicrobia	JG30-KF-CM45	22	0.02%
Bacteria	Proteobacteria	Deltaproteobacteria	Desulfobacterales	21	0.02%
Bacteria	Verrucomicrobia	Opitutae	Opitutales	20	0.02%
Bacteria	Verrucomicrobia	Verrucomicrobiae	Verrucomicrobiales	17	0.02%
Bacteria	Acidobacteria	Acidobacteria-6	iii1-15	17	0.02%
Bacteria	Verrucomicrobia	[Spartobacteria]	[Chthoniobacterales]	16	0.02%
Bacteria	Proteobacteria	Betaproteobacteria	Hydrogenophilales	16	0.02%
Bacteria	Cyanobacteria	Oscillatoriophycideae	Chroococcales	16	0.02%
Bacteria	Actinobacteria	Thermoleophilia	Solirubrobacterales	16	0.02%
Bacteria	TM7	TM7-1	Unclassified	15	0.02%
Bacteria	Spirochaetes	[Leptospirae]	[Leptospirales]	15	0.02%
Bacteria	Proteobacteria	Alphaproteobacteria	Unclassified	14	0.01%
Bacteria	Proteobacteria	Deltaproteobacteria	Spirobacillales	13	0.01%
Bacteria	Proteobacteria	Deltaproteobacteria	Desulfuromonadales	13	0.01%
Bacteria	Nitrospirae	Nitrospira	Nitrospirales	13	0.01%
Bacteria	Gemmatimonadetes	Gemm-3	Unclassified	12	0.01%
Bacteria	OP1	MSBL6	Unclassified	11	0.01%
Bacteria	TM7	TM7-3	EW055	10	0.01%
Bacteria	Proteobacteria	Deltaproteobacteria	Desulfovibrionales	10	0.01%
Bacteria	Acidobacteria	Sva0725	Sva0725	10	0.01%
Bacteria	Verrucomicrobia	[Pedosphaerae]	[Pedosphaerales]	9	0.01%
Bacteria	Proteobacteria	Gammaproteobacteria	Thiotrichales	9	0.01%
Bacteria	Fibrobacteres	TG3	TG3-1	9	0.01%
Bacteria	Fibrobacteres	Unclassified	Unclassified	9	0.01%
Bacteria	Cyanobacteria	Synechococcophycideae	Pseudanabaenales	9	0.01%
Bacteria	Cyanobacteria	ML635J-21	Unclassified	9	0.01%
Bacteria	Chloroflexi	Anaerolineae	GCA004	9	0.01%
Bacteria	Acidobacteria	Solibacteres	Solibacterales	9	0.01%
Bacteria	Proteobacteria	Deltaproteobacteria	Syntrophobacterales	8	0.01%
Bacteria	Chloroflexi	Anaerolineae	Caldilineales	8	0.01%
Bacteria	Actinobacteria	Thermoleophilia	Gaiellales	8	0.01%
Bacteria	Proteobacteria	Gammaproteobacteria	Methylococcales	7	0.01%
Bacteria	Gemmatimonadetes	Gemmatimonadetes	Gemmatimonadales	7	0.01%
Bacteria	Acidobacteria	[Chloracidobacteria]	PK29	7	0.01%
Bacteria	Proteobacteria	Gammaproteobacteria	Pasteurellales	6	0.01%
Bacteria	Proteobacteria	Gammaproteobacteria	34P16	6	0.01%
Bacteria	Proteobacteria	Deltaproteobacteria	GMD14H09	6	0.01%
Bacteria	Proteobacteria	Betaproteobacteria	SC-I-84	6	0.01%
Bacteria	Proteobacteria	Betaproteobacteria	MND1	6	0.01%
Bacteria	Proteobacteria	Betaproteobacteria	Ellin6067	6	0.01%
Bacteria	NKB19	Unclassified	Unclassified	6	0.01%
Bacteria	Cyanobacteria	Nostocophycideae	Stigonematales	6	0.01%
Bacteria	Chloroflexi	Anaerolineae	S0208	6	0.01%
Bacteria	Actinobacteria	Rubrobacteria	Rubrobacterales	6	0.01%
Bacteria	Proteobacteria	Gammaproteobacteria	Legionellales	5	0.01%
Bacteria	Proteobacteria	Gammaproteobacteria	Unclassified	5	0.01%
Bacteria	Proteobacteria	Betaproteobacteria	Nitrosomonadales	5	0.01%
Bacteria	OD1	SM2F11	Unclassified	5	0.01%
Bacteria	Cyanobacteria	4C0d-2	MLE1-12	5	0.01%
Bacteria	Chloroflexi	Ellin6529	Unclassified	5	0.01%
Bacteria	Armatimonadetes	[Fimbriimonadia]	[Fimbriimonadales]	5	0.01%
Bacteria	Acidobacteria	iii1-8	SJA-36	5	0.01%
Bacteria	Verrucomicrobia	Opitutae	Unclassified	4	0.00%
Bacteria	TM7	Unclassified	Unclassified	4	0.00%
Bacteria	Proteobacteria	Deltaproteobacteria	MIZ46	4	0.00%
Bacteria	Proteobacteria	Deltaproteobacteria	Unclassified	4	0.00%
Bacteria	Planctomycetes	OM190	CL500-15	4	0.00%
Bacteria	Fusobacteria	Fusobacteriia	Fusobacteriales	4	0.00%
Bacteria	Cyanobacteria	Oscillatoriophycideae	Oscillatoriales	4	0.00%
Bacteria	Chloroflexi	TK17	Unclassified	4	0.00%
Bacteria	Chlamydiae	Chlamydiia	Chlamydiales	4	0.00%
Bacteria	Actinobacteria	Coriobacteriia	Coriobacteriales	4	0.00%
Bacteria	Actinobacteria	Actinobacteria	Unclassified	4	0.00%
Bacteria	TM7	TM7-3	Unclassified	3	0.00%
Bacteria	Proteobacteria	Gammaproteobacteria	[Marinicellales]	3	0.00%
Bacteria	Proteobacteria	Alphaproteobacteria	Ellin329	3	0.00%
Bacteria	Gemmatimonadetes	Gemmatimonadetes	Unclassified	3	0.00%
Bacteria	Firmicutes	Clostridia	Thermoanaerobacterales	3	0.00%
Bacteria	Acidobacteria	Acidobacteriia	Acidobacteriales	3	0.00%
Bacteria	Thermotogae	MS9	Unclassified	2	0.00%
Bacteria	TM6	SJA-4	S1198	2	0.00%
Bacteria	Planctomycetes	Phycisphaerae	WD2101	2	0.00%
Bacteria	Gemmatimonadetes	Gemmatimonadetes	KD8-87	2	0.00%
Bacteria	Gemmatimonadetes	Gemm-1	Unclassified	2	0.00%
Bacteria	GN02	BD1-5	Unclassified	2	0.00%
Bacteria	Chloroflexi	Chloroflexi	Chloroflexales	2	0.00%
Bacteria	Acidobacteria	iii1-8	DS-18	2	0.00%
Bacteria	Tenericutes	Mollicutes	Acholeplasmatales	1	0.00%
Bacteria	Proteobacteria	Gammaproteobacteria	Cardiobacteriales	1	0.00%
Bacteria	Proteobacteria	Deltaproteobacteria	[Entotheonellales]	1	0.00%
Bacteria	Proteobacteria	Deltaproteobacteria	MBNT15	1	0.00%
Bacteria	Proteobacteria	Betaproteobacteria	SBla14	1	0.00%
Bacteria	Proteobacteria	Betaproteobacteria	Gallionellales	1	0.00%
Bacteria	Planctomycetes	ODP123	Unclassified	1	0.00%
Bacteria	OD1	ZB2	Unclassified	1	0.00%
Bacteria	NKB19	TSBW08	Unclassified	1	0.00%
Bacteria	Firmicutes	Erysipelotrichi	Erysipelotrichales	1	0.00%
Bacteria	Firmicutes	Clostridia	SHA-98	1	0.00%
Bacteria	Firmicutes	Clostridia	Halanaerobiales	1	0.00%
Bacteria	Firmicutes	Bacilli	Gemellales	1	0.00%
Bacteria	Elusimicrobia	Endomicrobia	Unclassified	1	0.00%
Bacteria	Elusimicrobia	Elusimicrobia	Elusimicrobiales	1	0.00%
Bacteria	Cyanobacteria	Nostocophycideae	Nostocales	1	0.00%
Bacteria	Cyanobacteria	Gloeobacterophycideae	Gloeobacterales	1	0.00%
Bacteria	Chloroflexi	Thermomicrobia	AKYG1722	1	0.00%
Bacteria	Chloroflexi	TK10	B07_WMSP1	1	0.00%
Bacteria	Chloroflexi	TK10	AKYG885	1	0.00%
Bacteria	Chloroflexi	S085	Unclassified	1	0.00%
Bacteria	Chloroflexi	Ktedonobacteria	Thermogemmatisporales	1	0.00%
Bacteria	Chloroflexi	Gitt-GS-136	Unclassified	1	0.00%
Bacteria	Chlorobi	OPB56	Unclassified	1	0.00%
Bacteria	Chlorobi	Ignavibacteria	Ignavibacteriales	1	0.00%
Bacteria	Bacteroidetes	[Rhodothermi]	[Rhodothermales]	1	0.00%
Bacteria	Actinobacteria	Nitriliruptoria	Euzebyales	1	0.00%
Bacteria	Actinobacteria	MB-A2-108	Unclassified	1	0.00%
Bacteria	Acidobacteria	DA052	Ellin6513	1	0.00%
Bacteria	Acidobacteria	BPC102	MVS-40	1	0.00%
Bacteria	Acidobacteria	BPC102	B110	1	0.00%
Bacteria	Acidobacteria	AT-s2-57	Unclassified	1	0.00%
Archaea	Euryarchaeota	Methanomicrobia	Methanosarcinales	1	0.00%
Archaea	Euryarchaeota	Methanomicrobia	Methanomicrobiales	1	0.00%

## Sheet: Family
Domain	Phylum	Class	Order	Family	Absolute count	Pct
Bacteria	Proteobacteria	Gammaproteobacteria	Pseudomonadales	Pseudomonadaceae	40449	40.66%
Bacteria	Proteobacteria	Alphaproteobacteria	Rickettsiales	Rickettsiaceae	20844	20.95%
Bacteria	Proteobacteria	Betaproteobacteria	Burkholderiales	Comamonadaceae	9586	9.64%
Bacteria	Proteobacteria	Alphaproteobacteria	Caulobacterales	Caulobacteraceae	6115	6.15%
Bacteria	Proteobacteria	Alphaproteobacteria	Rhizobiales	Methylocystaceae	5320	5.35%
Bacteria	Proteobacteria	Gammaproteobacteria	Pseudomonadales	Moraxellaceae	1805	1.81%
Bacteria	Proteobacteria	Alphaproteobacteria	Rhizobiales	Rhizobiaceae	916	0.92%
Bacteria	Proteobacteria	Alphaproteobacteria	Rhodobacterales	Rhodobacteraceae	872	0.88%
Bacteria	Proteobacteria	Alphaproteobacteria	Sphingomonadales	Sphingomonadaceae	822	0.83%
Bacteria	Proteobacteria	Alphaproteobacteria	Rhizobiales	Hyphomicrobiaceae	810	0.81%
Bacteria	Proteobacteria	Gammaproteobacteria	Alteromonadales	Alteromonadaceae	650	0.65%
Bacteria	Proteobacteria	Gammaproteobacteria	Xanthomonadales	Xanthomonadaceae	597	0.60%
Bacteria	Bacteroidetes	[Saprospirae]	[Saprospirales]	Chitinophagaceae	586	0.59%
Bacteria	Proteobacteria	Alphaproteobacteria	Rhizobiales	Unclassified	583	0.59%
Bacteria	Actinobacteria	Actinobacteria	Actinomycetales	Corynebacteriaceae	558	0.56%
Bacteria	Proteobacteria	Betaproteobacteria	Burkholderiales	Oxalobacteraceae	532	0.53%
Bacteria	Proteobacteria	Gammaproteobacteria	Alteromonadales	[Chromatiaceae]	528	0.53%
Bacteria	Actinobacteria	Actinobacteria	Actinomycetales	Micrococcaceae	435	0.44%
Bacteria	Proteobacteria	Betaproteobacteria	Rhodocyclales	Rhodocyclaceae	317	0.32%
Bacteria	Proteobacteria	Gammaproteobacteria	Aeromonadales	Aeromonadaceae	281	0.28%
Bacteria	Proteobacteria	Alphaproteobacteria	Rhodospirillales	Rhodospirillaceae	281	0.28%
Bacteria	Firmicutes	Bacilli	Bacillales	Staphylococcaceae	277	0.28%
Bacteria	Bacteroidetes	Flavobacteriia	Flavobacteriales	Flavobacteriaceae	270	0.27%
Bacteria	Proteobacteria	Alphaproteobacteria	Rhizobiales	Phyllobacteriaceae	225	0.23%
Bacteria	Actinobacteria	Actinobacteria	Actinomycetales	Microbacteriaceae	209	0.21%
Bacteria	Proteobacteria	Betaproteobacteria	Unclassified	Unclassified	185	0.19%
Bacteria	Planctomycetes	Planctomycetia	Pirellulales	Pirellulaceae	181	0.18%
Bacteria	Proteobacteria	Alphaproteobacteria	Sphingomonadales	Erythrobacteraceae	164	0.16%
Bacteria	Firmicutes	Bacilli	Bacillales	Planococcaceae	157	0.16%
Bacteria	Proteobacteria	Gammaproteobacteria	Enterobacteriales	Enterobacteriaceae	153	0.15%
Bacteria	Bacteroidetes	Flavobacteriia	Flavobacteriales	[Weeksellaceae]	142	0.14%
Bacteria	Bacteroidetes	Flavobacteriia	Flavobacteriales	Cryomorphaceae	139	0.14%
Bacteria	Firmicutes	Bacilli	Bacillales	Bacillaceae	130	0.13%
Bacteria	Proteobacteria	Gammaproteobacteria	Chromatiales	Ectothiorhodospiraceae	127	0.13%
Bacteria	Proteobacteria	Gammaproteobacteria	Oceanospirillales	Halomonadaceae	113	0.11%
Bacteria	Proteobacteria	Deltaproteobacteria	Myxococcales	Unclassified	105	0.11%
Bacteria	Actinobacteria	Actinobacteria	Actinomycetales	Nocardioidaceae	102	0.10%
Bacteria	Bacteroidetes	Sphingobacteriia	Sphingobacteriales	Sphingobacteriaceae	101	0.10%
Bacteria	Actinobacteria	Actinobacteria	Actinomycetales	Propionibacteriaceae	98	0.10%
Bacteria	Actinobacteria	Actinobacteria	Actinomycetales	Nocardiaceae	93	0.09%
Bacteria	Proteobacteria	Alphaproteobacteria	Rhizobiales	Bradyrhizobiaceae	92	0.09%
Bacteria	Proteobacteria	Alphaproteobacteria	Rhodobacterales	Hyphomonadaceae	90	0.09%
Bacteria	Chloroflexi	Anaerolineae	SBR1031	A4b	90	0.09%
Bacteria	Bacteroidetes	Cytophagia	Cytophagales	Cytophagaceae	90	0.09%
Bacteria	Actinobacteria	Actinobacteria	Actinomycetales	Cellulomonadaceae	87	0.09%
Bacteria	Firmicutes	Clostridia	Clostridiales	Clostridiaceae	86	0.09%
Bacteria	Actinobacteria	Actinobacteria	Actinomycetales	Intrasporangiaceae	86	0.09%
Bacteria	Firmicutes	Clostridia	Clostridiales	Lachnospiraceae	79	0.08%
Bacteria	Bacteroidetes	Cytophagia	Cytophagales	Cyclobacteriaceae	75	0.08%
Bacteria	Proteobacteria	Gammaproteobacteria	Alteromonadales	Shewanellaceae	74	0.07%
Bacteria	Proteobacteria	Betaproteobacteria	Methylophilales	Methylophilaceae	72	0.07%
Bacteria	Proteobacteria	Alphaproteobacteria	Rhizobiales	Methylobacteriaceae	72	0.07%
Bacteria	Proteobacteria	Gammaproteobacteria	Vibrionales	Pseudoalteromonadaceae	68	0.07%
Bacteria	Proteobacteria	Gammaproteobacteria	Xanthomonadales	Sinobacteraceae	61	0.06%
Bacteria	Actinobacteria	Actinobacteria	Actinomycetales	Brevibacteriaceae	57	0.06%
Bacteria	Actinobacteria	Acidimicrobiia	Acidimicrobiales	C111	56	0.06%
Bacteria	Proteobacteria	Deltaproteobacteria	Bdellovibrionales	Bdellovibrionaceae	54	0.05%
Bacteria	Firmicutes	Clostridia	Clostridiales	[Tissierellaceae]	50	0.05%
Bacteria	[Thermi]	Deinococci	Deinococcales	Deinococcaceae	49	0.05%
Bacteria	Proteobacteria	Alphaproteobacteria	BD7-3	Unclassified	49	0.05%
Bacteria	Firmicutes	Bacilli	Bacillales	Paenibacillaceae	49	0.05%
Bacteria	Proteobacteria	Gammaproteobacteria	Alteromonadales	211ds20	48	0.05%
Bacteria	Actinobacteria	Actinobacteria	Actinomycetales	Mycobacteriaceae	46	0.05%
Bacteria	Spirochaetes	Spirochaetes	Spirochaetales	Spirochaetaceae	44	0.04%
Bacteria	Chloroflexi	Anaerolineae	Anaerolineales	Anaerolinaceae	44	0.04%
Bacteria	Actinobacteria	Actinobacteria	Actinomycetales	Dermabacteraceae	43	0.04%
Bacteria	WPS-2	Unclassified	Unclassified	Unclassified	42	0.04%
Bacteria	Actinobacteria	Actinobacteria	Actinomycetales	Micromonosporaceae	42	0.04%
Bacteria	Proteobacteria	Alphaproteobacteria	Rhodospirillales	Acetobacteraceae	40	0.04%
Bacteria	Firmicutes	Bacilli	Bacillales	[Exiguobacteraceae]	40	0.04%
Bacteria	Planctomycetes	Planctomycetia	Gemmatales	Isosphaeraceae	38	0.04%
Bacteria	Fibrobacteres	Fibrobacteria	258ds10	Unclassified	38	0.04%
Bacteria	Chloroflexi	Anaerolineae	envOPS12	Unclassified	34	0.03%
Bacteria	Proteobacteria	Epsilonproteobacteria	Campylobacterales	Campylobacteraceae	33	0.03%
Bacteria	Proteobacteria	Betaproteobacteria	ASSO-13	Unclassified	33	0.03%
Bacteria	Firmicutes	Bacilli	Lactobacillales	Streptococcaceae	33	0.03%
Bacteria	Actinobacteria	Acidimicrobiia	Acidimicrobiales	Unclassified	33	0.03%
Bacteria	Chloroflexi	Chloroflexi	Herpetosiphonales	Unclassified	31	0.03%
Bacteria	Proteobacteria	Betaproteobacteria	Neisseriales	Neisseriaceae	30	0.03%
Bacteria	Planctomycetes	Planctomycetia	Planctomycetales	Planctomycetaceae	29	0.03%
Bacteria	Proteobacteria	Deltaproteobacteria	Myxococcales	Polyangiaceae	28	0.03%
Bacteria	Firmicutes	Bacilli	Bacillales	Alicyclobacillaceae	28	0.03%
Bacteria	Actinobacteria	Actinobacteria	Actinomycetales	Dietziaceae	28	0.03%
Bacteria	Proteobacteria	Alphaproteobacteria	Sphingomonadales	Unclassified	26	0.03%
Bacteria	Acidobacteria	[Chloracidobacteria]	RB41	Ellin6075	26	0.03%
Bacteria	Proteobacteria	Deltaproteobacteria	Myxococcales	Nannocystaceae	25	0.03%
Bacteria	Proteobacteria	Betaproteobacteria	Burkholderiales	Alcaligenaceae	23	0.02%
Bacteria	Proteobacteria	Alphaproteobacteria	Rhizobiales	Xanthobacteraceae	22	0.02%
Bacteria	Planctomycetes	Planctomycetia	Gemmatales	Gemmataceae	22	0.02%
Bacteria	Chloroflexi	Thermomicrobia	JG30-KF-CM45	Unclassified	22	0.02%
Bacteria	Verrucomicrobia	Opitutae	Opitutales	Opitutaceae	20	0.02%
Bacteria	Proteobacteria	Alphaproteobacteria	Rhodospirillales	Unclassified	20	0.02%
Bacteria	Proteobacteria	Alphaproteobacteria	Rhizobiales	Beijerinckiaceae	20	0.02%
Bacteria	Bacteroidetes	[Saprospirae]	[Saprospirales]	Unclassified	20	0.02%
Bacteria	Actinobacteria	Acidimicrobiia	Acidimicrobiales	Microthrixaceae	20	0.02%
Bacteria	Firmicutes	Clostridia	Clostridiales	[Acidaminobacteraceae]	19	0.02%
Bacteria	Firmicutes	Bacilli	Lactobacillales	Aerococcaceae	19	0.02%
Bacteria	Bacteroidetes	Sphingobacteriia	Sphingobacteriales	Unclassified	19	0.02%
Bacteria	Verrucomicrobia	Verrucomicrobiae	Verrucomicrobiales	Verrucomicrobiaceae	17	0.02%
Bacteria	Proteobacteria	Gammaproteobacteria	Alteromonadales	HTCC2188	17	0.02%
Bacteria	Firmicutes	Clostridia	Clostridiales	Ruminococcaceae	17	0.02%
Bacteria	Actinobacteria	Actinobacteria	Actinomycetales	Pseudonocardiaceae	17	0.02%
Bacteria	Verrucomicrobia	[Spartobacteria]	[Chthoniobacterales]	[Chthoniobacteraceae]	16	0.02%
Bacteria	Proteobacteria	Betaproteobacteria	Hydrogenophilales	Hydrogenophilaceae	16	0.02%
Bacteria	Bacteroidetes	[Saprospirae]	[Saprospirales]	Saprospiraceae	16	0.02%
Bacteria	Bacteroidetes	Bacteroidia	Bacteroidales	Unclassified	16	0.02%
Bacteria	Acidobacteria	Acidobacteria-6	iii1-15	Unclassified	16	0.02%
Bacteria	TM7	TM7-1	Unclassified	Unclassified	15	0.02%
Bacteria	Spirochaetes	[Leptospirae]	[Leptospirales]	Leptospiraceae	15	0.02%
Bacteria	Proteobacteria	Gammaproteobacteria	Alteromonadales	Idiomarinaceae	15	0.02%
Bacteria	Proteobacteria	Betaproteobacteria	Burkholderiales	Burkholderiaceae	15	0.02%
Bacteria	Firmicutes	Clostridia	Clostridiales	Peptostreptococcaceae	15	0.02%
Bacteria	Cyanobacteria	Oscillatoriophycideae	Chroococcales	Xenococcaceae	15	0.02%
Bacteria	Proteobacteria	Alphaproteobacteria	Kiloniellales	Unclassified	14	0.01%
Bacteria	Proteobacteria	Alphaproteobacteria	Unclassified	Unclassified	14	0.01%
Bacteria	Firmicutes	Clostridia	Clostridiales	Veillonellaceae	14	0.01%
Bacteria	Proteobacteria	Gammaproteobacteria	Oceanospirillales	Oceanospirillaceae	13	0.01%
Bacteria	Proteobacteria	Deltaproteobacteria	Spirobacillales	Unclassified	13	0.01%
Bacteria	Proteobacteria	Deltaproteobacteria	Myxococcales	Haliangiaceae	13	0.01%
Bacteria	Bacteroidetes	Bacteroidia	Bacteroidales	SB-1	13	0.01%
Bacteria	Proteobacteria	Deltaproteobacteria	Desulfuromonadales	Geobacteraceae	12	0.01%
Bacteria	Proteobacteria	Deltaproteobacteria	Desulfobacterales	Desulfobulbaceae	12	0.01%
Bacteria	Proteobacteria	Alphaproteobacteria	Kiloniellales	Kiloniellaceae	12	0.01%
Bacteria	Gemmatimonadetes	Gemm-3	Unclassified	Unclassified	12	0.01%
Bacteria	OP1	MSBL6	Unclassified	Unclassified	11	0.01%
Bacteria	Actinobacteria	Actinobacteria	Actinomycetales	Geodermatophilaceae	11	0.01%
Bacteria	Actinobacteria	Actinobacteria	Actinomycetales	Actinomycetaceae	11	0.01%
Bacteria	Actinobacteria	Actinobacteria	Actinomycetales	Unclassified	11	0.01%
Bacteria	TM7	TM7-3	EW055	Unclassified	10	0.01%
Bacteria	Bacteroidetes	Cytophagia	Cytophagales	Flammeovirgaceae	10	0.01%
Bacteria	Actinobacteria	Thermoleophilia	Solirubrobacterales	Unclassified	10	0.01%
Bacteria	Actinobacteria	Actinobacteria	Actinomycetales	Gordoniaceae	10	0.01%
Bacteria	Acidobacteria	Sva0725	Sva0725	Unclassified	10	0.01%
Bacteria	Proteobacteria	Gammaproteobacteria	Thiotrichales	Piscirickettsiaceae	9	0.01%
Bacteria	Proteobacteria	Gammaproteobacteria	Alteromonadales	Unclassified	9	0.01%
Bacteria	Proteobacteria	Deltaproteobacteria	Desulfobacterales	Desulfobacteraceae	9	0.01%
Bacteria	Fibrobacteres	TG3	TG3-1	TSCOR003-O20	9	0.01%
Bacteria	Fibrobacteres	Unclassified	Unclassified	Unclassified	9	0.01%
Bacteria	Cyanobacteria	Synechococcophycideae	Pseudanabaenales	Pseudanabaenaceae	9	0.01%
Bacteria	Cyanobacteria	ML635J-21	Unclassified	Unclassified	9	0.01%
Bacteria	Chloroflexi	Anaerolineae	GCA004	Unclassified	9	0.01%
Bacteria	Proteobacteria	Deltaproteobacteria	Syntrophobacterales	Syntrophobacteraceae	8	0.01%
Bacteria	Proteobacteria	Alphaproteobacteria	Rhizobiales	Aurantimonadaceae	8	0.01%
Bacteria	Firmicutes	Clostridia	Clostridiales	Unclassified	8	0.01%
Bacteria	Chloroflexi	Anaerolineae	Caldilineales	Caldilineaceae	8	0.01%
Bacteria	Gemmatimonadetes	Gemmatimonadetes	Gemmatimonadales	Gemmatimonadaceae	7	0.01%
Bacteria	Firmicutes	Bacilli	Lactobacillales	Lactobacillaceae	7	0.01%
Bacteria	Actinobacteria	Thermoleophilia	Gaiellales	Unclassified	7	0.01%
Bacteria	Actinobacteria	Actinobacteria	Actinomycetales	Dermacoccaceae	7	0.01%
Bacteria	Acidobacteria	[Chloracidobacteria]	PK29	Unclassified	7	0.01%
Bacteria	Proteobacteria	Gammaproteobacteria	Pasteurellales	Pasteurellaceae	6	0.01%
Bacteria	Proteobacteria	Gammaproteobacteria	Chromatiales	Unclassified	6	0.01%
Bacteria	Proteobacteria	Gammaproteobacteria	34P16	Unclassified	6	0.01%
Bacteria	Proteobacteria	Deltaproteobacteria	GMD14H09	Unclassified	6	0.01%
Bacteria	Proteobacteria	Deltaproteobacteria	Desulfovibrionales	Desulfomicrobiaceae	6	0.01%
Bacteria	Proteobacteria	Betaproteobacteria	SC-I-84	Unclassified	6	0.01%
Bacteria	Proteobacteria	Betaproteobacteria	MND1	Unclassified	6	0.01%
Bacteria	Proteobacteria	Betaproteobacteria	Ellin6067	Unclassified	6	0.01%
Bacteria	NKB19	Unclassified	Unclassified	Unclassified	6	0.01%
Bacteria	Cyanobacteria	Nostocophycideae	Stigonematales	Rivulariaceae	6	0.01%
Bacteria	Chloroflexi	Anaerolineae	S0208	Unclassified	6	0.01%
Bacteria	Actinobacteria	Thermoleophilia	Solirubrobacterales	Solirubrobacteraceae	6	0.01%
Bacteria	Actinobacteria	Rubrobacteria	Rubrobacterales	Rubrobacteraceae	6	0.01%
Bacteria	Verrucomicrobia	[Pedosphaerae]	[Pedosphaerales]	auto67_4W	5	0.01%
Bacteria	Proteobacteria	Gammaproteobacteria	Vibrionales	Vibrionaceae	5	0.01%
Bacteria	Proteobacteria	Gammaproteobacteria	Legionellales	Legionellaceae	5	0.01%
Bacteria	Proteobacteria	Gammaproteobacteria	Unclassified	Unclassified	5	0.01%
Bacteria	Proteobacteria	Epsilonproteobacteria	Campylobacterales	Helicobacteraceae	5	0.01%
Bacteria	Proteobacteria	Deltaproteobacteria	Myxococcales	0319-6G20	5	0.01%
Bacteria	Proteobacteria	Betaproteobacteria	Nitrosomonadales	Nitrosomonadaceae	5	0.01%
Bacteria	OD1	SM2F11	Unclassified	Unclassified	5	0.01%
Bacteria	Nitrospirae	Nitrospira	Nitrospirales	[Thermodesulfovibrionaceae]	5	0.01%
Bacteria	Nitrospirae	Nitrospira	Nitrospirales	Nitrospiraceae	5	0.01%
Bacteria	Firmicutes	Clostridia	Clostridiales	Peptococcaceae	5	0.01%
Bacteria	Firmicutes	Clostridia	Clostridiales	Eubacteriaceae	5	0.01%
Bacteria	Cyanobacteria	4C0d-2	MLE1-12	Unclassified	5	0.01%
Bacteria	Chloroflexi	Ellin6529	Unclassified	Unclassified	5	0.01%
Bacteria	Armatimonadetes	[Fimbriimonadia]	[Fimbriimonadales]	[Fimbriimonadaceae]	5	0.01%
Bacteria	Actinobacteria	Actinobacteria	Actinomycetales	Streptomycetaceae	5	0.01%
Bacteria	Acidobacteria	iii1-8	SJA-36	Unclassified	5	0.01%
Bacteria	Verrucomicrobia	Opitutae	Unclassified	Unclassified	4	0.00%
Bacteria	TM7	Unclassified	Unclassified	Unclassified	4	0.00%
Bacteria	Proteobacteria	Gammaproteobacteria	Methylococcales	Crenotrichaceae	4	0.00%
Bacteria	Proteobacteria	Deltaproteobacteria	MIZ46	Unclassified	4	0.00%
Bacteria	Proteobacteria	Deltaproteobacteria	Desulfovibrionales	Desulfovibrionaceae	4	0.00%
Bacteria	Proteobacteria	Deltaproteobacteria	Unclassified	Unclassified	4	0.00%
Bacteria	Proteobacteria	Betaproteobacteria	Burkholderiales	Unclassified	4	0.00%
Bacteria	Proteobacteria	Alphaproteobacteria	Rickettsiales	Unclassified	4	0.00%
Bacteria	Planctomycetes	OM190	CL500-15	Unclassified	4	0.00%
Bacteria	Cyanobacteria	Oscillatoriophycideae	Oscillatoriales	Phormidiaceae	4	0.00%
Bacteria	Chloroflexi	TK17	Unclassified	Unclassified	4	0.00%
Bacteria	Chlamydiae	Chlamydiia	Chlamydiales	Criblamydiaceae	4	0.00%
Bacteria	Bacteroidetes	Bacteroidia	Bacteroidales	Porphyromonadaceae	4	0.00%
Bacteria	Actinobacteria	Coriobacteriia	Coriobacteriales	Coriobacteriaceae	4	0.00%
Bacteria	Actinobacteria	Actinobacteria	Unclassified	Unclassified	4	0.00%
Bacteria	Acidobacteria	Solibacteres	Solibacterales	Unclassified	4	0.00%
Bacteria	Verrucomicrobia	[Pedosphaerae]	[Pedosphaerales]	Ellin515	3	0.00%
Bacteria	TM7	TM7-3	Unclassified	Unclassified	3	0.00%
Bacteria	Proteobacteria	Gammaproteobacteria	[Marinicellales]	[Marinicellaceae]	3	0.00%
Bacteria	Proteobacteria	Gammaproteobacteria	Methylococcales	Methylococcaceae	3	0.00%
Bacteria	Proteobacteria	Deltaproteobacteria	Bdellovibrionales	Bacteriovoracaceae	3	0.00%
Bacteria	Proteobacteria	Alphaproteobacteria	Rhizobiales	Rhodobiaceae	3	0.00%
Bacteria	Proteobacteria	Alphaproteobacteria	Rhizobiales	Brucellaceae	3	0.00%
Bacteria	Proteobacteria	Alphaproteobacteria	Ellin329	Unclassified	3	0.00%
Bacteria	Gemmatimonadetes	Gemmatimonadetes	Unclassified	Unclassified	3	0.00%
Bacteria	Fusobacteria	Fusobacteriia	Fusobacteriales	Leptotrichiaceae	3	0.00%
Bacteria	Firmicutes	Clostridia	Thermoanaerobacterales	Thermoanaerobacterales Family III. Incertae Sedis	3	0.00%
Bacteria	Bacteroidetes	Bacteroidia	Bacteroidales	[Paraprevotellaceae]	3	0.00%
Bacteria	Bacteroidetes	Bacteroidia	Bacteroidales	Prevotellaceae	3	0.00%
Bacteria	Bacteroidetes	Bacteroidia	Bacteroidales	Bacteroidaceae	3	0.00%
Bacteria	Bacteroidetes	Bacteroidia	Bacteroidales	BA008	3	0.00%
Bacteria	Actinobacteria	Actinobacteria	Actinomycetales	Yaniellaceae	3	0.00%
Bacteria	Acidobacteria	Solibacteres	Solibacterales	Solibacteraceae	3	0.00%
Bacteria	Acidobacteria	Acidobacteriia	Acidobacteriales	Koribacteraceae	3	0.00%
Bacteria	Thermotogae	MS9	Unclassified	Unclassified	2	0.00%
Bacteria	TM6	SJA-4	S1198	Unclassified	2	0.00%
Bacteria	Proteobacteria	Gammaproteobacteria	Oceanospirillales	Alcanivoracaceae	2	0.00%
Bacteria	Proteobacteria	Gammaproteobacteria	Aeromonadales	Unclassified	2	0.00%
Bacteria	Proteobacteria	Deltaproteobacteria	Myxococcales	OM27	2	0.00%
Bacteria	Proteobacteria	Deltaproteobacteria	Myxococcales	Myxococcaceae	2	0.00%
Bacteria	Planctomycetes	Phycisphaerae	WD2101	Unclassified	2	0.00%
Bacteria	Nitrospirae	Nitrospira	Nitrospirales	0319-6A21	2	0.00%
Bacteria	Gemmatimonadetes	Gemmatimonadetes	KD8-87	Unclassified	2	0.00%
Bacteria	Gemmatimonadetes	Gemm-1	Unclassified	Unclassified	2	0.00%
Bacteria	GN02	BD1-5	Unclassified	Unclassified	2	0.00%
Bacteria	Firmicutes	Clostridia	Clostridiales	Dehalobacteriaceae	2	0.00%
Bacteria	Firmicutes	Bacilli	Lactobacillales	Unclassified	2	0.00%
Bacteria	Firmicutes	Bacilli	Bacillales	Unclassified	2	0.00%
Bacteria	Chloroflexi	Chloroflexi	Chloroflexales	Chloroflexaceae	2	0.00%
Bacteria	Chloroflexi	Anaerolineae	SBR1031	oc28	2	0.00%
Bacteria	Actinobacteria	Actinobacteria	Actinomycetales	Jonesiaceae	2	0.00%
Bacteria	Actinobacteria	Actinobacteria	Actinomycetales	Dermatophilaceae	2	0.00%
Bacteria	Acidobacteria	iii1-8	DS-18	Unclassified	2	0.00%
Bacteria	Acidobacteria	[Chloracidobacteria]	RB41	Unclassified	2	0.00%
Bacteria	Acidobacteria	Solibacteres	Solibacterales	[Bryobacteraceae]	2	0.00%
Bacteria	Verrucomicrobia	[Pedosphaerae]	[Pedosphaerales]	Unclassified	1	0.00%
Bacteria	Tenericutes	Mollicutes	Acholeplasmatales	Acholeplasmataceae	1	0.00%
Bacteria	Proteobacteria	Gammaproteobacteria	Oceanospirillales	Endozoicimonaceae	1	0.00%
Bacteria	Proteobacteria	Gammaproteobacteria	Oceanospirillales	Unclassified	1	0.00%
Bacteria	Proteobacteria	Gammaproteobacteria	Chromatiales	Halothiobacillaceae	1	0.00%
Bacteria	Proteobacteria	Gammaproteobacteria	Cardiobacteriales	Unclassified	1	0.00%
Bacteria	Proteobacteria	Gammaproteobacteria	Alteromonadales	Colwelliaceae	1	0.00%
Bacteria	Proteobacteria	Gammaproteobacteria	Aeromonadales	Succinivibrionaceae	1	0.00%
Bacteria	Proteobacteria	Deltaproteobacteria	[Entotheonellales]	Unclassified	1	0.00%
Bacteria	Proteobacteria	Deltaproteobacteria	MBNT15	Unclassified	1	0.00%
Bacteria	Proteobacteria	Deltaproteobacteria	Desulfuromonadales	Desulfuromonadaceae	1	0.00%
Bacteria	Proteobacteria	Betaproteobacteria	SBla14	Unclassified	1	0.00%
Bacteria	Proteobacteria	Betaproteobacteria	Methylophilales	Unclassified	1	0.00%
Bacteria	Proteobacteria	Betaproteobacteria	Gallionellales	Gallionellaceae	1	0.00%
Bacteria	Proteobacteria	Alphaproteobacteria	Rhizobiales	Bartonellaceae	1	0.00%
Bacteria	Planctomycetes	ODP123	Unclassified	Unclassified	1	0.00%
Bacteria	OD1	ZB2	Unclassified	Unclassified	1	0.00%
Bacteria	Nitrospirae	Nitrospira	Nitrospirales	FW	1	0.00%
Bacteria	NKB19	TSBW08	Unclassified	Unclassified	1	0.00%
Bacteria	Fusobacteria	Fusobacteriia	Fusobacteriales	Unclassified	1	0.00%
Bacteria	Firmicutes	Erysipelotrichi	Erysipelotrichales	Erysipelotrichaceae	1	0.00%
Bacteria	Firmicutes	Clostridia	SHA-98	Unclassified	1	0.00%
Bacteria	Firmicutes	Clostridia	Halanaerobiales	Halobacteroidaceae	1	0.00%
Bacteria	Firmicutes	Clostridia	Clostridiales	[Mogibacteriaceae]	1	0.00%
Bacteria	Firmicutes	Clostridia	Clostridiales	Symbiobacteriaceae	1	0.00%
Bacteria	Firmicutes	Clostridia	Clostridiales	Heliobacteriaceae	1	0.00%
Bacteria	Firmicutes	Clostridia	Clostridiales	Christensenellaceae	1	0.00%
Bacteria	Firmicutes	Bacilli	Lactobacillales	Leuconostocaceae	1	0.00%
Bacteria	Firmicutes	Bacilli	Lactobacillales	Enterococcaceae	1	0.00%
Bacteria	Firmicutes	Bacilli	Lactobacillales	Carnobacteriaceae	1	0.00%
Bacteria	Firmicutes	Bacilli	Gemellales	Gemellaceae	1	0.00%
Bacteria	Elusimicrobia	Endomicrobia	Unclassified	Unclassified	1	0.00%
Bacteria	Elusimicrobia	Elusimicrobia	Elusimicrobiales	Unclassified	1	0.00%
Bacteria	Cyanobacteria	Oscillatoriophycideae	Chroococcales	Spirulinaceae	1	0.00%
Bacteria	Cyanobacteria	Nostocophycideae	Nostocales	Nostocaceae	1	0.00%
Bacteria	Cyanobacteria	Gloeobacterophycideae	Gloeobacterales	Gloeobacteraceae	1	0.00%
Bacteria	Chloroflexi	Thermomicrobia	AKYG1722	Unclassified	1	0.00%
Bacteria	Chloroflexi	TK10	B07_WMSP1	Unclassified	1	0.00%
Bacteria	Chloroflexi	TK10	AKYG885	Dolo_23	1	0.00%
Bacteria	Chloroflexi	S085	Unclassified	Unclassified	1	0.00%
Bacteria	Chloroflexi	Ktedonobacteria	Thermogemmatisporales	Thermogemmatisporaceae	1	0.00%
Bacteria	Chloroflexi	Gitt-GS-136	Unclassified	Unclassified	1	0.00%
Bacteria	Chloroflexi	Anaerolineae	SBR1031	SJA-101	1	0.00%
Bacteria	Chloroflexi	Anaerolineae	SBR1031	SHA-31	1	0.00%
Bacteria	Chlorobi	OPB56	Unclassified	Unclassified	1	0.00%
Bacteria	Chlorobi	Ignavibacteria	Ignavibacteriales	Ignavibacteriaceae	1	0.00%
Bacteria	Bacteroidetes	[Rhodothermi]	[Rhodothermales]	Rhodothermaceae	1	0.00%
Bacteria	Bacteroidetes	Bacteroidia	Bacteroidales	S24-7	1	0.00%
Bacteria	Bacteroidetes	Bacteroidia	Bacteroidales	RF16	1	0.00%
Bacteria	Actinobacteria	Thermoleophilia	Gaiellales	Gaiellaceae	1	0.00%
Bacteria	Actinobacteria	Nitriliruptoria	Euzebyales	Euzebyaceae	1	0.00%
Bacteria	Actinobacteria	MB-A2-108	Unclassified	Unclassified	1	0.00%
Bacteria	Actinobacteria	Actinobacteria	Actinomycetales	Sporichthyaceae	1	0.00%
Bacteria	Actinobacteria	Actinobacteria	Actinomycetales	Promicromonosporaceae	1	0.00%
Bacteria	Actinobacteria	Actinobacteria	Actinomycetales	Kineosporiaceae	1	0.00%
Bacteria	Actinobacteria	Actinobacteria	Actinomycetales	Bogoriellaceae	1	0.00%
Bacteria	Acidobacteria	DA052	Ellin6513	Unclassified	1	0.00%
Bacteria	Acidobacteria	BPC102	MVS-40	Unclassified	1	0.00%
Bacteria	Acidobacteria	BPC102	B110	Unclassified	1	0.00%
Bacteria	Acidobacteria	Acidobacteria-6	iii1-15	mb2424	1	0.00%
Bacteria	Acidobacteria	AT-s2-57	Unclassified	Unclassified	1	0.00%
Archaea	Euryarchaeota	Methanomicrobia	Methanosarcinales	Methanosarcinaceae	1	0.00%
Archaea	Euryarchaeota	Methanomicrobia	Methanomicrobiales	Unclassified	1	0.00%

## Sheet: Genus
Domain	Phylum	Class	Order	Family	Genus	Absolute count	Pct
Bacteria	Proteobacteria	Gammaproteobacteria	Pseudomonadales	Pseudomonadaceae	Pseudomonas	40242	40.46%
Bacteria	Proteobacteria	Alphaproteobacteria	Rickettsiales	Rickettsiaceae	Wolbachia	20839	20.95%
Bacteria	Proteobacteria	Betaproteobacteria	Burkholderiales	Comamonadaceae	Unclassified	6285	6.32%
Bacteria	Proteobacteria	Alphaproteobacteria	Rhizobiales	Methylocystaceae	Methylopila	5300	5.33%
Bacteria	Proteobacteria	Alphaproteobacteria	Caulobacterales	Caulobacteraceae	Unclassified	4509	4.53%
Bacteria	Proteobacteria	Betaproteobacteria	Burkholderiales	Comamonadaceae	Variovorax	1562	1.57%
Bacteria	Proteobacteria	Gammaproteobacteria	Pseudomonadales	Moraxellaceae	Acinetobacter	1377	1.38%
Bacteria	Proteobacteria	Alphaproteobacteria	Caulobacterales	Caulobacteraceae	Brevundimonas	957	0.96%
Bacteria	Proteobacteria	Alphaproteobacteria	Rhizobiales	Rhizobiaceae	Agrobacterium	761	0.77%
Bacteria	Proteobacteria	Alphaproteobacteria	Rhizobiales	Hyphomicrobiaceae	Devosia	654	0.66%
Bacteria	Proteobacteria	Betaproteobacteria	Burkholderiales	Comamonadaceae	Ramlibacter	589	0.59%
Bacteria	Proteobacteria	Alphaproteobacteria	Rhizobiales	Unclassified	Unclassified	583	0.59%
Bacteria	Actinobacteria	Actinobacteria	Actinomycetales	Corynebacteriaceae	Corynebacterium	558	0.56%
Bacteria	Proteobacteria	Betaproteobacteria	Burkholderiales	Comamonadaceae	Hydrogenophaga	525	0.53%
Bacteria	Proteobacteria	Betaproteobacteria	Burkholderiales	Oxalobacteraceae	Unclassified	499	0.50%
Bacteria	Proteobacteria	Gammaproteobacteria	Alteromonadales	[Chromatiaceae]	Rheinheimera	480	0.48%
Bacteria	Proteobacteria	Gammaproteobacteria	Alteromonadales	Alteromonadaceae	Cellvibrio	467	0.47%
Bacteria	Bacteroidetes	[Saprospirae]	[Saprospirales]	Chitinophagaceae	Sediminibacterium	441	0.44%
Bacteria	Proteobacteria	Alphaproteobacteria	Rhodobacterales	Rhodobacteraceae	Rhodobacter	394	0.40%
Bacteria	Proteobacteria	Betaproteobacteria	Burkholderiales	Comamonadaceae	Delftia	364	0.37%
Bacteria	Proteobacteria	Alphaproteobacteria	Sphingomonadales	Sphingomonadaceae	Sphingomonas	345	0.35%
Bacteria	Proteobacteria	Gammaproteobacteria	Pseudomonadales	Moraxellaceae	Unclassified	322	0.32%
Bacteria	Proteobacteria	Alphaproteobacteria	Caulobacterales	Caulobacteraceae	Phenylobacterium	288	0.29%
Bacteria	Proteobacteria	Alphaproteobacteria	Caulobacterales	Caulobacteraceae	Asticcacaulis	272	0.27%
Bacteria	Proteobacteria	Alphaproteobacteria	Rhodobacterales	Rhodobacteraceae	Paracoccus	270	0.27%
Bacteria	Proteobacteria	Gammaproteobacteria	Aeromonadales	Aeromonadaceae	Unclassified	213	0.21%
Bacteria	Firmicutes	Bacilli	Bacillales	Staphylococcaceae	Staphylococcus	205	0.21%
Bacteria	Bacteroidetes	Flavobacteriia	Flavobacteriales	Flavobacteriaceae	Flavobacterium	201	0.20%
Bacteria	Proteobacteria	Betaproteobacteria	Unclassified	Unclassified	Unclassified	185	0.19%
Bacteria	Proteobacteria	Alphaproteobacteria	Rhodobacterales	Rhodobacteraceae	Unclassified	185	0.19%
Bacteria	Proteobacteria	Gammaproteobacteria	Alteromonadales	Alteromonadaceae	Unclassified	181	0.18%
Bacteria	Proteobacteria	Gammaproteobacteria	Pseudomonadales	Pseudomonadaceae	Unclassified	177	0.18%
Bacteria	Planctomycetes	Planctomycetia	Pirellulales	Pirellulaceae	Unclassified	160	0.16%
Bacteria	Proteobacteria	Betaproteobacteria	Rhodocyclales	Rhodocyclaceae	Unclassified	159	0.16%
Bacteria	Proteobacteria	Gammaproteobacteria	Xanthomonadales	Xanthomonadaceae	Stenotrophomonas	146	0.15%
Bacteria	Bacteroidetes	Flavobacteriia	Flavobacteriales	Cryomorphaceae	Fluviicola	139	0.14%
Bacteria	Actinobacteria	Actinobacteria	Actinomycetales	Micrococcaceae	Kocuria	134	0.13%
Bacteria	Proteobacteria	Alphaproteobacteria	Sphingomonadales	Sphingomonadaceae	Novosphingobium	130	0.13%
Bacteria	Proteobacteria	Gammaproteobacteria	Chromatiales	Ectothiorhodospiraceae	Unclassified	127	0.13%
Bacteria	Proteobacteria	Alphaproteobacteria	Sphingomonadales	Erythrobacteraceae	Unclassified	125	0.13%
Bacteria	Actinobacteria	Actinobacteria	Actinomycetales	Microbacteriaceae	Microbacterium	124	0.12%
Bacteria	Proteobacteria	Alphaproteobacteria	Sphingomonadales	Sphingomonadaceae	Unclassified	119	0.12%
Bacteria	Firmicutes	Bacilli	Bacillales	Planococcaceae	Unclassified	119	0.12%
Bacteria	Proteobacteria	Alphaproteobacteria	Rhizobiales	Rhizobiaceae	Unclassified	118	0.12%
Bacteria	Proteobacteria	Alphaproteobacteria	Rhizobiales	Phyllobacteriaceae	Unclassified	118	0.12%
Bacteria	Proteobacteria	Gammaproteobacteria	Xanthomonadales	Xanthomonadaceae	Pseudoxanthomonas	110	0.11%
Bacteria	Proteobacteria	Alphaproteobacteria	Sphingomonadales	Sphingomonadaceae	Sphingopyxis	109	0.11%
Bacteria	Proteobacteria	Gammaproteobacteria	Xanthomonadales	Xanthomonadaceae	Aquimonas	105	0.11%
Bacteria	Proteobacteria	Deltaproteobacteria	Myxococcales	Unclassified	Unclassified	105	0.11%
Bacteria	Proteobacteria	Alphaproteobacteria	Rhodospirillales	Rhodospirillaceae	Unclassified	99	0.10%
Bacteria	Proteobacteria	Alphaproteobacteria	Rhizobiales	Phyllobacteriaceae	Mesorhizobium	98	0.10%
Bacteria	Actinobacteria	Actinobacteria	Actinomycetales	Propionibacteriaceae	Propionibacterium	98	0.10%
Bacteria	Proteobacteria	Betaproteobacteria	Burkholderiales	Comamonadaceae	Comamonas	97	0.10%
Bacteria	Firmicutes	Bacilli	Bacillales	Bacillaceae	Bacillus	97	0.10%
Bacteria	Proteobacteria	Gammaproteobacteria	Xanthomonadales	Xanthomonadaceae	Arenimonas	95	0.10%
Bacteria	Actinobacteria	Actinobacteria	Actinomycetales	Nocardiaceae	Rhodococcus	92	0.09%
Bacteria	Bacteroidetes	[Saprospirae]	[Saprospirales]	Chitinophagaceae	Unclassified	91	0.09%
Bacteria	Chloroflexi	Anaerolineae	SBR1031	A4b	Unclassified	90	0.09%
Bacteria	Proteobacteria	Gammaproteobacteria	Oceanospirillales	Halomonadaceae	Halomonas	88	0.09%
Bacteria	Proteobacteria	Alphaproteobacteria	Rhodospirillales	Rhodospirillaceae	Azospirillum	88	0.09%
Bacteria	Actinobacteria	Actinobacteria	Actinomycetales	Micrococcaceae	Citricoccus	85	0.09%
Bacteria	Bacteroidetes	Sphingobacteriia	Sphingobacteriales	Sphingobacteriaceae	Sphingobacterium	76	0.08%
Bacteria	Proteobacteria	Gammaproteobacteria	Enterobacteriales	Enterobacteriaceae	Unclassified	75	0.08%
Bacteria	Firmicutes	Clostridia	Clostridiales	Clostridiaceae	Clostridium	75	0.08%
Bacteria	Bacteroidetes	Cytophagia	Cytophagales	Cyclobacteriaceae	Unclassified	75	0.08%
Bacteria	Actinobacteria	Actinobacteria	Actinomycetales	Micrococcaceae	Nesterenkonia	75	0.08%
Bacteria	Proteobacteria	Gammaproteobacteria	Alteromonadales	Shewanellaceae	Shewanella	74	0.07%
Bacteria	Proteobacteria	Alphaproteobacteria	Rhizobiales	Hyphomicrobiaceae	Pannonibacter	73	0.07%
Bacteria	Proteobacteria	Alphaproteobacteria	Sphingomonadales	Sphingomonadaceae	Sphingobium	70	0.07%
Bacteria	Proteobacteria	Gammaproteobacteria	Vibrionales	Pseudoalteromonadaceae	Vibrio	68	0.07%
Bacteria	Proteobacteria	Alphaproteobacteria	Rhizobiales	Bradyrhizobiaceae	Unclassified	68	0.07%
Bacteria	Actinobacteria	Actinobacteria	Actinomycetales	Micrococcaceae	Unclassified	68	0.07%
Bacteria	Proteobacteria	Gammaproteobacteria	Xanthomonadales	Xanthomonadaceae	Unclassified	67	0.07%
Bacteria	Proteobacteria	Betaproteobacteria	Methylophilales	Methylophilaceae	Methylotenera	67	0.07%
Bacteria	Actinobacteria	Actinobacteria	Actinomycetales	Cellulomonadaceae	Cellulomonas	67	0.07%
Bacteria	Proteobacteria	Gammaproteobacteria	Pseudomonadales	Moraxellaceae	Enhydrobacter	66	0.07%
Bacteria	Bacteroidetes	Flavobacteriia	Flavobacteriales	Flavobacteriaceae	Unclassified	65	0.07%
Bacteria	Proteobacteria	Alphaproteobacteria	Rhodobacterales	Hyphomonadaceae	Hyphomonas	64	0.06%
Bacteria	Proteobacteria	Alphaproteobacteria	Caulobacterales	Caulobacteraceae	Caulobacter	63	0.06%
Bacteria	Proteobacteria	Gammaproteobacteria	Xanthomonadales	Sinobacteraceae	Unclassified	61	0.06%
Bacteria	Actinobacteria	Actinobacteria	Actinomycetales	Nocardioidaceae	Unclassified	61	0.06%
Bacteria	Actinobacteria	Actinobacteria	Actinomycetales	Micrococcaceae	Micrococcus	60	0.06%
Bacteria	Bacteroidetes	Flavobacteriia	Flavobacteriales	[Weeksellaceae]	Wautersiella	59	0.06%
Bacteria	Proteobacteria	Gammaproteobacteria	Aeromonadales	Aeromonadaceae	Aeromonas	57	0.06%
Bacteria	Firmicutes	Clostridia	Clostridiales	Lachnospiraceae	Unclassified	57	0.06%
Bacteria	Actinobacteria	Actinobacteria	Actinomycetales	Brevibacteriaceae	Brevibacterium	57	0.06%
Bacteria	Proteobacteria	Alphaproteobacteria	Rhizobiales	Methylobacteriaceae	Unclassified	56	0.06%
Bacteria	Actinobacteria	Acidimicrobiia	Acidimicrobiales	C111	Unclassified	56	0.06%
Bacteria	Proteobacteria	Deltaproteobacteria	Bdellovibrionales	Bdellovibrionaceae	Bdellovibrio	54	0.05%
Bacteria	Firmicutes	Bacilli	Bacillales	Staphylococcaceae	Jeotgalicoccus	50	0.05%
Bacteria	[Thermi]	Deinococci	Deinococcales	Deinococcaceae	Deinococcus	49	0.05%
Bacteria	Proteobacteria	Alphaproteobacteria	BD7-3	Unclassified	Unclassified	49	0.05%
Bacteria	Proteobacteria	Gammaproteobacteria	Alteromonadales	211ds20	Unclassified	48	0.05%
Bacteria	Actinobacteria	Actinobacteria	Actinomycetales	Mycobacteriaceae	Mycobacterium	46	0.05%
Bacteria	Bacteroidetes	[Saprospirae]	[Saprospirales]	Chitinophagaceae	Flavihumibacter	45	0.05%
Bacteria	WPS-2	Unclassified	Unclassified	Unclassified	Unclassified	42	0.04%
Bacteria	Proteobacteria	Gammaproteobacteria	Enterobacteriales	Enterobacteriaceae	Pantoea	42	0.04%
Bacteria	Proteobacteria	Betaproteobacteria	Rhodocyclales	Rhodocyclaceae	Dechloromonas	42	0.04%
Bacteria	Bacteroidetes	Flavobacteriia	Flavobacteriales	[Weeksellaceae]	Cloacibacterium	42	0.04%
Bacteria	Spirochaetes	Spirochaetes	Spirochaetales	Spirochaetaceae	Spirochaeta	41	0.04%
Bacteria	Actinobacteria	Actinobacteria	Actinomycetales	Intrasporangiaceae	Unclassified	41	0.04%
Bacteria	Firmicutes	Clostridia	Clostridiales	[Tissierellaceae]	Anaerococcus	40	0.04%
Bacteria	Actinobacteria	Actinobacteria	Actinomycetales	Dermabacteraceae	Brachybacterium	39	0.04%
Bacteria	Planctomycetes	Planctomycetia	Gemmatales	Isosphaeraceae	Unclassified	38	0.04%
Bacteria	Fibrobacteres	Fibrobacteria	258ds10	Unclassified	Unclassified	38	0.04%
Bacteria	Proteobacteria	Gammaproteobacteria	Alteromonadales	[Chromatiaceae]	Alishewanella	37	0.04%
Bacteria	Proteobacteria	Alphaproteobacteria	Rhodospirillales	Rhodospirillaceae	Magnetospirillum	37	0.04%
Bacteria	Actinobacteria	Actinobacteria	Actinomycetales	Microbacteriaceae	Salinibacterium	37	0.04%
Bacteria	Proteobacteria	Alphaproteobacteria	Rhodospirillales	Acetobacteraceae	Unclassified	35	0.04%
Bacteria	Firmicutes	Bacilli	Bacillales	Paenibacillaceae	Paenibacillus	34	0.03%
Bacteria	Chloroflexi	Anaerolineae	envOPS12	Unclassified	Unclassified	34	0.03%
Bacteria	Proteobacteria	Betaproteobacteria	ASSO-13	Unclassified	Unclassified	33	0.03%
Bacteria	Actinobacteria	Actinobacteria	Actinomycetales	Micromonosporaceae	Actinoplanes	33	0.03%
Bacteria	Actinobacteria	Acidimicrobiia	Acidimicrobiales	Unclassified	Unclassified	33	0.03%
Bacteria	Proteobacteria	Betaproteobacteria	Rhodocyclales	Rhodocyclaceae	Zoogloea	31	0.03%
Bacteria	Proteobacteria	Betaproteobacteria	Rhodocyclales	Rhodocyclaceae	Methyloversatilis	31	0.03%
Bacteria	Proteobacteria	Alphaproteobacteria	Rhodospirillales	Rhodospirillaceae	Novispirillum	31	0.03%
Bacteria	Chloroflexi	Chloroflexi	Herpetosiphonales	Unclassified	Unclassified	31	0.03%
Bacteria	Bacteroidetes	Flavobacteriia	Flavobacteriales	[Weeksellaceae]	Chryseobacterium	31	0.03%
Bacteria	Firmicutes	Bacilli	Lactobacillales	Streptococcaceae	Streptococcus	30	0.03%
Bacteria	Bacteroidetes	Cytophagia	Cytophagales	Cytophagaceae	Runella	30	0.03%
Bacteria	Actinobacteria	Actinobacteria	Actinomycetales	Microbacteriaceae	Unclassified	30	0.03%
Bacteria	Actinobacteria	Actinobacteria	Actinomycetales	Intrasporangiaceae	Phycicoccus	30	0.03%
Bacteria	Proteobacteria	Gammaproteobacteria	Pseudomonadales	Pseudomonadaceae	Serpens	29	0.03%
Bacteria	Proteobacteria	Gammaproteobacteria	Pseudomonadales	Moraxellaceae	Perlucidibaca	29	0.03%
Bacteria	Proteobacteria	Betaproteobacteria	Burkholderiales	Comamonadaceae	Diaphorobacter	29	0.03%
Bacteria	Planctomycetes	Planctomycetia	Planctomycetales	Planctomycetaceae	Planctomyces	29	0.03%
Bacteria	Proteobacteria	Betaproteobacteria	Burkholderiales	Comamonadaceae	Hylemonella	28	0.03%
Bacteria	Firmicutes	Bacilli	Bacillales	Alicyclobacillaceae	Alicyclobacillus	28	0.03%
Bacteria	Actinobacteria	Actinobacteria	Actinomycetales	Dietziaceae	Dietzia	28	0.03%
Bacteria	Proteobacteria	Epsilonproteobacteria	Campylobacterales	Campylobacteraceae	Arcobacter	27	0.03%
Bacteria	Proteobacteria	Alphaproteobacteria	Sphingomonadales	Unclassified	Unclassified	26	0.03%
Bacteria	Proteobacteria	Alphaproteobacteria	Rhodobacterales	Hyphomonadaceae	Unclassified	26	0.03%
Bacteria	Chloroflexi	Anaerolineae	Anaerolineales	Anaerolinaceae	Anaerolinea	26	0.03%
Bacteria	Actinobacteria	Actinobacteria	Actinomycetales	Nocardioidaceae	Nocardioides	26	0.03%
Bacteria	Acidobacteria	[Chloracidobacteria]	RB41	Ellin6075	Unclassified	26	0.03%
Bacteria	Bacteroidetes	Cytophagia	Cytophagales	Cytophagaceae	Unclassified	25	0.03%
Bacteria	Proteobacteria	Betaproteobacteria	Burkholderiales	Comamonadaceae	Methylibium	24	0.02%
Bacteria	Proteobacteria	Alphaproteobacteria	Rhodospirillales	Rhodospirillaceae	Phaeospirillum	24	0.02%
Bacteria	Firmicutes	Bacilli	Bacillales	[Exiguobacteraceae]	Exiguobacterium	24	0.02%
Bacteria	Proteobacteria	Alphaproteobacteria	Sphingomonadales	Erythrobacteraceae	Erythrobacter	23	0.02%
Bacteria	Proteobacteria	Alphaproteobacteria	Rhizobiales	Rhizobiaceae	Shinella	23	0.02%
Bacteria	Proteobacteria	Alphaproteobacteria	Rhizobiales	Hyphomicrobiaceae	Rhodoplanes	23	0.02%
Bacteria	Proteobacteria	Alphaproteobacteria	Rhizobiales	Hyphomicrobiaceae	Hyphomicrobium	23	0.02%
Bacteria	Bacteroidetes	Cytophagia	Cytophagales	Cytophagaceae	Emticicia	23	0.02%
Bacteria	Proteobacteria	Betaproteobacteria	Burkholderiales	Comamonadaceae	Limnohabitans	22	0.02%
Bacteria	Proteobacteria	Alphaproteobacteria	Rhizobiales	Hyphomicrobiaceae	Unclassified	22	0.02%
Bacteria	Planctomycetes	Planctomycetia	Gemmatales	Gemmataceae	Gemmata	22	0.02%
Bacteria	Firmicutes	Bacilli	Bacillales	Planococcaceae	Staphylococcus	22	0.02%
Bacteria	Chloroflexi	Thermomicrobia	JG30-KF-CM45	Unclassified	Unclassified	22	0.02%
Bacteria	Proteobacteria	Alphaproteobacteria	Caulobacterales	Caulobacteraceae	Mycoplana	21	0.02%
Bacteria	Firmicutes	Clostridia	Clostridiales	Lachnospiraceae	Coprococcus	21	0.02%
Bacteria	Bacteroidetes	Sphingobacteriia	Sphingobacteriales	Sphingobacteriaceae	Unclassified	21	0.02%
Bacteria	Proteobacteria	Deltaproteobacteria	Myxococcales	Polyangiaceae	Unclassified	20	0.02%
Bacteria	Proteobacteria	Alphaproteobacteria	Sphingomonadales	Sphingomonadaceae	Kaistobacter	20	0.02%
Bacteria	Proteobacteria	Alphaproteobacteria	Rhodospirillales	Unclassified	Unclassified	20	0.02%
Bacteria	Bacteroidetes	[Saprospirae]	[Saprospirales]	Unclassified	Unclassified	20	0.02%
Bacteria	Actinobacteria	Acidimicrobiia	Acidimicrobiales	Microthrixaceae	Unclassified	20	0.02%
Bacteria	Proteobacteria	Gammaproteobacteria	Xanthomonadales	Xanthomonadaceae	Aspromonas	19	0.02%
Bacteria	Proteobacteria	Gammaproteobacteria	Oceanospirillales	Halomonadaceae	Haererehalobacter	19	0.02%
Bacteria	Proteobacteria	Betaproteobacteria	Burkholderiales	Oxalobacteraceae	Ralstonia	19	0.02%
Bacteria	Proteobacteria	Alphaproteobacteria	Rhizobiales	Bradyrhizobiaceae	Balneimonas	19	0.02%
Bacteria	Bacteroidetes	Sphingobacteriia	Sphingobacteriales	Unclassified	Unclassified	19	0.02%
Bacteria	Proteobacteria	Betaproteobacteria	Rhodocyclales	Rhodocyclaceae	Hydrogenophilus	18	0.02%
Bacteria	Proteobacteria	Betaproteobacteria	Burkholderiales	Alcaligenaceae	Achromobacter	18	0.02%
Bacteria	Firmicutes	Clostridia	Clostridiales	[Acidaminobacteraceae]	Fusibacter	18	0.02%
Bacteria	Firmicutes	Bacilli	Bacillales	Staphylococcaceae	Salinicoccus	18	0.02%
Bacteria	Proteobacteria	Gammaproteobacteria	Alteromonadales	HTCC2188	HTCC	17	0.02%
Bacteria	Firmicutes	Bacilli	Bacillales	Bacillaceae	Marinibacillus	17	0.02%
Bacteria	Proteobacteria	Gammaproteobacteria	Xanthomonadales	Xanthomonadaceae	Luteimonas	16	0.02%
Bacteria	Proteobacteria	Gammaproteobacteria	Enterobacteriales	Enterobacteriaceae	Erwinia	16	0.02%
Bacteria	Proteobacteria	Betaproteobacteria	Neisseriales	Neisseriaceae	Vogesella	16	0.02%
Bacteria	Proteobacteria	Betaproteobacteria	Hydrogenophilales	Hydrogenophilaceae	Thiobacillus	16	0.02%
Bacteria	Proteobacteria	Alphaproteobacteria	Sphingomonadales	Sphingomonadaceae	Blastomonas	16	0.02%
Bacteria	Proteobacteria	Alphaproteobacteria	Rhizobiales	Methylobacteriaceae	Methylobacterium	16	0.02%
Bacteria	Firmicutes	Bacilli	Bacillales	[Exiguobacteraceae]	Unclassified	16	0.02%
Bacteria	Bacteroidetes	[Saprospirae]	[Saprospirales]	Saprospiraceae	Unclassified	16	0.02%
Bacteria	Bacteroidetes	Bacteroidia	Bacteroidales	Unclassified	Unclassified	16	0.02%
Bacteria	Acidobacteria	Acidobacteria-6	iii1-15	Unclassified	Unclassified	16	0.02%
Bacteria	Verrucomicrobia	[Spartobacteria]	[Chthoniobacterales]	[Chthoniobacteraceae]	Candidatus Xiphinematobacter	15	0.02%
Bacteria	TM7	TM7-1	Unclassified	Unclassified	Unclassified	15	0.02%
Bacteria	Proteobacteria	Gammaproteobacteria	Alteromonadales	Idiomarinaceae	Pseudidiomarina	15	0.02%
Bacteria	Proteobacteria	Alphaproteobacteria	Sphingomonadales	Erythrobacteraceae	Lutibacterium	15	0.02%
Bacteria	Firmicutes	Clostridia	Clostridiales	Ruminococcaceae	Unclassified	15	0.02%
Bacteria	Actinobacteria	Actinobacteria	Actinomycetales	Cellulomonadaceae	Demequina	15	0.02%
Bacteria	Verrucomicrobia	Opitutae	Opitutales	Opitutaceae	Opitutus	14	0.01%
Bacteria	Spirochaetes	[Leptospirae]	[Leptospirales]	Leptospiraceae	Leptonema	14	0.01%
Bacteria	Proteobacteria	Deltaproteobacteria	Myxococcales	Nannocystaceae	Plesiocystis	14	0.01%
Bacteria	Proteobacteria	Alphaproteobacteria	Rhizobiales	Beijerinckiaceae	Unclassified	14	0.01%
Bacteria	Proteobacteria	Alphaproteobacteria	Kiloniellales	Unclassified	Unclassified	14	0.01%
Bacteria	Proteobacteria	Alphaproteobacteria	Unclassified	Unclassified	Unclassified	14	0.01%
Bacteria	Cyanobacteria	Oscillatoriophycideae	Chroococcales	Xenococcaceae	Unclassified	14	0.01%
Bacteria	Proteobacteria	Gammaproteobacteria	Oceanospirillales	Oceanospirillaceae	Marinomonas	13	0.01%
Bacteria	Proteobacteria	Deltaproteobacteria	Spirobacillales	Unclassified	Unclassified	13	0.01%
Bacteria	Proteobacteria	Alphaproteobacteria	Sphingomonadales	Sphingomonadaceae	Sphingosinicella	13	0.01%
Bacteria	Proteobacteria	Alphaproteobacteria	Rhodobacterales	Rhodobacteraceae	Amaricoccus	13	0.01%
Bacteria	Bacteroidetes	Bacteroidia	Bacteroidales	SB-1	Unclassified	13	0.01%
Bacteria	Proteobacteria	Deltaproteobacteria	Desulfuromonadales	Geobacteraceae	Geobacter	12	0.01%
Bacteria	Proteobacteria	Alphaproteobacteria	Rhizobiales	Methylocystaceae	Pleomorphomonas	12	0.01%
Bacteria	Proteobacteria	Alphaproteobacteria	Kiloniellales	Kiloniellaceae	Thalassospira	12	0.01%
Bacteria	Planctomycetes	Planctomycetia	Pirellulales	Pirellulaceae	planctomycete	12	0.01%
Bacteria	Gemmatimonadetes	Gemm-3	Unclassified	Unclassified	Unclassified	12	0.01%
Bacteria	Proteobacteria	Gammaproteobacteria	Pseudomonadales	Moraxellaceae	Moraxella	11	0.01%
Bacteria	Proteobacteria	Gammaproteobacteria	Enterobacteriales	Enterobacteriaceae	Enterobacter	11	0.01%
Bacteria	Proteobacteria	Deltaproteobacteria	Myxococcales	Nannocystaceae	Nannocystis	11	0.01%
Bacteria	Proteobacteria	Deltaproteobacteria	Desulfobacterales	Desulfobulbaceae	Unclassified	11	0.01%
Bacteria	Proteobacteria	Betaproteobacteria	Burkholderiales	Comamonadaceae	Xenophilus	11	0.01%
Bacteria	Proteobacteria	Betaproteobacteria	Burkholderiales	Comamonadaceae	Acidovorax	11	0.01%
Bacteria	OP1	MSBL6	Unclassified	Unclassified	Unclassified	11	0.01%
Bacteria	Actinobacteria	Actinobacteria	Actinomycetales	Pseudonocardiaceae	Pseudonocardia	11	0.01%
Bacteria	Actinobacteria	Actinobacteria	Actinomycetales	Nocardioidaceae	Aeromicrobium	11	0.01%
Bacteria	Actinobacteria	Actinobacteria	Actinomycetales	Intrasporangiaceae	Knoellia	11	0.01%
Bacteria	Actinobacteria	Actinobacteria	Actinomycetales	Actinomycetaceae	Actinomyces	11	0.01%
Bacteria	Actinobacteria	Actinobacteria	Actinomycetales	Unclassified	Unclassified	11	0.01%
Bacteria	TM7	TM7-3	EW055	Unclassified	Unclassified	10	0.01%
Bacteria	Proteobacteria	Gammaproteobacteria	Xanthomonadales	Xanthomonadaceae	Lysobacter	10	0.01%
Bacteria	Proteobacteria	Gammaproteobacteria	Alteromonadales	[Chromatiaceae]	Unclassified	10	0.01%
Bacteria	Proteobacteria	Betaproteobacteria	Rhodocyclales	Rhodocyclaceae	Azovibrio	10	0.01%
Bacteria	Proteobacteria	Betaproteobacteria	Burkholderiales	Oxalobacteraceae	Janthinobacterium	10	0.01%
Bacteria	Proteobacteria	Alphaproteobacteria	Rhizobiales	Xanthobacteraceae	Ancylobacter	10	0.01%
Bacteria	Bacteroidetes	Flavobacteriia	Flavobacteriales	[Weeksellaceae]	Unclassified	10	0.01%
Bacteria	Bacteroidetes	Cytophagia	Cytophagales	Flammeovirgaceae	Unclassified	10	0.01%
Bacteria	Actinobacteria	Thermoleophilia	Solirubrobacterales	Unclassified	Unclassified	10	0.01%
Bacteria	Acidobacteria	Sva0725	Sva0725	Unclassified	Unclassified	10	0.01%
Bacteria	Proteobacteria	Gammaproteobacteria	Xanthomonadales	Xanthomonadaceae	Xanthomonas	9	0.01%
Bacteria	Proteobacteria	Gammaproteobacteria	Alteromonadales	Unclassified	Unclassified	9	0.01%
Bacteria	Proteobacteria	Deltaproteobacteria	Myxococcales	Haliangiaceae	Unclassified	9	0.01%
Bacteria	Proteobacteria	Betaproteobacteria	Rhodocyclales	Rhodocyclaceae	Azoarcus	9	0.01%
Bacteria	Proteobacteria	Alphaproteobacteria	Rhizobiales	Hyphomicrobiaceae	Pedomicrobium	9	0.01%
Bacteria	Planctomycetes	Planctomycetia	Pirellulales	Pirellulaceae	Pirellula	9	0.01%
Bacteria	Firmicutes	Bacilli	Lactobacillales	Aerococcaceae	Alloiococcus	9	0.01%
Bacteria	Firmicutes	Bacilli	Bacillales	Planococcaceae	Planococcus	9	0.01%
Bacteria	Firmicutes	Bacilli	Bacillales	Bacillaceae	Unclassified	9	0.01%
Bacteria	Fibrobacteres	TG3	TG3-1	TSCOR003-O20	Unclassified	9	0.01%
Bacteria	Fibrobacteres	Unclassified	Unclassified	Unclassified	Unclassified	9	0.01%
Bacteria	Cyanobacteria	ML635J-21	Unclassified	Unclassified	Unclassified	9	0.01%
Bacteria	Chloroflexi	Anaerolineae	GCA004	Unclassified	Unclassified	9	0.01%
Bacteria	Actinobacteria	Actinobacteria	Actinomycetales	Micromonosporaceae	Unclassified	9	0.01%
Bacteria	Proteobacteria	Gammaproteobacteria	Xanthomonadales	Xanthomonadaceae	Thermomonas	8	0.01%
Bacteria	Proteobacteria	Deltaproteobacteria	Syntrophobacterales	Syntrophobacteraceae	Unclassified	8	0.01%
Bacteria	Proteobacteria	Deltaproteobacteria	Myxococcales	Polyangiaceae	Sorangium	8	0.01%
Bacteria	Proteobacteria	Alphaproteobacteria	Rhizobiales	Xanthobacteraceae	Xanthobacter	8	0.01%
Bacteria	Firmicutes	Clostridia	Clostridiales	Peptostreptococcaceae	Tepidibacter	8	0.01%
Bacteria	Firmicutes	Clostridia	Clostridiales	Unclassified	Unclassified	8	0.01%
Bacteria	Chloroflexi	Anaerolineae	Caldilineales	Caldilineaceae	Unclassified	8	0.01%
Bacteria	Chloroflexi	Anaerolineae	Anaerolineales	Anaerolinaceae	Unclassified	8	0.01%
Bacteria	Actinobacteria	Actinobacteria	Actinomycetales	Gordoniaceae	Gordonia	8	0.01%
Bacteria	Proteobacteria	Betaproteobacteria	Burkholderiales	Comamonadaceae	Schlegelella	7	0.01%
Bacteria	Proteobacteria	Betaproteobacteria	Burkholderiales	Comamonadaceae	Curvibacter	7	0.01%
Bacteria	Gemmatimonadetes	Gemmatimonadetes	Gemmatimonadales	Gemmatimonadaceae	Gemmatimonas	7	0.01%
Bacteria	Firmicutes	Clostridia	Clostridiales	Clostridiaceae	Unclassified	7	0.01%
Bacteria	Firmicutes	Bacilli	Lactobacillales	Aerococcaceae	Unclassified	7	0.01%
Bacteria	Chloroflexi	Anaerolineae	Anaerolineales	Anaerolinaceae	C1_B004	7	0.01%
Bacteria	Actinobacteria	Thermoleophilia	Gaiellales	Unclassified	Unclassified	7	0.01%
Bacteria	Actinobacteria	Actinobacteria	Actinomycetales	Microbacteriaceae	Pseudoclavibacter	7	0.01%
Bacteria	Actinobacteria	Actinobacteria	Actinomycetales	Dermacoccaceae	Dermacoccus	7	0.01%
Bacteria	Acidobacteria	[Chloracidobacteria]	PK29	Unclassified	Unclassified	7	0.01%
Bacteria	Verrucomicrobia	Verrucomicrobiae	Verrucomicrobiales	Verrucomicrobiaceae	Prosthecobacter	6	0.01%
Bacteria	Verrucomicrobia	Verrucomicrobiae	Verrucomicrobiales	Verrucomicrobiaceae	Unclassified	6	0.01%
Bacteria	Verrucomicrobia	Opitutae	Opitutales	Opitutaceae	Unclassified	6	0.01%
Bacteria	Proteobacteria	Gammaproteobacteria	Xanthomonadales	Xanthomonadaceae	Dokdonella	6	0.01%
Bacteria	Proteobacteria	Gammaproteobacteria	Thiotrichales	Piscirickettsiaceae	Methylophaga	6	0.01%
Bacteria	Proteobacteria	Gammaproteobacteria	Pasteurellales	Pasteurellaceae	Haemophilus	6	0.01%
Bacteria	Proteobacteria	Gammaproteobacteria	Chromatiales	Unclassified	Unclassified	6	0.01%
Bacteria	Proteobacteria	Gammaproteobacteria	Aeromonadales	Aeromonadaceae	Tolumonas	6	0.01%
Bacteria	Proteobacteria	Gammaproteobacteria	34P16	Unclassified	Unclassified	6	0.01%
Bacteria	Proteobacteria	Epsilonproteobacteria	Campylobacterales	Campylobacteraceae	Sulfurospirillum	6	0.01%
Bacteria	Proteobacteria	Deltaproteobacteria	GMD14H09	Unclassified	Unclassified	6	0.01%
Bacteria	Proteobacteria	Deltaproteobacteria	Desulfovibrionales	Desulfomicrobiaceae	Desulfomicrobium	6	0.01%
Bacteria	Proteobacteria	Deltaproteobacteria	Desulfobacterales	Desulfobacteraceae	Unclassified	6	0.01%
Bacteria	Proteobacteria	Betaproteobacteria	SC-I-84	Unclassified	Unclassified	6	0.01%
Bacteria	Proteobacteria	Betaproteobacteria	Rhodocyclales	Rhodocyclaceae	Azospira	6	0.01%
Bacteria	Proteobacteria	Betaproteobacteria	Neisseriales	Neisseriaceae	Unclassified	6	0.01%
Bacteria	Proteobacteria	Betaproteobacteria	MND1	Unclassified	Unclassified	6	0.01%
Bacteria	Proteobacteria	Betaproteobacteria	Ellin6067	Unclassified	Unclassified	6	0.01%
Bacteria	Proteobacteria	Betaproteobacteria	Burkholderiales	Comamonadaceae	Rhodoferax	6	0.01%
Bacteria	Proteobacteria	Betaproteobacteria	Burkholderiales	Burkholderiaceae	Burkholderia	6	0.01%
Bacteria	Proteobacteria	Betaproteobacteria	Burkholderiales	Burkholderiaceae	Unclassified	6	0.01%
Bacteria	Proteobacteria	Alphaproteobacteria	Rhizobiales	Rhizobiaceae	Kaistia	6	0.01%
Bacteria	Proteobacteria	Alphaproteobacteria	Rhizobiales	Phyllobacteriaceae	Hoeflea	6	0.01%
Bacteria	Proteobacteria	Alphaproteobacteria	Rhizobiales	Beijerinckiaceae	Chelatococcus	6	0.01%
Bacteria	Proteobacteria	Alphaproteobacteria	Rhizobiales	Aurantimonadaceae	Unclassified	6	0.01%
Bacteria	NKB19	Unclassified	Unclassified	Unclassified	Unclassified	6	0.01%
Bacteria	Firmicutes	Clostridia	Clostridiales	[Tissierellaceae]	Peptoniphilus	6	0.01%
Bacteria	Firmicutes	Clostridia	Clostridiales	Veillonellaceae	Selenomonas	6	0.01%
Bacteria	Cyanobacteria	Nostocophycideae	Stigonematales	Rivulariaceae	Calothrix	6	0.01%
Bacteria	Chloroflexi	Anaerolineae	S0208	Unclassified	Unclassified	6	0.01%
Bacteria	Actinobacteria	Thermoleophilia	Solirubrobacterales	Solirubrobacteraceae	Unclassified	6	0.01%
Bacteria	Actinobacteria	Rubrobacteria	Rubrobacterales	Rubrobacteraceae	Rubrobacter	6	0.01%
Bacteria	Actinobacteria	Actinobacteria	Actinomycetales	Geodermatophilaceae	Blastococcus	6	0.01%
Bacteria	Verrucomicrobia	[Pedosphaerae]	[Pedosphaerales]	auto67_4W	Unclassified	5	0.01%
Bacteria	Verrucomicrobia	Verrucomicrobiae	Verrucomicrobiales	Verrucomicrobiaceae	Luteolibacter	5	0.01%
Bacteria	Proteobacteria	Gammaproteobacteria	Xanthomonadales	Xanthomonadaceae	Silanimonas	5	0.01%
Bacteria	Proteobacteria	Gammaproteobacteria	Oceanospirillales	Halomonadaceae	Unclassified	5	0.01%
Bacteria	Proteobacteria	Gammaproteobacteria	Aeromonadales	Aeromonadaceae	Oceanimonas	5	0.01%
Bacteria	Proteobacteria	Gammaproteobacteria	Unclassified	Unclassified	Unclassified	5	0.01%
Bacteria	Proteobacteria	Deltaproteobacteria	Myxococcales	0319-6G20	Unclassified	5	0.01%
Bacteria	Proteobacteria	Betaproteobacteria	Nitrosomonadales	Nitrosomonadaceae	Unclassified	5	0.01%
Bacteria	Proteobacteria	Betaproteobacteria	Methylophilales	Methylophilaceae	Unclassified	5	0.01%
Bacteria	Proteobacteria	Betaproteobacteria	Burkholderiales	Alcaligenaceae	Unclassified	5	0.01%
Bacteria	Proteobacteria	Alphaproteobacteria	Rhodobacterales	Rhodobacteraceae	Anaerospora	5	0.01%
Bacteria	Proteobacteria	Alphaproteobacteria	Rhizobiales	Hyphomicrobiaceae	Polymorphum	5	0.01%
Bacteria	Proteobacteria	Alphaproteobacteria	Caulobacterales	Caulobacteraceae	Arthrospira	5	0.01%
Bacteria	OD1	SM2F11	Unclassified	Unclassified	Unclassified	5	0.01%
Bacteria	Nitrospirae	Nitrospira	Nitrospirales	[Thermodesulfovibrionaceae]	GOUTA19	5	0.01%
Bacteria	Nitrospirae	Nitrospira	Nitrospirales	Nitrospiraceae	Nitrospira	5	0.01%
Bacteria	Firmicutes	Clostridia	Clostridiales	Eubacteriaceae	Acetobacterium	5	0.01%
Bacteria	Firmicutes	Bacilli	Bacillales	Paenibacillaceae	Brevibacillus	5	0.01%
Bacteria	Firmicutes	Bacilli	Bacillales	Paenibacillaceae	Unclassified	5	0.01%
Bacteria	Cyanobacteria	4C0d-2	MLE1-12	Unclassified	Unclassified	5	0.01%
Bacteria	Chloroflexi	Ellin6529	Unclassified	Unclassified	Unclassified	5	0.01%
Bacteria	Bacteroidetes	Cytophagia	Cytophagales	Cytophagaceae	Dyadobacter	5	0.01%
Bacteria	Armatimonadetes	[Fimbriimonadia]	[Fimbriimonadales]	[Fimbriimonadaceae]	Fimbriimonas	5	0.01%
Bacteria	Actinobacteria	Actinobacteria	Actinomycetales	Streptomycetaceae	Streptomyces	5	0.01%
Bacteria	Actinobacteria	Actinobacteria	Actinomycetales	Micrococcaceae	Rothia	5	0.01%
Bacteria	Actinobacteria	Actinobacteria	Actinomycetales	Cellulomonadaceae	Actinotalea	5	0.01%
Bacteria	Acidobacteria	iii1-8	SJA-36	Unclassified	Unclassified	5	0.01%
Bacteria	Verrucomicrobia	Opitutae	Unclassified	Unclassified	Unclassified	4	0.00%
Bacteria	TM7	Unclassified	Unclassified	Unclassified	Unclassified	4	0.00%
Bacteria	Proteobacteria	Gammaproteobacteria	Vibrionales	Vibrionaceae	Vibrio	4	0.00%
Bacteria	Proteobacteria	Gammaproteobacteria	Methylococcales	Crenotrichaceae	Crenothrix	4	0.00%
Bacteria	Proteobacteria	Deltaproteobacteria	Myxococcales	Haliangiaceae	Haliangium	4	0.00%
Bacteria	Proteobacteria	Deltaproteobacteria	MIZ46	Unclassified	Unclassified	4	0.00%
Bacteria	Proteobacteria	Deltaproteobacteria	Desulfovibrionales	Desulfovibrionaceae	Desulfovibrio	4	0.00%
Bacteria	Proteobacteria	Deltaproteobacteria	Unclassified	Unclassified	Unclassified	4	0.00%
Bacteria	Proteobacteria	Betaproteobacteria	Rhodocyclales	Rhodocyclaceae	Rhodocyclus	4	0.00%
Bacteria	Proteobacteria	Betaproteobacteria	Neisseriales	Neisseriaceae	Neisseria	4	0.00%
Bacteria	Proteobacteria	Betaproteobacteria	Burkholderiales	Comamonadaceae	Rubrivivax	4	0.00%
Bacteria	Proteobacteria	Betaproteobacteria	Burkholderiales	Unclassified	Unclassified	4	0.00%
Bacteria	Proteobacteria	Alphaproteobacteria	Rickettsiales	Unclassified	Unclassified	4	0.00%
Bacteria	Proteobacteria	Alphaproteobacteria	Rhodobacterales	Rhodobacteraceae	Rubellimicrobium	4	0.00%
Bacteria	Proteobacteria	Alphaproteobacteria	Rhizobiales	Methylocystaceae	Methylosinus	4	0.00%
Bacteria	Proteobacteria	Alphaproteobacteria	Rhizobiales	Methylocystaceae	Unclassified	4	0.00%
Bacteria	Planctomycetes	OM190	CL500-15	Unclassified	Unclassified	4	0.00%
Bacteria	Firmicutes	Clostridia	Clostridiales	Peptostreptococcaceae	Unclassified	4	0.00%
Bacteria	Firmicutes	Clostridia	Clostridiales	Peptococcaceae	Desulfotomaculum	4	0.00%
Bacteria	Firmicutes	Bacilli	Lactobacillales	Lactobacillaceae	Lactobacillus	4	0.00%
Bacteria	Firmicutes	Bacilli	Bacillales	Paenibacillaceae	Ammoniphilus	4	0.00%
Bacteria	Firmicutes	Bacilli	Bacillales	Bacillaceae	Geobacillus	4	0.00%
Bacteria	Cyanobacteria	Synechococcophycideae	Pseudanabaenales	Pseudanabaenaceae	Leptolyngbya	4	0.00%
Bacteria	Chloroflexi	TK17	Unclassified	Unclassified	Unclassified	4	0.00%
Bacteria	Chlamydiae	Chlamydiia	Chlamydiales	Criblamydiaceae	Unclassified	4	0.00%
Bacteria	Bacteroidetes	[Saprospirae]	[Saprospirales]	Chitinophagaceae	Niabella	4	0.00%
Bacteria	Bacteroidetes	Sphingobacteriia	Sphingobacteriales	Sphingobacteriaceae	Pedobacter	4	0.00%
Bacteria	Bacteroidetes	Cytophagia	Cytophagales	Cytophagaceae	Spirosoma	4	0.00%
Bacteria	Actinobacteria	Coriobacteriia	Coriobacteriales	Coriobacteriaceae	Unclassified	4	0.00%
Bacteria	Actinobacteria	Actinobacteria	Actinomycetales	Micrococcaceae	Arthrobacter	4	0.00%
Bacteria	Actinobacteria	Actinobacteria	Actinomycetales	Dermabacteraceae	Unclassified	4	0.00%
Bacteria	Actinobacteria	Actinobacteria	Unclassified	Unclassified	Unclassified	4	0.00%
Bacteria	Acidobacteria	Solibacteres	Solibacterales	Unclassified	Unclassified	4	0.00%
Bacteria	Verrucomicrobia	[Pedosphaerae]	[Pedosphaerales]	Ellin515	Unclassified	3	0.00%
Bacteria	TM7	TM7-3	Unclassified	Unclassified	Unclassified	3	0.00%
Bacteria	Spirochaetes	Spirochaetes	Spirochaetales	Spirochaetaceae	Treponema	3	0.00%
Bacteria	Proteobacteria	Gammaproteobacteria	[Marinicellales]	[Marinicellaceae]	Unclassified	3	0.00%
Bacteria	Proteobacteria	Gammaproteobacteria	Thiotrichales	Piscirickettsiaceae	Unclassified	3	0.00%
Bacteria	Proteobacteria	Gammaproteobacteria	Methylococcales	Methylococcaceae	Methylosarcina	3	0.00%
Bacteria	Proteobacteria	Gammaproteobacteria	Legionellales	Legionellaceae	Legionella	3	0.00%
Bacteria	Proteobacteria	Gammaproteobacteria	Enterobacteriales	Enterobacteriaceae	Trabulsiella	3	0.00%
Bacteria	Proteobacteria	Gammaproteobacteria	Enterobacteriales	Enterobacteriaceae	Stenotrophomonas	3	0.00%
Bacteria	Proteobacteria	Epsilonproteobacteria	Campylobacterales	Helicobacteraceae	Sulfuricurvum	3	0.00%
Bacteria	Proteobacteria	Deltaproteobacteria	Desulfobacterales	Desulfobacteraceae	Desulfococcus	3	0.00%
Bacteria	Proteobacteria	Deltaproteobacteria	Bdellovibrionales	Bacteriovoracaceae	Bacteriovorax	3	0.00%
Bacteria	Proteobacteria	Betaproteobacteria	Rhodocyclales	Rhodocyclaceae	Thauera	3	0.00%
Bacteria	Proteobacteria	Betaproteobacteria	Neisseriales	Neisseriaceae	Chitinimonas	3	0.00%
Bacteria	Proteobacteria	Betaproteobacteria	Burkholderiales	Oxalobacteraceae	Polynucleobacter	3	0.00%
Bacteria	Proteobacteria	Betaproteobacteria	Burkholderiales	Comamonadaceae	Thiomonas	3	0.00%
Bacteria	Proteobacteria	Betaproteobacteria	Burkholderiales	Comamonadaceae	Aquincola	3	0.00%
Bacteria	Proteobacteria	Betaproteobacteria	Burkholderiales	Comamonadaceae	Aquabacterium	3	0.00%
Bacteria	Proteobacteria	Betaproteobacteria	Burkholderiales	Burkholderiaceae	Pandoraea	3	0.00%
Bacteria	Proteobacteria	Alphaproteobacteria	Rickettsiales	Rickettsiaceae	Orientia	3	0.00%
Bacteria	Proteobacteria	Alphaproteobacteria	Rhodospirillales	Acetobacteraceae	Roseomonas	3	0.00%
Bacteria	Proteobacteria	Alphaproteobacteria	Rhizobiales	Rhodobiaceae	Afifella	3	0.00%
Bacteria	Proteobacteria	Alphaproteobacteria	Rhizobiales	Rhizobiaceae	Sinorhizobium	3	0.00%
Bacteria	Proteobacteria	Alphaproteobacteria	Rhizobiales	Rhizobiaceae	Ensifer	3	0.00%
Bacteria	Proteobacteria	Alphaproteobacteria	Rhizobiales	Brucellaceae	Ochrobactrum	3	0.00%
Bacteria	Proteobacteria	Alphaproteobacteria	Rhizobiales	Bradyrhizobiaceae	Bosea	3	0.00%
Bacteria	Proteobacteria	Alphaproteobacteria	Ellin329	Unclassified	Unclassified	3	0.00%
Bacteria	Gemmatimonadetes	Gemmatimonadetes	Unclassified	Unclassified	Unclassified	3	0.00%
Bacteria	Fusobacteria	Fusobacteriia	Fusobacteriales	Leptotrichiaceae	Leptotrichia	3	0.00%
Bacteria	Firmicutes	Clostridia	Thermoanaerobacterales	Thermoanaerobacterales Family III. Incertae Sedis	Thermovenabulum	3	0.00%
Bacteria	Firmicutes	Clostridia	Clostridiales	[Tissierellaceae]	Gallicola	3	0.00%
Bacteria	Firmicutes	Clostridia	Clostridiales	Veillonellaceae	Sporomusa	3	0.00%
Bacteria	Firmicutes	Clostridia	Clostridiales	Peptostreptococcaceae	Clostridium	3	0.00%
Bacteria	Firmicutes	Bacilli	Lactobacillales	Streptococcaceae	Lactococcus	3	0.00%
Bacteria	Firmicutes	Bacilli	Lactobacillales	Lactobacillaceae	Pediococcus	3	0.00%
Bacteria	Firmicutes	Bacilli	Bacillales	Staphylococcaceae	Macrococcus	3	0.00%
Bacteria	Firmicutes	Bacilli	Bacillales	Planococcaceae	Solibacillus	3	0.00%
Bacteria	Firmicutes	Bacilli	Bacillales	Planococcaceae	Planomicrobium	3	0.00%
Bacteria	Cyanobacteria	Synechococcophycideae	Pseudanabaenales	Pseudanabaenaceae	Pseudanabaena	3	0.00%
Bacteria	Cyanobacteria	Oscillatoriophycideae	Oscillatoriales	Phormidiaceae	Phormidium	3	0.00%
Bacteria	Bacteroidetes	[Saprospirae]	[Saprospirales]	Chitinophagaceae	Chitinophaga	3	0.00%
Bacteria	Bacteroidetes	Bacteroidia	Bacteroidales	[Paraprevotellaceae]	CF231	3	0.00%
Bacteria	Bacteroidetes	Bacteroidia	Bacteroidales	Prevotellaceae	Prevotella	3	0.00%
Bacteria	Bacteroidetes	Bacteroidia	Bacteroidales	Porphyromonadaceae	Porphyromonas	3	0.00%
Bacteria	Bacteroidetes	Bacteroidia	Bacteroidales	Bacteroidaceae	Bacteroides	3	0.00%
Bacteria	Bacteroidetes	Bacteroidia	Bacteroidales	BA008	Unclassified	3	0.00%
Bacteria	Actinobacteria	Actinobacteria	Actinomycetales	Yaniellaceae	Yaniella	3	0.00%
Bacteria	Actinobacteria	Actinobacteria	Actinomycetales	Pseudonocardiaceae	Actinomycetospora	3	0.00%
Bacteria	Actinobacteria	Actinobacteria	Actinomycetales	Microbacteriaceae	Agromyces	3	0.00%
Bacteria	Actinobacteria	Actinobacteria	Actinomycetales	Intrasporangiaceae	Serinicoccus	3	0.00%
Bacteria	Actinobacteria	Actinobacteria	Actinomycetales	Geodermatophilaceae	Unclassified	3	0.00%
Bacteria	Thermotogae	MS9	Unclassified	Unclassified	Unclassified	2	0.00%
Bacteria	TM6	SJA-4	S1198	Unclassified	Unclassified	2	0.00%
Bacteria	Proteobacteria	Gammaproteobacteria	Oceanospirillales	Alcanivoracaceae	Alcanivorax	2	0.00%
Bacteria	Proteobacteria	Gammaproteobacteria	Legionellales	Legionellaceae	Unclassified	2	0.00%
Bacteria	Proteobacteria	Gammaproteobacteria	Enterobacteriales	Enterobacteriaceae	Salmonella	2	0.00%
Bacteria	Proteobacteria	Gammaproteobacteria	Alteromonadales	Alteromonadaceae	Glaciecola	2	0.00%
Bacteria	Proteobacteria	Gammaproteobacteria	Aeromonadales	Unclassified	Unclassified	2	0.00%
Bacteria	Proteobacteria	Epsilonproteobacteria	Campylobacterales	Helicobacteraceae	Unclassified	2	0.00%
Bacteria	Proteobacteria	Deltaproteobacteria	Myxococcales	OM27	Unclassified	2	0.00%
Bacteria	Proteobacteria	Betaproteobacteria	Rhodocyclales	Rhodocyclaceae	Propionivibrio	2	0.00%
Bacteria	Proteobacteria	Betaproteobacteria	Burkholderiales	Comamonadaceae	Roseateles	2	0.00%
Bacteria	Proteobacteria	Betaproteobacteria	Burkholderiales	Comamonadaceae	Limnobacter	2	0.00%
Bacteria	Proteobacteria	Alphaproteobacteria	Rickettsiales	Rickettsiaceae	Unclassified	2	0.00%
Bacteria	Proteobacteria	Alphaproteobacteria	Rhodospirillales	Rhodospirillaceae	Skermanella	2	0.00%
Bacteria	Proteobacteria	Alphaproteobacteria	Rhizobiales	Xanthobacteraceae	Unclassified	2	0.00%
Bacteria	Proteobacteria	Alphaproteobacteria	Rhizobiales	Phyllobacteriaceae	Nitratireductor	2	0.00%
Bacteria	Proteobacteria	Alphaproteobacteria	Rhizobiales	Bradyrhizobiaceae	Bradyrhizobium	2	0.00%
Bacteria	Proteobacteria	Alphaproteobacteria	Rhizobiales	Aurantimonadaceae	Aurantimonas	2	0.00%
Bacteria	Planctomycetes	Phycisphaerae	WD2101	Unclassified	Unclassified	2	0.00%
Bacteria	Nitrospirae	Nitrospira	Nitrospirales	0319-6A21	Unclassified	2	0.00%
Bacteria	Gemmatimonadetes	Gemmatimonadetes	KD8-87	Unclassified	Unclassified	2	0.00%
Bacteria	Gemmatimonadetes	Gemm-1	Unclassified	Unclassified	Unclassified	2	0.00%
Bacteria	GN02	BD1-5	Unclassified	Unclassified	Unclassified	2	0.00%
Bacteria	Firmicutes	Clostridia	Clostridiales	Veillonellaceae	Veillonella	2	0.00%
Bacteria	Firmicutes	Clostridia	Clostridiales	Veillonellaceae	Phascolarctobacterium	2	0.00%
Bacteria	Firmicutes	Clostridia	Clostridiales	Dehalobacteriaceae	Unclassified	2	0.00%
Bacteria	Firmicutes	Clostridia	Clostridiales	Clostridiaceae	Caloramator	2	0.00%
Bacteria	Firmicutes	Bacilli	Lactobacillales	Aerococcaceae	Aerococcus	2	0.00%
Bacteria	Firmicutes	Bacilli	Lactobacillales	Unclassified	Unclassified	2	0.00%
Bacteria	Firmicutes	Bacilli	Bacillales	Bacillaceae	Virgibacillus	2	0.00%
Bacteria	Firmicutes	Bacilli	Bacillales	Unclassified	Unclassified	2	0.00%
Bacteria	Cyanobacteria	Synechococcophycideae	Pseudanabaenales	Pseudanabaenaceae	Unclassified	2	0.00%
Bacteria	Chloroflexi	Anaerolineae	SBR1031	oc28	Unclassified	2	0.00%
Bacteria	Chloroflexi	Anaerolineae	Anaerolineales	Anaerolinaceae	WCHB1-05	2	0.00%
Bacteria	Bacteroidetes	[Saprospirae]	[Saprospirales]	Chitinophagaceae	Lacibacter	2	0.00%
Bacteria	Bacteroidetes	Flavobacteriia	Flavobacteriales	Flavobacteriaceae	Myroides	2	0.00%
Bacteria	Actinobacteria	Actinobacteria	Actinomycetales	Pseudonocardiaceae	Amycolatopsis	2	0.00%
Bacteria	Actinobacteria	Actinobacteria	Actinomycetales	Nocardioidaceae	Propionicimonas	2	0.00%
Bacteria	Actinobacteria	Actinobacteria	Actinomycetales	Micrococcaceae	Renibacterium	2	0.00%
Bacteria	Actinobacteria	Actinobacteria	Actinomycetales	Micrococcaceae	Microbispora	2	0.00%
Bacteria	Actinobacteria	Actinobacteria	Actinomycetales	Microbacteriaceae	Leifsonia	2	0.00%
Bacteria	Actinobacteria	Actinobacteria	Actinomycetales	Microbacteriaceae	Curtobacterium	2	0.00%
Bacteria	Actinobacteria	Actinobacteria	Actinomycetales	Jonesiaceae	Jonesia	2	0.00%
Bacteria	Actinobacteria	Actinobacteria	Actinomycetales	Gordoniaceae	Millisia	2	0.00%
Bacteria	Actinobacteria	Actinobacteria	Actinomycetales	Geodermatophilaceae	Modestobacter	2	0.00%
Bacteria	Actinobacteria	Actinobacteria	Actinomycetales	Dermatophilaceae	Piscicoccus	2	0.00%
Bacteria	Acidobacteria	iii1-8	DS-18	Unclassified	Unclassified	2	0.00%
Bacteria	Acidobacteria	[Chloracidobacteria]	RB41	Unclassified	Unclassified	2	0.00%
Bacteria	Acidobacteria	Solibacteres	Solibacterales	[Bryobacteraceae]	Unclassified	2	0.00%
Bacteria	Acidobacteria	Solibacteres	Solibacterales	Solibacteraceae	Unclassified	2	0.00%
Bacteria	Acidobacteria	Acidobacteriia	Acidobacteriales	Koribacteraceae	Unclassified	2	0.00%
Bacteria	Verrucomicrobia	[Spartobacteria]	[Chthoniobacterales]	[Chthoniobacteraceae]	Unclassified	1	0.00%
Bacteria	Verrucomicrobia	[Pedosphaerae]	[Pedosphaerales]	Unclassified	Unclassified	1	0.00%
Bacteria	Tenericutes	Mollicutes	Acholeplasmatales	Acholeplasmataceae	Acholeplasma	1	0.00%
Bacteria	Spirochaetes	[Leptospirae]	[Leptospirales]	Leptospiraceae	Leptospira	1	0.00%
Bacteria	Proteobacteria	Gammaproteobacteria	Xanthomonadales	Xanthomonadaceae	Rhodanobacter	1	0.00%
Bacteria	Proteobacteria	Gammaproteobacteria	Vibrionales	Vibrionaceae	Photobacterium	1	0.00%
Bacteria	Proteobacteria	Gammaproteobacteria	Pseudomonadales	Pseudomonadaceae	Azorhizophilus	1	0.00%
Bacteria	Proteobacteria	Gammaproteobacteria	Oceanospirillales	Halomonadaceae	Chromohalobacter	1	0.00%
Bacteria	Proteobacteria	Gammaproteobacteria	Oceanospirillales	Endozoicimonaceae	Unclassified	1	0.00%
Bacteria	Proteobacteria	Gammaproteobacteria	Oceanospirillales	Unclassified	Unclassified	1	0.00%
Bacteria	Proteobacteria	Gammaproteobacteria	Enterobacteriales	Enterobacteriaceae	Xenorhabdus	1	0.00%
Bacteria	Proteobacteria	Gammaproteobacteria	Chromatiales	Halothiobacillaceae	Thiovirga	1	0.00%
Bacteria	Proteobacteria	Gammaproteobacteria	Cardiobacteriales	Unclassified	Unclassified	1	0.00%
Bacteria	Proteobacteria	Gammaproteobacteria	Alteromonadales	[Chromatiaceae]	Alkalimonas	1	0.00%
Bacteria	Proteobacteria	Gammaproteobacteria	Alteromonadales	Colwelliaceae	Unclassified	1	0.00%
Bacteria	Proteobacteria	Gammaproteobacteria	Aeromonadales	Succinivibrionaceae	Succinivibrio	1	0.00%
Bacteria	Proteobacteria	Deltaproteobacteria	[Entotheonellales]	Unclassified	Unclassified	1	0.00%
Bacteria	Proteobacteria	Deltaproteobacteria	Myxococcales	Myxococcaceae	Myxococcus	1	0.00%
Bacteria	Proteobacteria	Deltaproteobacteria	Myxococcales	Myxococcaceae	Anaeromyxobacter	1	0.00%
Bacteria	Proteobacteria	Deltaproteobacteria	MBNT15	Unclassified	Unclassified	1	0.00%
Bacteria	Proteobacteria	Deltaproteobacteria	Desulfuromonadales	Desulfuromonadaceae	Unclassified	1	0.00%
Bacteria	Proteobacteria	Deltaproteobacteria	Desulfobacterales	Desulfobulbaceae	Desulfobulbus	1	0.00%
Bacteria	Proteobacteria	Betaproteobacteria	SBla14	Unclassified	Unclassified	1	0.00%
Bacteria	Proteobacteria	Betaproteobacteria	Rhodocyclales	Rhodocyclaceae	Uliginosibacterium	1	0.00%
Bacteria	Proteobacteria	Betaproteobacteria	Rhodocyclales	Rhodocyclaceae	Dok59	1	0.00%
Bacteria	Proteobacteria	Betaproteobacteria	Neisseriales	Neisseriaceae	Alysiella	1	0.00%
Bacteria	Proteobacteria	Betaproteobacteria	Methylophilales	Unclassified	Unclassified	1	0.00%
Bacteria	Proteobacteria	Betaproteobacteria	Gallionellales	Gallionellaceae	Gallionella	1	0.00%
Bacteria	Proteobacteria	Betaproteobacteria	Burkholderiales	Oxalobacteraceae	Herbaspirillum	1	0.00%
Bacteria	Proteobacteria	Betaproteobacteria	Burkholderiales	Comamonadaceae	Simplicispira	1	0.00%
Bacteria	Proteobacteria	Betaproteobacteria	Burkholderiales	Comamonadaceae	Leptothrix	1	0.00%
Bacteria	Proteobacteria	Alphaproteobacteria	Sphingomonadales	Erythrobacteraceae	Altererythrobacter	1	0.00%
Bacteria	Proteobacteria	Alphaproteobacteria	Rhodospirillales	Acetobacteraceae	Swaminathania	1	0.00%
Bacteria	Proteobacteria	Alphaproteobacteria	Rhodospirillales	Acetobacteraceae	Neoasaia	1	0.00%
Bacteria	Proteobacteria	Alphaproteobacteria	Rhodobacterales	Rhodobacteraceae	Shimia	1	0.00%
Bacteria	Proteobacteria	Alphaproteobacteria	Rhizobiales	Xanthobacteraceae	Labrys	1	0.00%
Bacteria	Proteobacteria	Alphaproteobacteria	Rhizobiales	Xanthobacteraceae	Azorhizobium	1	0.00%
Bacteria	Proteobacteria	Alphaproteobacteria	Rhizobiales	Rhizobiaceae	Prosthecomicrobium	1	0.00%
Bacteria	Proteobacteria	Alphaproteobacteria	Rhizobiales	Rhizobiaceae	Amorphomonas	1	0.00%
Bacteria	Proteobacteria	Alphaproteobacteria	Rhizobiales	Phyllobacteriaceae	Phyllobacterium	1	0.00%
Bacteria	Proteobacteria	Alphaproteobacteria	Rhizobiales	Hyphomicrobiaceae	Parvibaculum	1	0.00%
Bacteria	Proteobacteria	Alphaproteobacteria	Rhizobiales	Bartonellaceae	Unclassified	1	0.00%
Bacteria	Planctomycetes	ODP123	Unclassified	Unclassified	Unclassified	1	0.00%
Bacteria	OD1	ZB2	Unclassified	Unclassified	Unclassified	1	0.00%
Bacteria	Nitrospirae	Nitrospira	Nitrospirales	FW	2029-04-01	1	0.00%
Bacteria	NKB19	TSBW08	Unclassified	Unclassified	Unclassified	1	0.00%
Bacteria	Fusobacteria	Fusobacteriia	Fusobacteriales	Unclassified	Unclassified	1	0.00%
Bacteria	Firmicutes	Erysipelotrichi	Erysipelotrichales	Erysipelotrichaceae	PSB-M-3	1	0.00%
Bacteria	Firmicutes	Clostridia	SHA-98	Unclassified	Unclassified	1	0.00%
Bacteria	Firmicutes	Clostridia	Halanaerobiales	Halobacteroidaceae	Halanaerobacter	1	0.00%
Bacteria	Firmicutes	Clostridia	Clostridiales	[Tissierellaceae]	Tissierella_Soehngenia	1	0.00%
Bacteria	Firmicutes	Clostridia	Clostridiales	[Mogibacteriaceae]	Unclassified	1	0.00%
Bacteria	Firmicutes	Clostridia	Clostridiales	[Acidaminobacteraceae]	Acidaminobacter	1	0.00%
Bacteria	Firmicutes	Clostridia	Clostridiales	Veillonellaceae	Unclassified	1	0.00%
Bacteria	Firmicutes	Clostridia	Clostridiales	Symbiobacteriaceae	Unclassified	1	0.00%
Bacteria	Firmicutes	Clostridia	Clostridiales	Ruminococcaceae	Oscillospira	1	0.00%
Bacteria	Firmicutes	Clostridia	Clostridiales	Ruminococcaceae	Ethanoligenens	1	0.00%
Bacteria	Firmicutes	Clostridia	Clostridiales	Peptococcaceae	Unclassified	1	0.00%
Bacteria	Firmicutes	Clostridia	Clostridiales	Lachnospiraceae	Butyrivibrio	1	0.00%
Bacteria	Firmicutes	Clostridia	Clostridiales	Heliobacteriaceae	Unclassified	1	0.00%
Bacteria	Firmicutes	Clostridia	Clostridiales	Clostridiaceae	Tindallia_Anoxynatronum	1	0.00%
Bacteria	Firmicutes	Clostridia	Clostridiales	Clostridiaceae	Thermoanaerobacterium	1	0.00%
Bacteria	Firmicutes	Clostridia	Clostridiales	Christensenellaceae	Unclassified	1	0.00%
Bacteria	Firmicutes	Bacilli	Lactobacillales	Leuconostocaceae	Weissella	1	0.00%
Bacteria	Firmicutes	Bacilli	Lactobacillales	Enterococcaceae	Enterococcus	1	0.00%
Bacteria	Firmicutes	Bacilli	Lactobacillales	Carnobacteriaceae	Granulicatella	1	0.00%
Bacteria	Firmicutes	Bacilli	Lactobacillales	Aerococcaceae	Facklamia	1	0.00%
Bacteria	Firmicutes	Bacilli	Gemellales	Gemellaceae	Unclassified	1	0.00%
Bacteria	Firmicutes	Bacilli	Bacillales	Staphylococcaceae	Unclassified	1	0.00%
Bacteria	Firmicutes	Bacilli	Bacillales	Planococcaceae	Rummeliibacillus	1	0.00%
Bacteria	Firmicutes	Bacilli	Bacillales	Paenibacillaceae	Cohnella	1	0.00%
Bacteria	Firmicutes	Bacilli	Bacillales	Bacillaceae	Lentibacillus	1	0.00%
Bacteria	Elusimicrobia	Endomicrobia	Unclassified	Unclassified	Unclassified	1	0.00%
Bacteria	Elusimicrobia	Elusimicrobia	Elusimicrobiales	Unclassified	Unclassified	1	0.00%
Bacteria	Cyanobacteria	Oscillatoriophycideae	Oscillatoriales	Phormidiaceae	Unclassified	1	0.00%
Bacteria	Cyanobacteria	Oscillatoriophycideae	Chroococcales	Xenococcaceae	Gloeocapsopsis	1	0.00%
Bacteria	Cyanobacteria	Oscillatoriophycideae	Chroococcales	Spirulinaceae	Spirulina	1	0.00%
Bacteria	Cyanobacteria	Nostocophycideae	Nostocales	Nostocaceae	Nostoc	1	0.00%
Bacteria	Cyanobacteria	Gloeobacterophycideae	Gloeobacterales	Gloeobacteraceae	Gloeobacter	1	0.00%
Bacteria	Chloroflexi	Thermomicrobia	AKYG1722	Unclassified	Unclassified	1	0.00%
Bacteria	Chloroflexi	TK10	B07_WMSP1	Unclassified	Unclassified	1	0.00%
Bacteria	Chloroflexi	TK10	AKYG885	Dolo_23	Unclassified	1	0.00%
Bacteria	Chloroflexi	S085	Unclassified	Unclassified	Unclassified	1	0.00%
Bacteria	Chloroflexi	Ktedonobacteria	Thermogemmatisporales	Thermogemmatisporaceae	Unclassified	1	0.00%
Bacteria	Chloroflexi	Gitt-GS-136	Unclassified	Unclassified	Unclassified	1	0.00%
Bacteria	Chloroflexi	Chloroflexi	Chloroflexales	Chloroflexaceae	Chloroflexus	1	0.00%
Bacteria	Chloroflexi	Chloroflexi	Chloroflexales	Chloroflexaceae	Unclassified	1	0.00%
Bacteria	Chloroflexi	Anaerolineae	SBR1031	SJA-101	Unclassified	1	0.00%
Bacteria	Chloroflexi	Anaerolineae	SBR1031	SHA-31	Unclassified	1	0.00%
Bacteria	Chloroflexi	Anaerolineae	Anaerolineales	Anaerolinaceae	SHD-231	1	0.00%
Bacteria	Chlorobi	OPB56	Unclassified	Unclassified	Unclassified	1	0.00%
Bacteria	Chlorobi	Ignavibacteria	Ignavibacteriales	Ignavibacteriaceae	Unclassified	1	0.00%
Bacteria	Bacteroidetes	[Rhodothermi]	[Rhodothermales]	Rhodothermaceae	Rhodothermus	1	0.00%
Bacteria	Bacteroidetes	Flavobacteriia	Flavobacteriales	Flavobacteriaceae	Salinimicrobium	1	0.00%
Bacteria	Bacteroidetes	Flavobacteriia	Flavobacteriales	Flavobacteriaceae	Gelidibacter	1	0.00%
Bacteria	Bacteroidetes	Cytophagia	Cytophagales	Cytophagaceae	Pontibacter	1	0.00%
Bacteria	Bacteroidetes	Cytophagia	Cytophagales	Cytophagaceae	Leadbetterella	1	0.00%
Bacteria	Bacteroidetes	Cytophagia	Cytophagales	Cytophagaceae	Flectobacillus	1	0.00%
Bacteria	Bacteroidetes	Bacteroidia	Bacteroidales	S24-7	Unclassified	1	0.00%
Bacteria	Bacteroidetes	Bacteroidia	Bacteroidales	RF16	Unclassified	1	0.00%
Bacteria	Bacteroidetes	Bacteroidia	Bacteroidales	Porphyromonadaceae	Dysgonomonas	1	0.00%
Bacteria	Actinobacteria	Thermoleophilia	Gaiellales	Gaiellaceae	Unclassified	1	0.00%
Bacteria	Actinobacteria	Nitriliruptoria	Euzebyales	Euzebyaceae	Euzebya	1	0.00%
Bacteria	Actinobacteria	MB-A2-108	Unclassified	Unclassified	Unclassified	1	0.00%
Bacteria	Actinobacteria	Actinobacteria	Actinomycetales	Sporichthyaceae	Unclassified	1	0.00%
Bacteria	Actinobacteria	Actinobacteria	Actinomycetales	Pseudonocardiaceae	Saccharopolyspora	1	0.00%
Bacteria	Actinobacteria	Actinobacteria	Actinomycetales	Promicromonosporaceae	Cellulosimicrobium	1	0.00%
Bacteria	Actinobacteria	Actinobacteria	Actinomycetales	Nocardioidaceae	Pimelobacter	1	0.00%
Bacteria	Actinobacteria	Actinobacteria	Actinomycetales	Nocardioidaceae	Friedmanniella	1	0.00%
Bacteria	Actinobacteria	Actinobacteria	Actinomycetales	Nocardiaceae	Nocardia	1	0.00%
Bacteria	Actinobacteria	Actinobacteria	Actinomycetales	Microbacteriaceae	Yonghaparkia	1	0.00%
Bacteria	Actinobacteria	Actinobacteria	Actinomycetales	Microbacteriaceae	Leucobacter	1	0.00%
Bacteria	Actinobacteria	Actinobacteria	Actinomycetales	Microbacteriaceae	Frigoribacterium	1	0.00%
Bacteria	Actinobacteria	Actinobacteria	Actinomycetales	Microbacteriaceae	Agrococcus	1	0.00%
Bacteria	Actinobacteria	Actinobacteria	Actinomycetales	Kineosporiaceae	Unclassified	1	0.00%
Bacteria	Actinobacteria	Actinobacteria	Actinomycetales	Intrasporangiaceae	Kytococcus	1	0.00%
Bacteria	Actinobacteria	Actinobacteria	Actinomycetales	Bogoriellaceae	Georgenia	1	0.00%
Bacteria	Acidobacteria	Solibacteres	Solibacterales	Solibacteraceae	Candidatus Solibacter	1	0.00%
Bacteria	Acidobacteria	DA052	Ellin6513	Unclassified	Unclassified	1	0.00%
Bacteria	Acidobacteria	BPC102	MVS-40	Unclassified	Unclassified	1	0.00%
Bacteria	Acidobacteria	BPC102	B110	Unclassified	Unclassified	1	0.00%
Bacteria	Acidobacteria	Acidobacteriia	Acidobacteriales	Koribacteraceae	Candidatus Koribacter	1	0.00%
Bacteria	Acidobacteria	Acidobacteria-6	iii1-15	mb2424	Unclassified	1	0.00%
Bacteria	Acidobacteria	AT-s2-57	Unclassified	Unclassified	Unclassified	1	0.00%
Archaea	Euryarchaeota	Methanomicrobia	Methanosarcinales	Methanosarcinaceae	Methanomethylovorans	1	0.00%
Archaea	Euryarchaeota	Methanomicrobia	Methanomicrobiales	Unclassified	Unclassified	1	0.00%

## Sheet: Species
Domain	Phylum	Class	Order	Family	Genus	Species	Absolute Count	Pct
Bacteria	Proteobacteria	Gammaproteobacteria	Pseudomonadales	Pseudomonadaceae	Pseudomonas	Unclassified	39475	39.68%
Bacteria	Proteobacteria	Alphaproteobacteria	Rickettsiales	Rickettsiaceae	Wolbachia	Unclassified	20835	20.95%
Bacteria	Proteobacteria	Betaproteobacteria	Burkholderiales	Comamonadaceae	Unclassified	Unclassified	6285	6.32%
Bacteria	Proteobacteria	Alphaproteobacteria	Rhizobiales	Methylocystaceae	Methylopila	Unclassified	5300	5.33%
Bacteria	Proteobacteria	Alphaproteobacteria	Caulobacterales	Caulobacteraceae	Unclassified	Unclassified	4509	4.53%
Bacteria	Proteobacteria	Betaproteobacteria	Burkholderiales	Comamonadaceae	Variovorax	paradoxus	1532	1.54%
Bacteria	Proteobacteria	Gammaproteobacteria	Pseudomonadales	Moraxellaceae	Acinetobacter	Unclassified	1225	1.23%
Bacteria	Proteobacteria	Alphaproteobacteria	Caulobacterales	Caulobacteraceae	Brevundimonas	poindexterae	921	0.93%
Bacteria	Proteobacteria	Alphaproteobacteria	Rhizobiales	Rhizobiaceae	Agrobacterium	Unclassified	760	0.76%
Bacteria	Proteobacteria	Alphaproteobacteria	Rhizobiales	Hyphomicrobiaceae	Devosia	Unclassified	654	0.66%
Bacteria	Proteobacteria	Betaproteobacteria	Burkholderiales	Comamonadaceae	Ramlibacter	Unclassified	589	0.59%
Bacteria	Proteobacteria	Alphaproteobacteria	Rhizobiales	Unclassified	Unclassified	Unclassified	583	0.59%
Bacteria	Actinobacteria	Actinobacteria	Actinomycetales	Corynebacteriaceae	Corynebacterium	Unclassified	545	0.55%
Bacteria	Proteobacteria	Betaproteobacteria	Burkholderiales	Oxalobacteraceae	Unclassified	Unclassified	499	0.50%
Bacteria	Proteobacteria	Gammaproteobacteria	Alteromonadales	Alteromonadaceae	Cellvibrio	Unclassified	467	0.47%
Bacteria	Proteobacteria	Gammaproteobacteria	Alteromonadales	[Chromatiaceae]	Rheinheimera	Unclassified	465	0.47%
Bacteria	Bacteroidetes	[Saprospirae]	[Saprospirales]	Chitinophagaceae	Sediminibacterium	Unclassified	441	0.44%
Bacteria	Proteobacteria	Betaproteobacteria	Burkholderiales	Comamonadaceae	Hydrogenophaga	Unclassified	394	0.40%
Bacteria	Proteobacteria	Alphaproteobacteria	Rhodobacterales	Rhodobacteraceae	Rhodobacter	Unclassified	388	0.39%
Bacteria	Proteobacteria	Betaproteobacteria	Burkholderiales	Comamonadaceae	Delftia	Unclassified	364	0.37%
Bacteria	Proteobacteria	Gammaproteobacteria	Pseudomonadales	Pseudomonadaceae	Pseudomonas	pseudoalcaligenes	334	0.34%
Bacteria	Proteobacteria	Gammaproteobacteria	Pseudomonadales	Moraxellaceae	Unclassified	Unclassified	322	0.32%
Bacteria	Proteobacteria	Alphaproteobacteria	Caulobacterales	Caulobacteraceae	Phenylobacterium	Unclassified	288	0.29%
Bacteria	Proteobacteria	Alphaproteobacteria	Caulobacterales	Caulobacteraceae	Asticcacaulis	Unclassified	270	0.27%
Bacteria	Proteobacteria	Alphaproteobacteria	Sphingomonadales	Sphingomonadaceae	Sphingomonas	Unclassified	245	0.25%
Bacteria	Proteobacteria	Gammaproteobacteria	Pseudomonadales	Pseudomonadaceae	Pseudomonas	stutzeri	220	0.22%
Bacteria	Proteobacteria	Alphaproteobacteria	Rhodobacterales	Rhodobacteraceae	Paracoccus	Unclassified	219	0.22%
Bacteria	Proteobacteria	Gammaproteobacteria	Aeromonadales	Aeromonadaceae	Unclassified	Unclassified	213	0.21%
Bacteria	Bacteroidetes	Flavobacteriia	Flavobacteriales	Flavobacteriaceae	Flavobacterium	Unclassified	201	0.20%
Bacteria	Proteobacteria	Betaproteobacteria	Unclassified	Unclassified	Unclassified	Unclassified	185	0.19%
Bacteria	Proteobacteria	Alphaproteobacteria	Rhodobacterales	Rhodobacteraceae	Unclassified	Unclassified	185	0.19%
Bacteria	Proteobacteria	Gammaproteobacteria	Alteromonadales	Alteromonadaceae	Unclassified	Unclassified	181	0.18%
Bacteria	Proteobacteria	Gammaproteobacteria	Pseudomonadales	Pseudomonadaceae	Unclassified	Unclassified	177	0.18%
Bacteria	Planctomycetes	Planctomycetia	Pirellulales	Pirellulaceae	Unclassified	Unclassified	160	0.16%
Bacteria	Proteobacteria	Betaproteobacteria	Rhodocyclales	Rhodocyclaceae	Unclassified	Unclassified	159	0.16%
Bacteria	Proteobacteria	Gammaproteobacteria	Pseudomonadales	Pseudomonadaceae	Pseudomonas	alcaligenes	145	0.15%
Bacteria	Proteobacteria	Gammaproteobacteria	Xanthomonadales	Xanthomonadaceae	Stenotrophomonas	Unclassified	143	0.14%
Bacteria	Firmicutes	Bacilli	Bacillales	Staphylococcaceae	Staphylococcus	epidermidis	139	0.14%
Bacteria	Bacteroidetes	Flavobacteriia	Flavobacteriales	Cryomorphaceae	Fluviicola	Unclassified	139	0.14%
Bacteria	Proteobacteria	Betaproteobacteria	Burkholderiales	Comamonadaceae	Hydrogenophaga	palleronii	131	0.13%
Bacteria	Actinobacteria	Actinobacteria	Actinomycetales	Micrococcaceae	Kocuria	Unclassified	129	0.13%
Bacteria	Proteobacteria	Gammaproteobacteria	Chromatiales	Ectothiorhodospiraceae	Unclassified	Unclassified	127	0.13%
Bacteria	Proteobacteria	Alphaproteobacteria	Sphingomonadales	Sphingomonadaceae	Novosphingobium	Unclassified	126	0.13%
Bacteria	Proteobacteria	Alphaproteobacteria	Sphingomonadales	Erythrobacteraceae	Unclassified	Unclassified	125	0.13%
Bacteria	Proteobacteria	Alphaproteobacteria	Sphingomonadales	Sphingomonadaceae	Unclassified	Unclassified	119	0.12%
Bacteria	Firmicutes	Bacilli	Bacillales	Planococcaceae	Unclassified	Unclassified	119	0.12%
Bacteria	Proteobacteria	Alphaproteobacteria	Rhizobiales	Rhizobiaceae	Unclassified	Unclassified	118	0.12%
Bacteria	Proteobacteria	Alphaproteobacteria	Rhizobiales	Phyllobacteriaceae	Unclassified	Unclassified	118	0.12%
Bacteria	Proteobacteria	Gammaproteobacteria	Xanthomonadales	Xanthomonadaceae	Pseudoxanthomonas	mexicana	110	0.11%
Bacteria	Proteobacteria	Alphaproteobacteria	Sphingomonadales	Sphingomonadaceae	Sphingopyxis	Unclassified	109	0.11%
Bacteria	Proteobacteria	Gammaproteobacteria	Xanthomonadales	Xanthomonadaceae	Aquimonas	Unclassified	105	0.11%
Bacteria	Proteobacteria	Deltaproteobacteria	Myxococcales	Unclassified	Unclassified	Unclassified	105	0.11%
Bacteria	Proteobacteria	Gammaproteobacteria	Pseudomonadales	Moraxellaceae	Acinetobacter	schindleri	99	0.10%
Bacteria	Proteobacteria	Alphaproteobacteria	Rhodospirillales	Rhodospirillaceae	Unclassified	Unclassified	99	0.10%
Bacteria	Proteobacteria	Alphaproteobacteria	Rhizobiales	Phyllobacteriaceae	Mesorhizobium	Unclassified	98	0.10%
Bacteria	Proteobacteria	Betaproteobacteria	Burkholderiales	Comamonadaceae	Comamonas	Unclassified	97	0.10%
Bacteria	Proteobacteria	Gammaproteobacteria	Xanthomonadales	Xanthomonadaceae	Arenimonas	Unclassified	95	0.10%
Bacteria	Actinobacteria	Actinobacteria	Actinomycetales	Propionibacteriaceae	Propionibacterium	acnes	92	0.09%
Bacteria	Bacteroidetes	[Saprospirae]	[Saprospirales]	Chitinophagaceae	Unclassified	Unclassified	91	0.09%
Bacteria	Chloroflexi	Anaerolineae	SBR1031	A4b	Unclassified	Unclassified	90	0.09%
Bacteria	Actinobacteria	Actinobacteria	Actinomycetales	Microbacteriaceae	Microbacterium	chocolatum	89	0.09%
Bacteria	Proteobacteria	Gammaproteobacteria	Oceanospirillales	Halomonadaceae	Halomonas	Unclassified	88	0.09%
Bacteria	Actinobacteria	Actinobacteria	Actinomycetales	Nocardiaceae	Rhodococcus	fascians	84	0.08%
Bacteria	Actinobacteria	Actinobacteria	Actinomycetales	Micrococcaceae	Citricoccus	alkalitolerans	83	0.08%
Bacteria	Proteobacteria	Gammaproteobacteria	Enterobacteriales	Enterobacteriaceae	Unclassified	Unclassified	75	0.08%
Bacteria	Bacteroidetes	Cytophagia	Cytophagales	Cyclobacteriaceae	Unclassified	Unclassified	75	0.08%
Bacteria	Actinobacteria	Actinobacteria	Actinomycetales	Micrococcaceae	Nesterenkonia	Unclassified	75	0.08%
Bacteria	Proteobacteria	Gammaproteobacteria	Alteromonadales	Shewanellaceae	Shewanella	Unclassified	74	0.07%
Bacteria	Proteobacteria	Alphaproteobacteria	Rhizobiales	Hyphomicrobiaceae	Pannonibacter	phragmitetus	73	0.07%
Bacteria	Proteobacteria	Alphaproteobacteria	Sphingomonadales	Sphingomonadaceae	Sphingobium	Unclassified	70	0.07%
Bacteria	Proteobacteria	Alphaproteobacteria	Rhizobiales	Bradyrhizobiaceae	Unclassified	Unclassified	68	0.07%
Bacteria	Actinobacteria	Actinobacteria	Actinomycetales	Micrococcaceae	Unclassified	Unclassified	68	0.07%
Bacteria	Proteobacteria	Gammaproteobacteria	Xanthomonadales	Xanthomonadaceae	Unclassified	Unclassified	67	0.07%
Bacteria	Proteobacteria	Betaproteobacteria	Methylophilales	Methylophilaceae	Methylotenera	mobilis	67	0.07%
Bacteria	Actinobacteria	Actinobacteria	Actinomycetales	Cellulomonadaceae	Cellulomonas	Unclassified	67	0.07%
Bacteria	Proteobacteria	Gammaproteobacteria	Pseudomonadales	Moraxellaceae	Enhydrobacter	Unclassified	66	0.07%
Bacteria	Proteobacteria	Gammaproteobacteria	Vibrionales	Pseudoalteromonadaceae	Vibrio	mimicus	65	0.07%
Bacteria	Bacteroidetes	Flavobacteriia	Flavobacteriales	Flavobacteriaceae	Unclassified	Unclassified	65	0.07%
Bacteria	Proteobacteria	Alphaproteobacteria	Sphingomonadales	Sphingomonadaceae	Sphingomonas	yabuuchiae	64	0.06%
Bacteria	Proteobacteria	Alphaproteobacteria	Rhodobacterales	Hyphomonadaceae	Hyphomonas	Unclassified	64	0.06%
Bacteria	Bacteroidetes	Sphingobacteriia	Sphingobacteriales	Sphingobacteriaceae	Sphingobacterium	multivorum	64	0.06%
Bacteria	Proteobacteria	Gammaproteobacteria	Xanthomonadales	Sinobacteraceae	Unclassified	Unclassified	61	0.06%
Bacteria	Actinobacteria	Actinobacteria	Actinomycetales	Nocardioidaceae	Unclassified	Unclassified	61	0.06%
Bacteria	Proteobacteria	Alphaproteobacteria	Caulobacterales	Caulobacteraceae	Caulobacter	Unclassified	60	0.06%
Bacteria	Bacteroidetes	Flavobacteriia	Flavobacteriales	[Weeksellaceae]	Wautersiella	Unclassified	59	0.06%
Bacteria	Proteobacteria	Gammaproteobacteria	Aeromonadales	Aeromonadaceae	Aeromonas	caviae	57	0.06%
Bacteria	Firmicutes	Clostridia	Clostridiales	Lachnospiraceae	Unclassified	Unclassified	57	0.06%
Bacteria	Proteobacteria	Alphaproteobacteria	Rhizobiales	Methylobacteriaceae	Unclassified	Unclassified	56	0.06%
Bacteria	Actinobacteria	Acidimicrobiia	Acidimicrobiales	C111	Unclassified	Unclassified	56	0.06%
Bacteria	Actinobacteria	Actinobacteria	Actinomycetales	Micrococcaceae	Micrococcus	Unclassified	54	0.05%
Bacteria	Proteobacteria	Deltaproteobacteria	Bdellovibrionales	Bdellovibrionaceae	Bdellovibrio	Unclassified	53	0.05%
Bacteria	Firmicutes	Clostridia	Clostridiales	Clostridiaceae	Clostridium	Unclassified	53	0.05%
Bacteria	Firmicutes	Bacilli	Bacillales	Staphylococcaceae	Jeotgalicoccus	Unclassified	50	0.05%
Bacteria	[Thermi]	Deinococci	Deinococcales	Deinococcaceae	Deinococcus	Unclassified	49	0.05%
Bacteria	Proteobacteria	Alphaproteobacteria	Rhodospirillales	Rhodospirillaceae	Azospirillum	massiliensis	49	0.05%
Bacteria	Proteobacteria	Alphaproteobacteria	BD7-3	Unclassified	Unclassified	Unclassified	49	0.05%
Bacteria	Proteobacteria	Gammaproteobacteria	Alteromonadales	211ds20	Unclassified	Unclassified	48	0.05%
Bacteria	Proteobacteria	Gammaproteobacteria	Pseudomonadales	Pseudomonadaceae	Pseudomonas	viridiflava	47	0.05%
Bacteria	Proteobacteria	Gammaproteobacteria	Pseudomonadales	Moraxellaceae	Acinetobacter	guillouiae	45	0.05%
Bacteria	Bacteroidetes	[Saprospirae]	[Saprospirales]	Chitinophagaceae	Flavihumibacter	Unclassified	45	0.05%
Bacteria	Proteobacteria	Alphaproteobacteria	Rhodobacterales	Rhodobacteraceae	Paracoccus	aminovorans	43	0.04%
Bacteria	WPS-2	Unclassified	Unclassified	Unclassified	Unclassified	Unclassified	42	0.04%
Bacteria	Proteobacteria	Gammaproteobacteria	Enterobacteriales	Enterobacteriaceae	Pantoea	ananatis	42	0.04%
Bacteria	Bacteroidetes	Flavobacteriia	Flavobacteriales	[Weeksellaceae]	Cloacibacterium	Unclassified	42	0.04%
Bacteria	Actinobacteria	Actinobacteria	Actinomycetales	Brevibacteriaceae	Brevibacterium	Unclassified	42	0.04%
Bacteria	Spirochaetes	Spirochaetes	Spirochaetales	Spirochaetaceae	Spirochaeta	aurantia	41	0.04%
Bacteria	Actinobacteria	Actinobacteria	Actinomycetales	Intrasporangiaceae	Unclassified	Unclassified	41	0.04%
Bacteria	Firmicutes	Clostridia	Clostridiales	[Tissierellaceae]	Anaerococcus	Unclassified	40	0.04%
Bacteria	Firmicutes	Bacilli	Bacillales	Staphylococcaceae	Staphylococcus	Unclassified	39	0.04%
Bacteria	Planctomycetes	Planctomycetia	Gemmatales	Isosphaeraceae	Unclassified	Unclassified	38	0.04%
Bacteria	Fibrobacteres	Fibrobacteria	258ds10	Unclassified	Unclassified	Unclassified	38	0.04%
Bacteria	Proteobacteria	Gammaproteobacteria	Alteromonadales	[Chromatiaceae]	Alishewanella	Unclassified	37	0.04%
Bacteria	Proteobacteria	Alphaproteobacteria	Rhodospirillales	Rhodospirillaceae	Magnetospirillum	Unclassified	37	0.04%
Bacteria	Actinobacteria	Actinobacteria	Actinomycetales	Microbacteriaceae	Salinibacterium	Unclassified	37	0.04%
Bacteria	Proteobacteria	Alphaproteobacteria	Caulobacterales	Caulobacteraceae	Brevundimonas	diminuta	36	0.04%
Bacteria	Proteobacteria	Betaproteobacteria	Rhodocyclales	Rhodocyclaceae	Dechloromonas	Unclassified	35	0.04%
Bacteria	Proteobacteria	Alphaproteobacteria	Rhodospirillales	Acetobacteraceae	Unclassified	Unclassified	35	0.04%
Bacteria	Actinobacteria	Actinobacteria	Actinomycetales	Dermabacteraceae	Brachybacterium	conglomeratum	35	0.04%
Bacteria	Firmicutes	Bacilli	Bacillales	Paenibacillaceae	Paenibacillus	Unclassified	34	0.03%
Bacteria	Chloroflexi	Anaerolineae	envOPS12	Unclassified	Unclassified	Unclassified	34	0.03%
Bacteria	Proteobacteria	Betaproteobacteria	ASSO-13	Unclassified	Unclassified	Unclassified	33	0.03%
Bacteria	Actinobacteria	Actinobacteria	Actinomycetales	Micromonosporaceae	Actinoplanes	Unclassified	33	0.03%
Bacteria	Actinobacteria	Acidimicrobiia	Acidimicrobiales	Unclassified	Unclassified	Unclassified	33	0.03%
Bacteria	Proteobacteria	Betaproteobacteria	Rhodocyclales	Rhodocyclaceae	Zoogloea	Unclassified	31	0.03%
Bacteria	Proteobacteria	Betaproteobacteria	Rhodocyclales	Rhodocyclaceae	Methyloversatilis	Unclassified	31	0.03%
Bacteria	Proteobacteria	Alphaproteobacteria	Rhodospirillales	Rhodospirillaceae	Novispirillum	Unclassified	31	0.03%
Bacteria	Chloroflexi	Chloroflexi	Herpetosiphonales	Unclassified	Unclassified	Unclassified	31	0.03%
Bacteria	Bacteroidetes	Flavobacteriia	Flavobacteriales	[Weeksellaceae]	Chryseobacterium	Unclassified	31	0.03%
Bacteria	Actinobacteria	Actinobacteria	Actinomycetales	Microbacteriaceae	Microbacterium	Unclassified	31	0.03%
Bacteria	Proteobacteria	Betaproteobacteria	Burkholderiales	Comamonadaceae	Variovorax	Unclassified	30	0.03%
Bacteria	Firmicutes	Bacilli	Lactobacillales	Streptococcaceae	Streptococcus	Unclassified	30	0.03%
Bacteria	Firmicutes	Bacilli	Bacillales	Bacillaceae	Bacillus	Unclassified	30	0.03%
Bacteria	Bacteroidetes	Cytophagia	Cytophagales	Cytophagaceae	Runella	Unclassified	30	0.03%
Bacteria	Actinobacteria	Actinobacteria	Actinomycetales	Microbacteriaceae	Unclassified	Unclassified	30	0.03%
Bacteria	Actinobacteria	Actinobacteria	Actinomycetales	Intrasporangiaceae	Phycicoccus	Unclassified	30	0.03%
Bacteria	Proteobacteria	Gammaproteobacteria	Pseudomonadales	Pseudomonadaceae	Serpens	flexibilis	29	0.03%
Bacteria	Proteobacteria	Gammaproteobacteria	Pseudomonadales	Moraxellaceae	Perlucidibaca	Unclassified	29	0.03%
Bacteria	Proteobacteria	Betaproteobacteria	Burkholderiales	Comamonadaceae	Diaphorobacter	Unclassified	29	0.03%
Bacteria	Planctomycetes	Planctomycetia	Planctomycetales	Planctomycetaceae	Planctomyces	Unclassified	29	0.03%
Bacteria	Firmicutes	Bacilli	Bacillales	Alicyclobacillaceae	Alicyclobacillus	Unclassified	28	0.03%
Bacteria	Proteobacteria	Epsilonproteobacteria	Campylobacterales	Campylobacteraceae	Arcobacter	Unclassified	27	0.03%
Bacteria	Firmicutes	Bacilli	Bacillales	Bacillaceae	Bacillus	thermoamylovorans	27	0.03%
Bacteria	Actinobacteria	Actinobacteria	Actinomycetales	Mycobacteriaceae	Mycobacterium	Unclassified	27	0.03%
Bacteria	Actinobacteria	Actinobacteria	Actinomycetales	Dietziaceae	Dietzia	Unclassified	27	0.03%
Bacteria	Proteobacteria	Alphaproteobacteria	Sphingomonadales	Unclassified	Unclassified	Unclassified	26	0.03%
Bacteria	Proteobacteria	Alphaproteobacteria	Rhodobacterales	Hyphomonadaceae	Unclassified	Unclassified	26	0.03%
Bacteria	Chloroflexi	Anaerolineae	Anaerolineales	Anaerolinaceae	Anaerolinea	Unclassified	26	0.03%
Bacteria	Acidobacteria	[Chloracidobacteria]	RB41	Ellin6075	Unclassified	Unclassified	26	0.03%
Bacteria	Proteobacteria	Betaproteobacteria	Burkholderiales	Comamonadaceae	Hylemonella	gracilis	25	0.03%
Bacteria	Firmicutes	Bacilli	Bacillales	Staphylococcaceae	Staphylococcus	sciuri	25	0.03%
Bacteria	Bacteroidetes	Cytophagia	Cytophagales	Cytophagaceae	Unclassified	Unclassified	25	0.03%
Bacteria	Proteobacteria	Alphaproteobacteria	Rhodospirillales	Rhodospirillaceae	Phaeospirillum	Unclassified	24	0.02%
Bacteria	Firmicutes	Bacilli	Bacillales	[Exiguobacteraceae]	Exiguobacterium	Unclassified	24	0.02%
Bacteria	Proteobacteria	Alphaproteobacteria	Rhizobiales	Rhizobiaceae	Shinella	Unclassified	23	0.02%
Bacteria	Proteobacteria	Alphaproteobacteria	Rhizobiales	Hyphomicrobiaceae	Rhodoplanes	Unclassified	23	0.02%
Bacteria	Proteobacteria	Alphaproteobacteria	Rhizobiales	Hyphomicrobiaceae	Hyphomicrobium	Unclassified	23	0.02%
Bacteria	Bacteroidetes	Cytophagia	Cytophagales	Cytophagaceae	Emticicia	Unclassified	23	0.02%
Bacteria	Proteobacteria	Betaproteobacteria	Burkholderiales	Comamonadaceae	Limnohabitans	Unclassified	22	0.02%
Bacteria	Proteobacteria	Alphaproteobacteria	Rhizobiales	Hyphomicrobiaceae	Unclassified	Unclassified	22	0.02%
Bacteria	Firmicutes	Clostridia	Clostridiales	Clostridiaceae	Clostridium	intestinale	22	0.02%
Bacteria	Firmicutes	Bacilli	Bacillales	Planococcaceae	Staphylococcus	saprophyticus	22	0.02%
Bacteria	Chloroflexi	Thermomicrobia	JG30-KF-CM45	Unclassified	Unclassified	Unclassified	22	0.02%
Bacteria	Proteobacteria	Alphaproteobacteria	Caulobacterales	Caulobacteraceae	Mycoplana	Unclassified	21	0.02%
Bacteria	Firmicutes	Clostridia	Clostridiales	Lachnospiraceae	Coprococcus	Unclassified	21	0.02%
Bacteria	Bacteroidetes	Sphingobacteriia	Sphingobacteriales	Sphingobacteriaceae	Unclassified	Unclassified	21	0.02%
Bacteria	Proteobacteria	Deltaproteobacteria	Myxococcales	Polyangiaceae	Unclassified	Unclassified	20	0.02%
Bacteria	Proteobacteria	Alphaproteobacteria	Sphingomonadales	Sphingomonadaceae	Sphingomonas	wittichii	20	0.02%
Bacteria	Proteobacteria	Alphaproteobacteria	Sphingomonadales	Sphingomonadaceae	Kaistobacter	Unclassified	20	0.02%
Bacteria	Proteobacteria	Alphaproteobacteria	Rhodospirillales	Unclassified	Unclassified	Unclassified	20	0.02%
Bacteria	Bacteroidetes	[Saprospirae]	[Saprospirales]	Unclassified	Unclassified	Unclassified	20	0.02%
Bacteria	Actinobacteria	Acidimicrobiia	Acidimicrobiales	Microthrixaceae	Unclassified	Unclassified	20	0.02%
Bacteria	Proteobacteria	Gammaproteobacteria	Xanthomonadales	Xanthomonadaceae	Aspromonas	composti	19	0.02%
Bacteria	Proteobacteria	Betaproteobacteria	Burkholderiales	Oxalobacteraceae	Ralstonia	Unclassified	19	0.02%
Bacteria	Proteobacteria	Alphaproteobacteria	Rhodospirillales	Rhodospirillaceae	Azospirillum	Unclassified	19	0.02%
Bacteria	Proteobacteria	Alphaproteobacteria	Rhizobiales	Bradyrhizobiaceae	Balneimonas	Unclassified	19	0.02%
Bacteria	Firmicutes	Bacilli	Bacillales	Bacillaceae	Bacillus	flexus	19	0.02%
Bacteria	Bacteroidetes	Sphingobacteriia	Sphingobacteriales	Unclassified	Unclassified	Unclassified	19	0.02%
Bacteria	Proteobacteria	Betaproteobacteria	Rhodocyclales	Rhodocyclaceae	Hydrogenophilus	Unclassified	18	0.02%
Bacteria	Proteobacteria	Betaproteobacteria	Burkholderiales	Alcaligenaceae	Achromobacter	Unclassified	18	0.02%
Bacteria	Proteobacteria	Alphaproteobacteria	Rhodospirillales	Rhodospirillaceae	Azospirillum	irakense	18	0.02%
Bacteria	Firmicutes	Clostridia	Clostridiales	[Acidaminobacteraceae]	Fusibacter	Unclassified	18	0.02%
Bacteria	Firmicutes	Bacilli	Bacillales	Staphylococcaceae	Salinicoccus	Unclassified	18	0.02%
Bacteria	Proteobacteria	Gammaproteobacteria	Alteromonadales	HTCC2188	HTCC	Unclassified	17	0.02%
Bacteria	Proteobacteria	Betaproteobacteria	Burkholderiales	Comamonadaceae	Methylibium	petroleiphilum	17	0.02%
Bacteria	Proteobacteria	Alphaproteobacteria	Sphingomonadales	Erythrobacteraceae	Erythrobacter	mathurensis	17	0.02%
Bacteria	Firmicutes	Bacilli	Bacillales	Bacillaceae	Marinibacillus	Unclassified	17	0.02%
Bacteria	Actinobacteria	Actinobacteria	Actinomycetales	Nocardioidaceae	Nocardioides	Unclassified	17	0.02%
Bacteria	Proteobacteria	Gammaproteobacteria	Xanthomonadales	Xanthomonadaceae	Luteimonas	Unclassified	16	0.02%
Bacteria	Proteobacteria	Betaproteobacteria	Neisseriales	Neisseriaceae	Vogesella	Unclassified	16	0.02%
Bacteria	Proteobacteria	Betaproteobacteria	Hydrogenophilales	Hydrogenophilaceae	Thiobacillus	Unclassified	16	0.02%
Bacteria	Proteobacteria	Alphaproteobacteria	Sphingomonadales	Sphingomonadaceae	Blastomonas	natatoria	16	0.02%
Bacteria	Planctomycetes	Planctomycetia	Gemmatales	Gemmataceae	Gemmata	Unclassified	16	0.02%
Bacteria	Firmicutes	Bacilli	Bacillales	[Exiguobacteraceae]	Unclassified	Unclassified	16	0.02%
Bacteria	Bacteroidetes	[Saprospirae]	[Saprospirales]	Saprospiraceae	Unclassified	Unclassified	16	0.02%
Bacteria	Bacteroidetes	Bacteroidia	Bacteroidales	Unclassified	Unclassified	Unclassified	16	0.02%
Bacteria	Acidobacteria	Acidobacteria-6	iii1-15	Unclassified	Unclassified	Unclassified	16	0.02%
Bacteria	Verrucomicrobia	[Spartobacteria]	[Chthoniobacterales]	[Chthoniobacteraceae]	Candidatus Xiphinematobacter	Unclassified	15	0.02%
Bacteria	TM7	TM7-1	Unclassified	Unclassified	Unclassified	Unclassified	15	0.02%
Bacteria	Proteobacteria	Gammaproteobacteria	Alteromonadales	[Chromatiaceae]	Rheinheimera	perlucida	15	0.02%
Bacteria	Proteobacteria	Gammaproteobacteria	Alteromonadales	Idiomarinaceae	Pseudidiomarina	Unclassified	15	0.02%
Bacteria	Proteobacteria	Alphaproteobacteria	Sphingomonadales	Erythrobacteraceae	Lutibacterium	Unclassified	15	0.02%
Bacteria	Firmicutes	Clostridia	Clostridiales	Ruminococcaceae	Unclassified	Unclassified	15	0.02%
Bacteria	Actinobacteria	Actinobacteria	Actinomycetales	Cellulomonadaceae	Demequina	Unclassified	15	0.02%
Bacteria	Verrucomicrobia	Opitutae	Opitutales	Opitutaceae	Opitutus	Unclassified	14	0.01%
Bacteria	Spirochaetes	[Leptospirae]	[Leptospirales]	Leptospiraceae	Leptonema	Unclassified	14	0.01%
Bacteria	Proteobacteria	Deltaproteobacteria	Myxococcales	Nannocystaceae	Plesiocystis	Unclassified	14	0.01%
Bacteria	Proteobacteria	Alphaproteobacteria	Rhizobiales	Methylobacteriaceae	Methylobacterium	Unclassified	14	0.01%
Bacteria	Proteobacteria	Alphaproteobacteria	Rhizobiales	Beijerinckiaceae	Unclassified	Unclassified	14	0.01%
Bacteria	Proteobacteria	Alphaproteobacteria	Kiloniellales	Unclassified	Unclassified	Unclassified	14	0.01%
Bacteria	Proteobacteria	Alphaproteobacteria	Unclassified	Unclassified	Unclassified	Unclassified	14	0.01%
Bacteria	Cyanobacteria	Oscillatoriophycideae	Chroococcales	Xenococcaceae	Unclassified	Unclassified	14	0.01%
Bacteria	Proteobacteria	Deltaproteobacteria	Spirobacillales	Unclassified	Unclassified	Unclassified	13	0.01%
Bacteria	Proteobacteria	Alphaproteobacteria	Sphingomonadales	Sphingomonadaceae	Sphingosinicella	microcystinivorans	13	0.01%
Bacteria	Proteobacteria	Alphaproteobacteria	Rhodobacterales	Rhodobacteraceae	Amaricoccus	Unclassified	13	0.01%
Bacteria	Bacteroidetes	Bacteroidia	Bacteroidales	SB-1	Unclassified	Unclassified	13	0.01%
Bacteria	Actinobacteria	Actinobacteria	Actinomycetales	Brevibacteriaceae	Brevibacterium	aureum	13	0.01%
Bacteria	Proteobacteria	Gammaproteobacteria	Oceanospirillales	Halomonadaceae	Haererehalobacter	Unclassified	12	0.01%
Bacteria	Proteobacteria	Deltaproteobacteria	Desulfuromonadales	Geobacteraceae	Geobacter	Unclassified	12	0.01%
Bacteria	Proteobacteria	Alphaproteobacteria	Sphingomonadales	Sphingomonadaceae	Sphingomonas	azotifigens	12	0.01%
Bacteria	Proteobacteria	Alphaproteobacteria	Rhizobiales	Methylocystaceae	Pleomorphomonas	Unclassified	12	0.01%
Bacteria	Proteobacteria	Alphaproteobacteria	Kiloniellales	Kiloniellaceae	Thalassospira	Unclassified	12	0.01%
Bacteria	Planctomycetes	Planctomycetia	Pirellulales	Pirellulaceae	planctomycete	DWL3I2	12	0.01%
Bacteria	Gemmatimonadetes	Gemm-3	Unclassified	Unclassified	Unclassified	Unclassified	12	0.01%
Bacteria	Actinobacteria	Actinobacteria	Actinomycetales	Mycobacteriaceae	Mycobacterium	llatzerense	12	0.01%
Bacteria	Actinobacteria	Actinobacteria	Actinomycetales	Corynebacteriaceae	Corynebacterium	variabile	12	0.01%
Bacteria	Proteobacteria	Gammaproteobacteria	Pseudomonadales	Moraxellaceae	Moraxella	Unclassified	11	0.01%
Bacteria	Proteobacteria	Gammaproteobacteria	Oceanospirillales	Oceanospirillaceae	Marinomonas	Unclassified	11	0.01%
Bacteria	Proteobacteria	Gammaproteobacteria	Enterobacteriales	Enterobacteriaceae	Erwinia	Unclassified	11	0.01%
Bacteria	Proteobacteria	Deltaproteobacteria	Myxococcales	Nannocystaceae	Nannocystis	exedens	11	0.01%
Bacteria	Proteobacteria	Deltaproteobacteria	Desulfobacterales	Desulfobulbaceae	Unclassified	Unclassified	11	0.01%
Bacteria	Proteobacteria	Betaproteobacteria	Burkholderiales	Comamonadaceae	Xenophilus	aerolatus	11	0.01%
Bacteria	OP1	MSBL6	Unclassified	Unclassified	Unclassified	Unclassified	11	0.01%
Bacteria	Firmicutes	Bacilli	Bacillales	Bacillaceae	Bacillus	firmus	11	0.01%
Bacteria	Actinobacteria	Actinobacteria	Actinomycetales	Pseudonocardiaceae	Pseudonocardia	Unclassified	11	0.01%
Bacteria	Actinobacteria	Actinobacteria	Actinomycetales	Nocardioidaceae	Aeromicrobium	Unclassified	11	0.01%
Bacteria	Actinobacteria	Actinobacteria	Actinomycetales	Intrasporangiaceae	Knoellia	subterranea	11	0.01%
Bacteria	Actinobacteria	Actinobacteria	Actinomycetales	Actinomycetaceae	Actinomyces	Unclassified	11	0.01%
Bacteria	Actinobacteria	Actinobacteria	Actinomycetales	Unclassified	Unclassified	Unclassified	11	0.01%
Bacteria	TM7	TM7-3	EW055	Unclassified	Unclassified	Unclassified	10	0.01%
Bacteria	Proteobacteria	Gammaproteobacteria	Xanthomonadales	Xanthomonadaceae	Lysobacter	Unclassified	10	0.01%
Bacteria	Proteobacteria	Gammaproteobacteria	Alteromonadales	[Chromatiaceae]	Unclassified	Unclassified	10	0.01%
Bacteria	Proteobacteria	Betaproteobacteria	Rhodocyclales	Rhodocyclaceae	Azovibrio	Unclassified	10	0.01%
Bacteria	Proteobacteria	Betaproteobacteria	Burkholderiales	Oxalobacteraceae	Janthinobacterium	Unclassified	10	0.01%
Bacteria	Proteobacteria	Alphaproteobacteria	Rhizobiales	Xanthobacteraceae	Ancylobacter	Unclassified	10	0.01%
Bacteria	Bacteroidetes	Flavobacteriia	Flavobacteriales	[Weeksellaceae]	Unclassified	Unclassified	10	0.01%
Bacteria	Bacteroidetes	Cytophagia	Cytophagales	Flammeovirgaceae	Unclassified	Unclassified	10	0.01%
Bacteria	Actinobacteria	Thermoleophilia	Solirubrobacterales	Unclassified	Unclassified	Unclassified	10	0.01%
Bacteria	Acidobacteria	Sva0725	Sva0725	Unclassified	Unclassified	Unclassified	10	0.01%
Bacteria	Proteobacteria	Gammaproteobacteria	Xanthomonadales	Xanthomonadaceae	Xanthomonas	Unclassified	9	0.01%
Bacteria	Proteobacteria	Gammaproteobacteria	Pseudomonadales	Pseudomonadaceae	Pseudomonas	veronii	9	0.01%
Bacteria	Proteobacteria	Gammaproteobacteria	Alteromonadales	Unclassified	Unclassified	Unclassified	9	0.01%
Bacteria	Proteobacteria	Deltaproteobacteria	Myxococcales	Haliangiaceae	Unclassified	Unclassified	9	0.01%
Bacteria	Proteobacteria	Betaproteobacteria	Rhodocyclales	Rhodocyclaceae	Azoarcus	Unclassified	9	0.01%
Bacteria	Planctomycetes	Planctomycetia	Pirellulales	Pirellulaceae	Pirellula	Unclassified	9	0.01%
Bacteria	Firmicutes	Bacilli	Bacillales	Bacillaceae	Unclassified	Unclassified	9	0.01%
Bacteria	Fibrobacteres	TG3	TG3-1	TSCOR003-O20	Unclassified	Unclassified	9	0.01%
Bacteria	Fibrobacteres	Unclassified	Unclassified	Unclassified	Unclassified	Unclassified	9	0.01%
Bacteria	Cyanobacteria	ML635J-21	Unclassified	Unclassified	Unclassified	Unclassified	9	0.01%
Bacteria	Chloroflexi	Anaerolineae	GCA004	Unclassified	Unclassified	Unclassified	9	0.01%
Bacteria	Bacteroidetes	Sphingobacteriia	Sphingobacteriales	Sphingobacteriaceae	Sphingobacterium	Unclassified	9	0.01%
Bacteria	Actinobacteria	Actinobacteria	Actinomycetales	Micromonosporaceae	Unclassified	Unclassified	9	0.01%
Bacteria	Proteobacteria	Gammaproteobacteria	Xanthomonadales	Xanthomonadaceae	Thermomonas	Unclassified	8	0.01%
Bacteria	Proteobacteria	Deltaproteobacteria	Syntrophobacterales	Syntrophobacteraceae	Unclassified	Unclassified	8	0.01%
Bacteria	Proteobacteria	Deltaproteobacteria	Myxococcales	Polyangiaceae	Sorangium	cellulosum	8	0.01%
Bacteria	Proteobacteria	Alphaproteobacteria	Rhodobacterales	Rhodobacteraceae	Paracoccus	zeaxanthinifaciens	8	0.01%
Bacteria	Proteobacteria	Alphaproteobacteria	Rhizobiales	Xanthobacteraceae	Xanthobacter	Unclassified	8	0.01%
Bacteria	Proteobacteria	Alphaproteobacteria	Rhizobiales	Hyphomicrobiaceae	Pedomicrobium	australicum	8	0.01%
Bacteria	Firmicutes	Clostridia	Clostridiales	Peptostreptococcaceae	Tepidibacter	Unclassified	8	0.01%
Bacteria	Firmicutes	Clostridia	Clostridiales	Unclassified	Unclassified	Unclassified	8	0.01%
Bacteria	Firmicutes	Bacilli	Bacillales	Planococcaceae	Planococcus	maritimus	8	0.01%
Bacteria	Chloroflexi	Anaerolineae	Caldilineales	Caldilineaceae	Unclassified	Unclassified	8	0.01%
Bacteria	Chloroflexi	Anaerolineae	Anaerolineales	Anaerolinaceae	Unclassified	Unclassified	8	0.01%
Bacteria	Actinobacteria	Actinobacteria	Actinomycetales	Nocardiaceae	Rhodococcus	Unclassified	8	0.01%
Bacteria	Actinobacteria	Actinobacteria	Actinomycetales	Gordoniaceae	Gordonia	Unclassified	8	0.01%
Bacteria	Proteobacteria	Gammaproteobacteria	Oceanospirillales	Halomonadaceae	Haererehalobacter	salaria	7	0.01%
Bacteria	Proteobacteria	Gammaproteobacteria	Enterobacteriales	Enterobacteriaceae	Enterobacter	ludwigii	7	0.01%
Bacteria	Proteobacteria	Betaproteobacteria	Rhodocyclales	Rhodocyclaceae	Dechloromonas	fungiphilus	7	0.01%
Bacteria	Proteobacteria	Betaproteobacteria	Burkholderiales	Comamonadaceae	Schlegelella	Unclassified	7	0.01%
Bacteria	Proteobacteria	Betaproteobacteria	Burkholderiales	Comamonadaceae	Methylibium	Unclassified	7	0.01%
Bacteria	Proteobacteria	Betaproteobacteria	Burkholderiales	Comamonadaceae	Curvibacter	Unclassified	7	0.01%
Bacteria	Gemmatimonadetes	Gemmatimonadetes	Gemmatimonadales	Gemmatimonadaceae	Gemmatimonas	Unclassified	7	0.01%
Bacteria	Firmicutes	Clostridia	Clostridiales	Clostridiaceae	Unclassified	Unclassified	7	0.01%
Bacteria	Firmicutes	Bacilli	Lactobacillales	Aerococcaceae	Alloiococcus	otitis	7	0.01%
Bacteria	Firmicutes	Bacilli	Lactobacillales	Aerococcaceae	Unclassified	Unclassified	7	0.01%
Bacteria	Chloroflexi	Anaerolineae	Anaerolineales	Anaerolinaceae	C1_B004	Unclassified	7	0.01%
Bacteria	Actinobacteria	Thermoleophilia	Gaiellales	Unclassified	Unclassified	Unclassified	7	0.01%
Bacteria	Actinobacteria	Actinobacteria	Actinomycetales	Mycobacteriaceae	Mycobacterium	vaccae	7	0.01%
Bacteria	Actinobacteria	Actinobacteria	Actinomycetales	Dermacoccaceae	Dermacoccus	Unclassified	7	0.01%
Bacteria	Acidobacteria	[Chloracidobacteria]	PK29	Unclassified	Unclassified	Unclassified	7	0.01%
Bacteria	Verrucomicrobia	Verrucomicrobiae	Verrucomicrobiales	Verrucomicrobiaceae	Prosthecobacter	debontii	6	0.01%
Bacteria	Verrucomicrobia	Verrucomicrobiae	Verrucomicrobiales	Verrucomicrobiaceae	Unclassified	Unclassified	6	0.01%
Bacteria	Verrucomicrobia	Opitutae	Opitutales	Opitutaceae	Unclassified	Unclassified	6	0.01%
Bacteria	Proteobacteria	Gammaproteobacteria	Xanthomonadales	Xanthomonadaceae	Dokdonella	Unclassified	6	0.01%
Bacteria	Proteobacteria	Gammaproteobacteria	Thiotrichales	Piscirickettsiaceae	Methylophaga	Unclassified	6	0.01%
Bacteria	Proteobacteria	Gammaproteobacteria	Pseudomonadales	Pseudomonadaceae	Pseudomonas	mendocina	6	0.01%
Bacteria	Proteobacteria	Gammaproteobacteria	Pasteurellales	Pasteurellaceae	Haemophilus	parainfluenzae	6	0.01%
Bacteria	Proteobacteria	Gammaproteobacteria	Chromatiales	Unclassified	Unclassified	Unclassified	6	0.01%
Bacteria	Proteobacteria	Gammaproteobacteria	Aeromonadales	Aeromonadaceae	Tolumonas	Unclassified	6	0.01%
Bacteria	Proteobacteria	Gammaproteobacteria	34P16	Unclassified	Unclassified	Unclassified	6	0.01%
Bacteria	Proteobacteria	Epsilonproteobacteria	Campylobacterales	Campylobacteraceae	Sulfurospirillum	Unclassified	6	0.01%
Bacteria	Proteobacteria	Deltaproteobacteria	GMD14H09	Unclassified	Unclassified	Unclassified	6	0.01%
Bacteria	Proteobacteria	Deltaproteobacteria	Desulfovibrionales	Desulfomicrobiaceae	Desulfomicrobium	Unclassified	6	0.01%
Bacteria	Proteobacteria	Deltaproteobacteria	Desulfobacterales	Desulfobacteraceae	Unclassified	Unclassified	6	0.01%
Bacteria	Proteobacteria	Betaproteobacteria	SC-I-84	Unclassified	Unclassified	Unclassified	6	0.01%
Bacteria	Proteobacteria	Betaproteobacteria	Rhodocyclales	Rhodocyclaceae	Azospira	Unclassified	6	0.01%
Bacteria	Proteobacteria	Betaproteobacteria	Neisseriales	Neisseriaceae	Unclassified	Unclassified	6	0.01%
Bacteria	Proteobacteria	Betaproteobacteria	MND1	Unclassified	Unclassified	Unclassified	6	0.01%
Bacteria	Proteobacteria	Betaproteobacteria	Ellin6067	Unclassified	Unclassified	Unclassified	6	0.01%
Bacteria	Proteobacteria	Betaproteobacteria	Burkholderiales	Comamonadaceae	Rhodoferax	Unclassified	6	0.01%
Bacteria	Proteobacteria	Betaproteobacteria	Burkholderiales	Comamonadaceae	Acidovorax	Unclassified	6	0.01%
Bacteria	Proteobacteria	Betaproteobacteria	Burkholderiales	Burkholderiaceae	Burkholderia	Unclassified	6	0.01%
Bacteria	Proteobacteria	Betaproteobacteria	Burkholderiales	Burkholderiaceae	Unclassified	Unclassified	6	0.01%
Bacteria	Proteobacteria	Alphaproteobacteria	Rhodobacterales	Rhodobacteraceae	Rhodobacter	sphaeroides	6	0.01%
Bacteria	Proteobacteria	Alphaproteobacteria	Rhizobiales	Rhizobiaceae	Kaistia	Unclassified	6	0.01%
Bacteria	Proteobacteria	Alphaproteobacteria	Rhizobiales	Phyllobacteriaceae	Hoeflea	marina	6	0.01%
Bacteria	Proteobacteria	Alphaproteobacteria	Rhizobiales	Beijerinckiaceae	Chelatococcus	asaccharovorans	6	0.01%
Bacteria	Proteobacteria	Alphaproteobacteria	Rhizobiales	Aurantimonadaceae	Unclassified	Unclassified	6	0.01%
Bacteria	Planctomycetes	Planctomycetia	Gemmatales	Gemmataceae	Gemmata	obscuriglobus	6	0.01%
Bacteria	NKB19	Unclassified	Unclassified	Unclassified	Unclassified	Unclassified	6	0.01%
Bacteria	Firmicutes	Clostridia	Clostridiales	[Tissierellaceae]	Peptoniphilus	Unclassified	6	0.01%
Bacteria	Firmicutes	Clostridia	Clostridiales	Veillonellaceae	Selenomonas	lacticifex	6	0.01%
Bacteria	Cyanobacteria	Nostocophycideae	Stigonematales	Rivulariaceae	Calothrix	Unclassified	6	0.01%
Bacteria	Chloroflexi	Anaerolineae	S0208	Unclassified	Unclassified	Unclassified	6	0.01%
Bacteria	Actinobacteria	Thermoleophilia	Solirubrobacterales	Solirubrobacteraceae	Unclassified	Unclassified	6	0.01%
Bacteria	Actinobacteria	Rubrobacteria	Rubrobacterales	Rubrobacteraceae	Rubrobacter	Unclassified	6	0.01%
Bacteria	Actinobacteria	Actinobacteria	Actinomycetales	Propionibacteriaceae	Propionibacterium	granulosum	6	0.01%
Bacteria	Actinobacteria	Actinobacteria	Actinomycetales	Micrococcaceae	Micrococcus	luteus	6	0.01%
Bacteria	Actinobacteria	Actinobacteria	Actinomycetales	Microbacteriaceae	Pseudoclavibacter	bifida	6	0.01%
Bacteria	Actinobacteria	Actinobacteria	Actinomycetales	Geodermatophilaceae	Blastococcus	aggregatus	6	0.01%
Bacteria	Verrucomicrobia	[Pedosphaerae]	[Pedosphaerales]	auto67_4W	Unclassified	Unclassified	5	0.01%
Bacteria	Verrucomicrobia	Verrucomicrobiae	Verrucomicrobiales	Verrucomicrobiaceae	Luteolibacter	Unclassified	5	0.01%
Bacteria	Proteobacteria	Gammaproteobacteria	Xanthomonadales	Xanthomonadaceae	Silanimonas	mangrovi	5	0.01%
Bacteria	Proteobacteria	Gammaproteobacteria	Oceanospirillales	Halomonadaceae	Unclassified	Unclassified	5	0.01%
Bacteria	Proteobacteria	Gammaproteobacteria	Aeromonadales	Aeromonadaceae	Oceanimonas	Unclassified	5	0.01%
Bacteria	Proteobacteria	Gammaproteobacteria	Unclassified	Unclassified	Unclassified	Unclassified	5	0.01%
Bacteria	Proteobacteria	Deltaproteobacteria	Myxococcales	0319-6G20	Unclassified	Unclassified	5	0.01%
Bacteria	Proteobacteria	Betaproteobacteria	Nitrosomonadales	Nitrosomonadaceae	Unclassified	Unclassified	5	0.01%
Bacteria	Proteobacteria	Betaproteobacteria	Methylophilales	Methylophilaceae	Unclassified	Unclassified	5	0.01%
Bacteria	Proteobacteria	Betaproteobacteria	Burkholderiales	Comamonadaceae	Acidovorax	delafieldii	5	0.01%
Bacteria	Proteobacteria	Betaproteobacteria	Burkholderiales	Alcaligenaceae	Unclassified	Unclassified	5	0.01%
Bacteria	Proteobacteria	Alphaproteobacteria	Rhodobacterales	Rhodobacteraceae	Anaerospora	Unclassified	5	0.01%
Bacteria	Proteobacteria	Alphaproteobacteria	Rhizobiales	Hyphomicrobiaceae	Polymorphum	gilvum	5	0.01%
Bacteria	Proteobacteria	Alphaproteobacteria	Caulobacterales	Caulobacteraceae	Arthrospira	Unclassified	5	0.01%
Bacteria	OD1	SM2F11	Unclassified	Unclassified	Unclassified	Unclassified	5	0.01%
Bacteria	Nitrospirae	Nitrospira	Nitrospirales	[Thermodesulfovibrionaceae]	GOUTA19	Unclassified	5	0.01%
Bacteria	Nitrospirae	Nitrospira	Nitrospirales	Nitrospiraceae	Nitrospira	Unclassified	5	0.01%
Bacteria	Firmicutes	Clostridia	Clostridiales	Eubacteriaceae	Acetobacterium	Unclassified	5	0.01%
Bacteria	Firmicutes	Bacilli	Bacillales	Paenibacillaceae	Brevibacillus	Unclassified	5	0.01%
Bacteria	Firmicutes	Bacilli	Bacillales	Paenibacillaceae	Unclassified	Unclassified	5	0.01%
Bacteria	Cyanobacteria	4C0d-2	MLE1-12	Unclassified	Unclassified	Unclassified	5	0.01%
Bacteria	Chloroflexi	Ellin6529	Unclassified	Unclassified	Unclassified	Unclassified	5	0.01%
Bacteria	Bacteroidetes	Cytophagia	Cytophagales	Cytophagaceae	Dyadobacter	Unclassified	5	0.01%
Bacteria	Armatimonadetes	[Fimbriimonadia]	[Fimbriimonadales]	[Fimbriimonadaceae]	Fimbriimonas	Unclassified	5	0.01%
Bacteria	Actinobacteria	Actinobacteria	Actinomycetales	Streptomycetaceae	Streptomyces	Unclassified	5	0.01%
Bacteria	Actinobacteria	Actinobacteria	Actinomycetales	Nocardioidaceae	Nocardioides	lentus	5	0.01%
Bacteria	Actinobacteria	Actinobacteria	Actinomycetales	Micrococcaceae	Kocuria	rhizophila	5	0.01%
Bacteria	Actinobacteria	Actinobacteria	Actinomycetales	Cellulomonadaceae	Actinotalea	Unclassified	5	0.01%
Bacteria	Acidobacteria	iii1-8	SJA-36	Unclassified	Unclassified	Unclassified	5	0.01%
Bacteria	Verrucomicrobia	Opitutae	Unclassified	Unclassified	Unclassified	Unclassified	4	0.00%
Bacteria	TM7	Unclassified	Unclassified	Unclassified	Unclassified	Unclassified	4	0.00%
Bacteria	Proteobacteria	Gammaproteobacteria	Vibrionales	Vibrionaceae	Vibrio	Unclassified	4	0.00%
Bacteria	Proteobacteria	Gammaproteobacteria	Pseudomonadales	Pseudomonadaceae	Pseudomonas	fragi	4	0.00%
Bacteria	Proteobacteria	Gammaproteobacteria	Methylococcales	Crenotrichaceae	Crenothrix	polyspora	4	0.00%
Bacteria	Proteobacteria	Deltaproteobacteria	Myxococcales	Haliangiaceae	Haliangium	Unclassified	4	0.00%
Bacteria	Proteobacteria	Deltaproteobacteria	MIZ46	Unclassified	Unclassified	Unclassified	4	0.00%
Bacteria	Proteobacteria	Deltaproteobacteria	Desulfovibrionales	Desulfovibrionaceae	Desulfovibrio	Unclassified	4	0.00%
Bacteria	Proteobacteria	Deltaproteobacteria	Unclassified	Unclassified	Unclassified	Unclassified	4	0.00%
Bacteria	Proteobacteria	Betaproteobacteria	Rhodocyclales	Rhodocyclaceae	Rhodocyclus	Unclassified	4	0.00%
Bacteria	Proteobacteria	Betaproteobacteria	Burkholderiales	Unclassified	Unclassified	Unclassified	4	0.00%
Bacteria	Proteobacteria	Alphaproteobacteria	Sphingomonadales	Sphingomonadaceae	Novosphingobium	nitrogenifigens	4	0.00%
Bacteria	Proteobacteria	Alphaproteobacteria	Sphingomonadales	Erythrobacteraceae	Erythrobacter	Unclassified	4	0.00%
Bacteria	Proteobacteria	Alphaproteobacteria	Rickettsiales	Rickettsiaceae	Wolbachia	Wolbachia endosymbiont of Chorthippus parallelus	4	0.00%
Bacteria	Proteobacteria	Alphaproteobacteria	Rickettsiales	Unclassified	Unclassified	Unclassified	4	0.00%
Bacteria	Proteobacteria	Alphaproteobacteria	Rhodobacterales	Rhodobacteraceae	Rubellimicrobium	Unclassified	4	0.00%
Bacteria	Proteobacteria	Alphaproteobacteria	Rhizobiales	Methylocystaceae	Methylosinus	Unclassified	4	0.00%
Bacteria	Proteobacteria	Alphaproteobacteria	Rhizobiales	Methylocystaceae	Unclassified	Unclassified	4	0.00%
Bacteria	Planctomycetes	OM190	CL500-15	Unclassified	Unclassified	Unclassified	4	0.00%
Bacteria	Firmicutes	Clostridia	Clostridiales	Peptostreptococcaceae	Unclassified	Unclassified	4	0.00%
Bacteria	Firmicutes	Clostridia	Clostridiales	Peptococcaceae	Desulfotomaculum	Unclassified	4	0.00%
Bacteria	Firmicutes	Bacilli	Lactobacillales	Lactobacillaceae	Lactobacillus	Unclassified	4	0.00%
Bacteria	Firmicutes	Bacilli	Bacillales	Paenibacillaceae	Ammoniphilus	Unclassified	4	0.00%
Bacteria	Firmicutes	Bacilli	Bacillales	Bacillaceae	Geobacillus	Unclassified	4	0.00%
Bacteria	Firmicutes	Bacilli	Bacillales	Bacillaceae	Bacillus	selenatarsenatis	4	0.00%
Bacteria	Cyanobacteria	Synechococcophycideae	Pseudanabaenales	Pseudanabaenaceae	Leptolyngbya	Unclassified	4	0.00%
Bacteria	Chloroflexi	TK17	Unclassified	Unclassified	Unclassified	Unclassified	4	0.00%
Bacteria	Chlamydiae	Chlamydiia	Chlamydiales	Criblamydiaceae	Unclassified	Unclassified	4	0.00%
Bacteria	Bacteroidetes	[Saprospirae]	[Saprospirales]	Chitinophagaceae	Niabella	Unclassified	4	0.00%
Bacteria	Bacteroidetes	Sphingobacteriia	Sphingobacteriales	Sphingobacteriaceae	Pedobacter	Unclassified	4	0.00%
Bacteria	Bacteroidetes	Cytophagia	Cytophagales	Cytophagaceae	Spirosoma	Unclassified	4	0.00%
Bacteria	Actinobacteria	Coriobacteriia	Coriobacteriales	Coriobacteriaceae	Unclassified	Unclassified	4	0.00%
Bacteria	Actinobacteria	Actinobacteria	Actinomycetales	Nocardioidaceae	Nocardioides	plantarum	4	0.00%
Bacteria	Actinobacteria	Actinobacteria	Actinomycetales	Microbacteriaceae	Microbacterium	aurum	4	0.00%
Bacteria	Actinobacteria	Actinobacteria	Actinomycetales	Dermabacteraceae	Brachybacterium	Unclassified	4	0.00%
Bacteria	Actinobacteria	Actinobacteria	Actinomycetales	Dermabacteraceae	Unclassified	Unclassified	4	0.00%
Bacteria	Actinobacteria	Actinobacteria	Unclassified	Unclassified	Unclassified	Unclassified	4	0.00%
Bacteria	Acidobacteria	Solibacteres	Solibacterales	Unclassified	Unclassified	Unclassified	4	0.00%
Bacteria	Verrucomicrobia	[Pedosphaerae]	[Pedosphaerales]	Ellin515	Unclassified	Unclassified	3	0.00%
Bacteria	TM7	TM7-3	Unclassified	Unclassified	Unclassified	Unclassified	3	0.00%
Bacteria	Spirochaetes	Spirochaetes	Spirochaetales	Spirochaetaceae	Treponema	Unclassified	3	0.00%
Bacteria	Proteobacteria	Gammaproteobacteria	[Marinicellales]	[Marinicellaceae]	Unclassified	Unclassified	3	0.00%
Bacteria	Proteobacteria	Gammaproteobacteria	Vibrionales	Pseudoalteromonadaceae	Vibrio	cholerae	3	0.00%
Bacteria	Proteobacteria	Gammaproteobacteria	Thiotrichales	Piscirickettsiaceae	Unclassified	Unclassified	3	0.00%
Bacteria	Proteobacteria	Gammaproteobacteria	Pseudomonadales	Moraxellaceae	Acinetobacter	rhizosphaerae	3	0.00%
Bacteria	Proteobacteria	Gammaproteobacteria	Pseudomonadales	Moraxellaceae	Acinetobacter	lwoffii	3	0.00%
Bacteria	Proteobacteria	Gammaproteobacteria	Methylococcales	Methylococcaceae	Methylosarcina	lacus	3	0.00%
Bacteria	Proteobacteria	Gammaproteobacteria	Legionellales	Legionellaceae	Legionella	Unclassified	3	0.00%
Bacteria	Proteobacteria	Gammaproteobacteria	Enterobacteriales	Enterobacteriaceae	Trabulsiella	farmeri	3	0.00%
Bacteria	Proteobacteria	Gammaproteobacteria	Enterobacteriales	Enterobacteriaceae	Stenotrophomonas	maltophilia	3	0.00%
Bacteria	Proteobacteria	Gammaproteobacteria	Enterobacteriales	Enterobacteriaceae	Erwinia	dispersa	3	0.00%
Bacteria	Proteobacteria	Epsilonproteobacteria	Campylobacterales	Helicobacteraceae	Sulfuricurvum	kujiense	3	0.00%
Bacteria	Proteobacteria	Deltaproteobacteria	Bdellovibrionales	Bacteriovoracaceae	Bacteriovorax	Unclassified	3	0.00%
Bacteria	Proteobacteria	Betaproteobacteria	Rhodocyclales	Rhodocyclaceae	Thauera	Unclassified	3	0.00%
Bacteria	Proteobacteria	Betaproteobacteria	Neisseriales	Neisseriaceae	Neisseria	Unclassified	3	0.00%
Bacteria	Proteobacteria	Betaproteobacteria	Neisseriales	Neisseriaceae	Chitinimonas	taiwanensis	3	0.00%
Bacteria	Proteobacteria	Betaproteobacteria	Burkholderiales	Oxalobacteraceae	Polynucleobacter	Unclassified	3	0.00%
Bacteria	Proteobacteria	Betaproteobacteria	Burkholderiales	Comamonadaceae	Thiomonas	Unclassified	3	0.00%
Bacteria	Proteobacteria	Betaproteobacteria	Burkholderiales	Comamonadaceae	Rubrivivax	Unclassified	3	0.00%
Bacteria	Proteobacteria	Betaproteobacteria	Burkholderiales	Comamonadaceae	Hylemonella	Unclassified	3	0.00%
Bacteria	Proteobacteria	Betaproteobacteria	Burkholderiales	Comamonadaceae	Aquincola	tertiaricarbonis	3	0.00%
Bacteria	Proteobacteria	Betaproteobacteria	Burkholderiales	Comamonadaceae	Aquabacterium	Unclassified	3	0.00%
Bacteria	Proteobacteria	Betaproteobacteria	Burkholderiales	Burkholderiaceae	Pandoraea	Unclassified	3	0.00%
Bacteria	Proteobacteria	Alphaproteobacteria	Sphingomonadales	Sphingomonadaceae	Sphingomonas	asaccharolytica	3	0.00%
Bacteria	Proteobacteria	Alphaproteobacteria	Rickettsiales	Rickettsiaceae	Orientia	tsutsugamushi	3	0.00%
Bacteria	Proteobacteria	Alphaproteobacteria	Rhodospirillales	Acetobacteraceae	Roseomonas	aerilata	3	0.00%
Bacteria	Proteobacteria	Alphaproteobacteria	Rhizobiales	Rhodobiaceae	Afifella	Unclassified	3	0.00%
Bacteria	Proteobacteria	Alphaproteobacteria	Rhizobiales	Rhizobiaceae	Sinorhizobium	terangae	3	0.00%
Bacteria	Proteobacteria	Alphaproteobacteria	Rhizobiales	Rhizobiaceae	Ensifer	adhaerens	3	0.00%
Bacteria	Proteobacteria	Alphaproteobacteria	Rhizobiales	Brucellaceae	Ochrobactrum	Unclassified	3	0.00%
Bacteria	Proteobacteria	Alphaproteobacteria	Rhizobiales	Bradyrhizobiaceae	Bosea	genosp.	3	0.00%
Bacteria	Proteobacteria	Alphaproteobacteria	Ellin329	Unclassified	Unclassified	Unclassified	3	0.00%
Bacteria	Proteobacteria	Alphaproteobacteria	Caulobacterales	Caulobacteraceae	Caulobacter	henricii	3	0.00%
Bacteria	Gemmatimonadetes	Gemmatimonadetes	Unclassified	Unclassified	Unclassified	Unclassified	3	0.00%
Bacteria	Fusobacteria	Fusobacteriia	Fusobacteriales	Leptotrichiaceae	Leptotrichia	Unclassified	3	0.00%
Bacteria	Firmicutes	Clostridia	Thermoanaerobacterales	Thermoanaerobacterales Family III. Incertae Sedis	Thermovenabulum	Unclassified	3	0.00%
Bacteria	Firmicutes	Clostridia	Clostridiales	[Tissierellaceae]	Gallicola	Unclassified	3	0.00%
Bacteria	Firmicutes	Clostridia	Clostridiales	Veillonellaceae	Sporomusa	Unclassified	3	0.00%
Bacteria	Firmicutes	Clostridia	Clostridiales	Peptostreptococcaceae	Clostridium	sticklandii	3	0.00%
Bacteria	Firmicutes	Bacilli	Lactobacillales	Streptococcaceae	Lactococcus	Unclassified	3	0.00%
Bacteria	Firmicutes	Bacilli	Lactobacillales	Lactobacillaceae	Pediococcus	Unclassified	3	0.00%
Bacteria	Firmicutes	Bacilli	Bacillales	Staphylococcaceae	Macrococcus	Unclassified	3	0.00%
Bacteria	Firmicutes	Bacilli	Bacillales	Planococcaceae	Solibacillus	Unclassified	3	0.00%
Bacteria	Firmicutes	Bacilli	Bacillales	Planococcaceae	Planomicrobium	Unclassified	3	0.00%
Bacteria	Cyanobacteria	Synechococcophycideae	Pseudanabaenales	Pseudanabaenaceae	Pseudanabaena	Unclassified	3	0.00%
Bacteria	Cyanobacteria	Oscillatoriophycideae	Oscillatoriales	Phormidiaceae	Phormidium	Unclassified	3	0.00%
Bacteria	Bacteroidetes	[Saprospirae]	[Saprospirales]	Chitinophagaceae	Chitinophaga	Unclassified	3	0.00%
Bacteria	Bacteroidetes	Sphingobacteriia	Sphingobacteriales	Sphingobacteriaceae	Sphingobacterium	mizutaii	3	0.00%
Bacteria	Bacteroidetes	Bacteroidia	Bacteroidales	[Paraprevotellaceae]	CF231	Unclassified	3	0.00%
Bacteria	Bacteroidetes	Bacteroidia	Bacteroidales	Prevotellaceae	Prevotella	Unclassified	3	0.00%
Bacteria	Bacteroidetes	Bacteroidia	Bacteroidales	Porphyromonadaceae	Porphyromonas	Unclassified	3	0.00%
Bacteria	Bacteroidetes	Bacteroidia	Bacteroidales	Bacteroidaceae	Bacteroides	Unclassified	3	0.00%
Bacteria	Bacteroidetes	Bacteroidia	Bacteroidales	BA008	Unclassified	Unclassified	3	0.00%
Bacteria	Actinobacteria	Actinobacteria	Actinomycetales	Yaniellaceae	Yaniella	Unclassified	3	0.00%
Bacteria	Actinobacteria	Actinobacteria	Actinomycetales	Pseudonocardiaceae	Actinomycetospora	Unclassified	3	0.00%
Bacteria	Actinobacteria	Actinobacteria	Actinomycetales	Micrococcaceae	Rothia	mucilaginosa	3	0.00%
Bacteria	Actinobacteria	Actinobacteria	Actinomycetales	Micrococcaceae	Arthrobacter	Unclassified	3	0.00%
Bacteria	Actinobacteria	Actinobacteria	Actinomycetales	Microbacteriaceae	Agromyces	mediolanus	3	0.00%
Bacteria	Actinobacteria	Actinobacteria	Actinomycetales	Intrasporangiaceae	Serinicoccus	Unclassified	3	0.00%
Bacteria	Actinobacteria	Actinobacteria	Actinomycetales	Geodermatophilaceae	Unclassified	Unclassified	3	0.00%
Bacteria	Thermotogae	MS9	Unclassified	Unclassified	Unclassified	Unclassified	2	0.00%
Bacteria	TM6	SJA-4	S1198	Unclassified	Unclassified	Unclassified	2	0.00%
Bacteria	Proteobacteria	Gammaproteobacteria	Xanthomonadales	Xanthomonadaceae	Stenotrophomonas	acidaminiphila	2	0.00%
Bacteria	Proteobacteria	Gammaproteobacteria	Pseudomonadales	Pseudomonadaceae	Pseudomonas	nitroreducens	2	0.00%
Bacteria	Proteobacteria	Gammaproteobacteria	Oceanospirillales	Oceanospirillaceae	Marinomonas	primoryensis	2	0.00%
Bacteria	Proteobacteria	Gammaproteobacteria	Oceanospirillales	Alcanivoracaceae	Alcanivorax	Unclassified	2	0.00%
Bacteria	Proteobacteria	Gammaproteobacteria	Legionellales	Legionellaceae	Unclassified	Unclassified	2	0.00%
Bacteria	Proteobacteria	Gammaproteobacteria	Enterobacteriales	Enterobacteriaceae	Erwinia	soli	2	0.00%
Bacteria	Proteobacteria	Gammaproteobacteria	Enterobacteriales	Enterobacteriaceae	Enterobacter	hormaechei	2	0.00%
Bacteria	Proteobacteria	Gammaproteobacteria	Alteromonadales	Alteromonadaceae	Glaciecola	Unclassified	2	0.00%
Bacteria	Proteobacteria	Gammaproteobacteria	Aeromonadales	Unclassified	Unclassified	Unclassified	2	0.00%
Bacteria	Proteobacteria	Epsilonproteobacteria	Campylobacterales	Helicobacteraceae	Unclassified	Unclassified	2	0.00%
Bacteria	Proteobacteria	Deltaproteobacteria	Myxococcales	OM27	Unclassified	Unclassified	2	0.00%
Bacteria	Proteobacteria	Deltaproteobacteria	Desulfobacterales	Desulfobacteraceae	Desulfococcus	Unclassified	2	0.00%
Bacteria	Proteobacteria	Betaproteobacteria	Rhodocyclales	Rhodocyclaceae	Propionivibrio	Unclassified	2	0.00%
Bacteria	Proteobacteria	Betaproteobacteria	Burkholderiales	Comamonadaceae	Roseateles	depolymerans	2	0.00%
Bacteria	Proteobacteria	Betaproteobacteria	Burkholderiales	Comamonadaceae	Limnobacter	Unclassified	2	0.00%
Bacteria	Proteobacteria	Alphaproteobacteria	Sphingomonadales	Erythrobacteraceae	Erythrobacter	nanhaisediminis	2	0.00%
Bacteria	Proteobacteria	Alphaproteobacteria	Rickettsiales	Rickettsiaceae	Unclassified	Unclassified	2	0.00%
Bacteria	Proteobacteria	Alphaproteobacteria	Rhodospirillales	Rhodospirillaceae	Skermanella	Unclassified	2	0.00%
Bacteria	Proteobacteria	Alphaproteobacteria	Rhodospirillales	Rhodospirillaceae	Azospirillum	brasilense	2	0.00%
Bacteria	Proteobacteria	Alphaproteobacteria	Rhizobiales	Xanthobacteraceae	Unclassified	Unclassified	2	0.00%
Bacteria	Proteobacteria	Alphaproteobacteria	Rhizobiales	Phyllobacteriaceae	Nitratireductor	Unclassified	2	0.00%
Bacteria	Proteobacteria	Alphaproteobacteria	Rhizobiales	Methylobacteriaceae	Methylobacterium	organophilum	2	0.00%
Bacteria	Proteobacteria	Alphaproteobacteria	Rhizobiales	Bradyrhizobiaceae	Bradyrhizobium	Unclassified	2	0.00%
Bacteria	Proteobacteria	Alphaproteobacteria	Caulobacterales	Caulobacteraceae	Asticcacaulis	biprosthecium	2	0.00%
Bacteria	Planctomycetes	Phycisphaerae	WD2101	Unclassified	Unclassified	Unclassified	2	0.00%
Bacteria	Nitrospirae	Nitrospira	Nitrospirales	0319-6A21	Unclassified	Unclassified	2	0.00%
Bacteria	Gemmatimonadetes	Gemmatimonadetes	KD8-87	Unclassified	Unclassified	Unclassified	2	0.00%
Bacteria	Gemmatimonadetes	Gemm-1	Unclassified	Unclassified	Unclassified	Unclassified	2	0.00%
Bacteria	GN02	BD1-5	Unclassified	Unclassified	Unclassified	Unclassified	2	0.00%
Bacteria	Firmicutes	Clostridia	Clostridiales	Veillonellaceae	Veillonella	parvula	2	0.00%
Bacteria	Firmicutes	Clostridia	Clostridiales	Veillonellaceae	Phascolarctobacterium	Unclassified	2	0.00%
Bacteria	Firmicutes	Clostridia	Clostridiales	Dehalobacteriaceae	Unclassified	Unclassified	2	0.00%
Bacteria	Firmicutes	Clostridia	Clostridiales	Clostridiaceae	Caloramator	Unclassified	2	0.00%
Bacteria	Firmicutes	Bacilli	Lactobacillales	Aerococcaceae	Alloiococcus	Unclassified	2	0.00%
Bacteria	Firmicutes	Bacilli	Lactobacillales	Aerococcaceae	Aerococcus	Unclassified	2	0.00%
Bacteria	Firmicutes	Bacilli	Lactobacillales	Unclassified	Unclassified	Unclassified	2	0.00%
Bacteria	Firmicutes	Bacilli	Bacillales	Staphylococcaceae	Staphylococcus	aureus	2	0.00%
Bacteria	Firmicutes	Bacilli	Bacillales	Bacillaceae	Bacillus	cereus	2	0.00%
Bacteria	Firmicutes	Bacilli	Bacillales	Bacillaceae	Bacillus	badius	2	0.00%
Bacteria	Firmicutes	Bacilli	Bacillales	Unclassified	Unclassified	Unclassified	2	0.00%
Bacteria	Cyanobacteria	Synechococcophycideae	Pseudanabaenales	Pseudanabaenaceae	Unclassified	Unclassified	2	0.00%
Bacteria	Chloroflexi	Anaerolineae	SBR1031	oc28	Unclassified	Unclassified	2	0.00%
Bacteria	Chloroflexi	Anaerolineae	Anaerolineales	Anaerolinaceae	WCHB1-05	Unclassified	2	0.00%
Bacteria	Bacteroidetes	[Saprospirae]	[Saprospirales]	Chitinophagaceae	Lacibacter	cauensis	2	0.00%
Bacteria	Actinobacteria	Actinobacteria	Actinomycetales	Pseudonocardiaceae	Amycolatopsis	Unclassified	2	0.00%
Bacteria	Actinobacteria	Actinobacteria	Actinomycetales	Nocardioidaceae	Propionicimonas	Unclassified	2	0.00%
Bacteria	Actinobacteria	Actinobacteria	Actinomycetales	Micrococcaceae	Rothia	nasimurium	2	0.00%
Bacteria	Actinobacteria	Actinobacteria	Actinomycetales	Micrococcaceae	Renibacterium	Unclassified	2	0.00%
Bacteria	Actinobacteria	Actinobacteria	Actinomycetales	Micrococcaceae	Microbispora	rosea	2	0.00%
Bacteria	Actinobacteria	Actinobacteria	Actinomycetales	Micrococcaceae	Citricoccus	Unclassified	2	0.00%
Bacteria	Actinobacteria	Actinobacteria	Actinomycetales	Microbacteriaceae	Leifsonia	antarctica	2	0.00%
Bacteria	Actinobacteria	Actinobacteria	Actinomycetales	Microbacteriaceae	Curtobacterium	Unclassified	2	0.00%
Bacteria	Actinobacteria	Actinobacteria	Actinomycetales	Jonesiaceae	Jonesia	Unclassified	2	0.00%
Bacteria	Actinobacteria	Actinobacteria	Actinomycetales	Gordoniaceae	Millisia	brevis	2	0.00%
Bacteria	Actinobacteria	Actinobacteria	Actinomycetales	Geodermatophilaceae	Modestobacter	Unclassified	2	0.00%
Bacteria	Actinobacteria	Actinobacteria	Actinomycetales	Dermatophilaceae	Piscicoccus	intestinalis	2	0.00%
Bacteria	Actinobacteria	Actinobacteria	Actinomycetales	Brevibacteriaceae	Brevibacterium	casei	2	0.00%
Bacteria	Acidobacteria	iii1-8	DS-18	Unclassified	Unclassified	Unclassified	2	0.00%
Bacteria	Acidobacteria	[Chloracidobacteria]	RB41	Unclassified	Unclassified	Unclassified	2	0.00%
Bacteria	Acidobacteria	Solibacteres	Solibacterales	[Bryobacteraceae]	Unclassified	Unclassified	2	0.00%
Bacteria	Acidobacteria	Solibacteres	Solibacterales	Solibacteraceae	Unclassified	Unclassified	2	0.00%
Bacteria	Acidobacteria	Acidobacteriia	Acidobacteriales	Koribacteraceae	Unclassified	Unclassified	2	0.00%
Bacteria	Verrucomicrobia	[Spartobacteria]	[Chthoniobacterales]	[Chthoniobacteraceae]	Unclassified	Unclassified	1	0.00%
Bacteria	Verrucomicrobia	[Pedosphaerae]	[Pedosphaerales]	Unclassified	Unclassified	Unclassified	1	0.00%
Bacteria	Tenericutes	Mollicutes	Acholeplasmatales	Acholeplasmataceae	Acholeplasma	Unclassified	1	0.00%
Bacteria	Spirochaetes	[Leptospirae]	[Leptospirales]	Leptospiraceae	Leptospira	biflexa	1	0.00%
Bacteria	Proteobacteria	Gammaproteobacteria	Xanthomonadales	Xanthomonadaceae	Stenotrophomonas	geniculata	1	0.00%
Bacteria	Proteobacteria	Gammaproteobacteria	Xanthomonadales	Xanthomonadaceae	Rhodanobacter	Unclassified	1	0.00%
Bacteria	Proteobacteria	Gammaproteobacteria	Vibrionales	Vibrionaceae	Photobacterium	damselae	1	0.00%
Bacteria	Proteobacteria	Gammaproteobacteria	Pseudomonadales	Pseudomonadaceae	Azorhizophilus	Unclassified	1	0.00%
Bacteria	Proteobacteria	Gammaproteobacteria	Pseudomonadales	Moraxellaceae	Acinetobacter	venetianus	1	0.00%
Bacteria	Proteobacteria	Gammaproteobacteria	Pseudomonadales	Moraxellaceae	Acinetobacter	johnsonii	1	0.00%
Bacteria	Proteobacteria	Gammaproteobacteria	Oceanospirillales	Halomonadaceae	Chromohalobacter	thailandensis	1	0.00%
Bacteria	Proteobacteria	Gammaproteobacteria	Oceanospirillales	Endozoicimonaceae	Unclassified	Unclassified	1	0.00%
Bacteria	Proteobacteria	Gammaproteobacteria	Oceanospirillales	Unclassified	Unclassified	Unclassified	1	0.00%
Bacteria	Proteobacteria	Gammaproteobacteria	Enterobacteriales	Enterobacteriaceae	Xenorhabdus	poinarii	1	0.00%
Bacteria	Proteobacteria	Gammaproteobacteria	Enterobacteriales	Enterobacteriaceae	Salmonella	enterica	1	0.00%
Bacteria	Proteobacteria	Gammaproteobacteria	Enterobacteriales	Enterobacteriaceae	Salmonella	Unclassified	1	0.00%
Bacteria	Proteobacteria	Gammaproteobacteria	Enterobacteriales	Enterobacteriaceae	Enterobacter	cowanii	1	0.00%
Bacteria	Proteobacteria	Gammaproteobacteria	Enterobacteriales	Enterobacteriaceae	Enterobacter	aerogenes	1	0.00%
Bacteria	Proteobacteria	Gammaproteobacteria	Chromatiales	Halothiobacillaceae	Thiovirga	Unclassified	1	0.00%
Bacteria	Proteobacteria	Gammaproteobacteria	Cardiobacteriales	Unclassified	Unclassified	Unclassified	1	0.00%
Bacteria	Proteobacteria	Gammaproteobacteria	Alteromonadales	[Chromatiaceae]	Alkalimonas	amylolytica	1	0.00%
Bacteria	Proteobacteria	Gammaproteobacteria	Alteromonadales	Colwelliaceae	Unclassified	Unclassified	1	0.00%
Bacteria	Proteobacteria	Gammaproteobacteria	Aeromonadales	Succinivibrionaceae	Succinivibrio	Unclassified	1	0.00%
Bacteria	Proteobacteria	Deltaproteobacteria	[Entotheonellales]	Unclassified	Unclassified	Unclassified	1	0.00%
Bacteria	Proteobacteria	Deltaproteobacteria	Myxococcales	Myxococcaceae	Myxococcus	Unclassified	1	0.00%
Bacteria	Proteobacteria	Deltaproteobacteria	Myxococcales	Myxococcaceae	Anaeromyxobacter	Unclassified	1	0.00%
Bacteria	Proteobacteria	Deltaproteobacteria	MBNT15	Unclassified	Unclassified	Unclassified	1	0.00%
Bacteria	Proteobacteria	Deltaproteobacteria	Desulfuromonadales	Desulfuromonadaceae	Unclassified	Unclassified	1	0.00%
Bacteria	Proteobacteria	Deltaproteobacteria	Desulfobacterales	Desulfobulbaceae	Desulfobulbus	Unclassified	1	0.00%
Bacteria	Proteobacteria	Deltaproteobacteria	Desulfobacterales	Desulfobacteraceae	Desulfococcus	biacutus	1	0.00%
Bacteria	Proteobacteria	Deltaproteobacteria	Bdellovibrionales	Bdellovibrionaceae	Bdellovibrio	bacteriovorus	1	0.00%
Bacteria	Proteobacteria	Betaproteobacteria	SBla14	Unclassified	Unclassified	Unclassified	1	0.00%
Bacteria	Proteobacteria	Betaproteobacteria	Rhodocyclales	Rhodocyclaceae	Uliginosibacterium	Unclassified	1	0.00%
Bacteria	Proteobacteria	Betaproteobacteria	Rhodocyclales	Rhodocyclaceae	Dok59	Unclassified	1	0.00%
Bacteria	Proteobacteria	Betaproteobacteria	Neisseriales	Neisseriaceae	Neisseria	cinerea	1	0.00%
Bacteria	Proteobacteria	Betaproteobacteria	Neisseriales	Neisseriaceae	Alysiella	filiformis	1	0.00%
Bacteria	Proteobacteria	Betaproteobacteria	Methylophilales	Unclassified	Unclassified	Unclassified	1	0.00%
Bacteria	Proteobacteria	Betaproteobacteria	Gallionellales	Gallionellaceae	Gallionella	Unclassified	1	0.00%
Bacteria	Proteobacteria	Betaproteobacteria	Burkholderiales	Oxalobacteraceae	Herbaspirillum	Unclassified	1	0.00%
Bacteria	Proteobacteria	Betaproteobacteria	Burkholderiales	Comamonadaceae	Simplicispira	Unclassified	1	0.00%
Bacteria	Proteobacteria	Betaproteobacteria	Burkholderiales	Comamonadaceae	Rubrivivax	gelatinosus	1	0.00%
Bacteria	Proteobacteria	Betaproteobacteria	Burkholderiales	Comamonadaceae	Leptothrix	Unclassified	1	0.00%
Bacteria	Proteobacteria	Alphaproteobacteria	Sphingomonadales	Sphingomonadaceae	Sphingomonas	echinoides	1	0.00%
Bacteria	Proteobacteria	Alphaproteobacteria	Sphingomonadales	Erythrobacteraceae	Altererythrobacter	indicus	1	0.00%
Bacteria	Proteobacteria	Alphaproteobacteria	Rhodospirillales	Acetobacteraceae	Swaminathania	Unclassified	1	0.00%
Bacteria	Proteobacteria	Alphaproteobacteria	Rhodospirillales	Acetobacteraceae	Neoasaia	chiangmaiensis	1	0.00%
Bacteria	Proteobacteria	Alphaproteobacteria	Rhodobacterales	Rhodobacteraceae	Shimia	Unclassified	1	0.00%
Bacteria	Proteobacteria	Alphaproteobacteria	Rhizobiales	Xanthobacteraceae	Labrys	Unclassified	1	0.00%
Bacteria	Proteobacteria	Alphaproteobacteria	Rhizobiales	Xanthobacteraceae	Azorhizobium	Unclassified	1	0.00%
Bacteria	Proteobacteria	Alphaproteobacteria	Rhizobiales	Rhizobiaceae	Prosthecomicrobium	pneumaticum	1	0.00%
Bacteria	Proteobacteria	Alphaproteobacteria	Rhizobiales	Rhizobiaceae	Amorphomonas	oryzae	1	0.00%
Bacteria	Proteobacteria	Alphaproteobacteria	Rhizobiales	Rhizobiaceae	Agrobacterium	vitis	1	0.00%
Bacteria	Proteobacteria	Alphaproteobacteria	Rhizobiales	Phyllobacteriaceae	Phyllobacterium	Unclassified	1	0.00%
Bacteria	Proteobacteria	Alphaproteobacteria	Rhizobiales	Hyphomicrobiaceae	Pedomicrobium	Unclassified	1	0.00%
Bacteria	Proteobacteria	Alphaproteobacteria	Rhizobiales	Hyphomicrobiaceae	Parvibaculum	Unclassified	1	0.00%
Bacteria	Proteobacteria	Alphaproteobacteria	Rhizobiales	Bartonellaceae	Unclassified	Unclassified	1	0.00%
Bacteria	Proteobacteria	Alphaproteobacteria	Rhizobiales	Aurantimonadaceae	Aurantimonas	altamirensis	1	0.00%
Bacteria	Proteobacteria	Alphaproteobacteria	Rhizobiales	Aurantimonadaceae	Aurantimonas	Unclassified	1	0.00%
Bacteria	Planctomycetes	ODP123	Unclassified	Unclassified	Unclassified	Unclassified	1	0.00%
Bacteria	OD1	ZB2	Unclassified	Unclassified	Unclassified	Unclassified	1	0.00%
Bacteria	Nitrospirae	Nitrospira	Nitrospirales	FW	4-29	Unclassified	1	0.00%
Bacteria	NKB19	TSBW08	Unclassified	Unclassified	Unclassified	Unclassified	1	0.00%
Bacteria	Fusobacteria	Fusobacteriia	Fusobacteriales	Unclassified	Unclassified	Unclassified	1	0.00%
Bacteria	Firmicutes	Erysipelotrichi	Erysipelotrichales	Erysipelotrichaceae	PSB-M-3	Unclassified	1	0.00%
Bacteria	Firmicutes	Clostridia	SHA-98	Unclassified	Unclassified	Unclassified	1	0.00%
Bacteria	Firmicutes	Clostridia	Halanaerobiales	Halobacteroidaceae	Halanaerobacter	Unclassified	1	0.00%
Bacteria	Firmicutes	Clostridia	Clostridiales	[Tissierellaceae]	Tissierella_Soehngenia	Unclassified	1	0.00%
Bacteria	Firmicutes	Clostridia	Clostridiales	[Mogibacteriaceae]	Unclassified	Unclassified	1	0.00%
Bacteria	Firmicutes	Clostridia	Clostridiales	[Acidaminobacteraceae]	Acidaminobacter	Unclassified	1	0.00%
Bacteria	Firmicutes	Clostridia	Clostridiales	Veillonellaceae	Unclassified	Unclassified	1	0.00%
Bacteria	Firmicutes	Clostridia	Clostridiales	Symbiobacteriaceae	Unclassified	Unclassified	1	0.00%
Bacteria	Firmicutes	Clostridia	Clostridiales	Ruminococcaceae	Oscillospira	Unclassified	1	0.00%
Bacteria	Firmicutes	Clostridia	Clostridiales	Ruminococcaceae	Ethanoligenens	Unclassified	1	0.00%
Bacteria	Firmicutes	Clostridia	Clostridiales	Peptococcaceae	Unclassified	Unclassified	1	0.00%
Bacteria	Firmicutes	Clostridia	Clostridiales	Lachnospiraceae	Butyrivibrio	Unclassified	1	0.00%
Bacteria	Firmicutes	Clostridia	Clostridiales	Heliobacteriaceae	Unclassified	Unclassified	1	0.00%
Bacteria	Firmicutes	Clostridia	Clostridiales	Clostridiaceae	Tindallia_Anoxynatronum	Unclassified	1	0.00%
Bacteria	Firmicutes	Clostridia	Clostridiales	Clostridiaceae	Thermoanaerobacterium	Unclassified	1	0.00%
Bacteria	Firmicutes	Clostridia	Clostridiales	Christensenellaceae	Unclassified	Unclassified	1	0.00%
Bacteria	Firmicutes	Bacilli	Lactobacillales	Leuconostocaceae	Weissella	thailandensis	1	0.00%
Bacteria	Firmicutes	Bacilli	Lactobacillales	Enterococcaceae	Enterococcus	sulfureus	1	0.00%
Bacteria	Firmicutes	Bacilli	Lactobacillales	Carnobacteriaceae	Granulicatella	Unclassified	1	0.00%
Bacteria	Firmicutes	Bacilli	Lactobacillales	Aerococcaceae	Facklamia	Unclassified	1	0.00%
Bacteria	Firmicutes	Bacilli	Gemellales	Gemellaceae	Unclassified	Unclassified	1	0.00%
Bacteria	Firmicutes	Bacilli	Bacillales	Staphylococcaceae	Unclassified	Unclassified	1	0.00%
Bacteria	Firmicutes	Bacilli	Bacillales	Planococcaceae	Rummeliibacillus	Unclassified	1	0.00%
Bacteria	Firmicutes	Bacilli	Bacillales	Planococcaceae	Planococcus	Unclassified	1	0.00%
Bacteria	Firmicutes	Bacilli	Bacillales	Paenibacillaceae	Cohnella	Unclassified	1	0.00%
Bacteria	Firmicutes	Bacilli	Bacillales	Bacillaceae	Virgibacillus	halodenitrificans	1	0.00%
Bacteria	Firmicutes	Bacilli	Bacillales	Bacillaceae	Virgibacillus	Unclassified	1	0.00%
Bacteria	Firmicutes	Bacilli	Bacillales	Bacillaceae	Lentibacillus	halodurans	1	0.00%
Bacteria	Firmicutes	Bacilli	Bacillales	Bacillaceae	Bacillus	mannanilyticus	1	0.00%
Bacteria	Firmicutes	Bacilli	Bacillales	Bacillaceae	Bacillus	anthracis	1	0.00%
Bacteria	Elusimicrobia	Endomicrobia	Unclassified	Unclassified	Unclassified	Unclassified	1	0.00%
Bacteria	Elusimicrobia	Elusimicrobia	Elusimicrobiales	Unclassified	Unclassified	Unclassified	1	0.00%
Bacteria	Cyanobacteria	Oscillatoriophycideae	Oscillatoriales	Phormidiaceae	Unclassified	Unclassified	1	0.00%
Bacteria	Cyanobacteria	Oscillatoriophycideae	Chroococcales	Xenococcaceae	Gloeocapsopsis	crepidinum	1	0.00%
Bacteria	Cyanobacteria	Oscillatoriophycideae	Chroococcales	Spirulinaceae	Spirulina	Unclassified	1	0.00%
Bacteria	Cyanobacteria	Nostocophycideae	Nostocales	Nostocaceae	Nostoc	Unclassified	1	0.00%
Bacteria	Cyanobacteria	Gloeobacterophycideae	Gloeobacterales	Gloeobacteraceae	Gloeobacter	Unclassified	1	0.00%
Bacteria	Chloroflexi	Thermomicrobia	AKYG1722	Unclassified	Unclassified	Unclassified	1	0.00%
Bacteria	Chloroflexi	TK10	B07_WMSP1	Unclassified	Unclassified	Unclassified	1	0.00%
Bacteria	Chloroflexi	TK10	AKYG885	Dolo_23	Unclassified	Unclassified	1	0.00%
Bacteria	Chloroflexi	S085	Unclassified	Unclassified	Unclassified	Unclassified	1	0.00%
Bacteria	Chloroflexi	Ktedonobacteria	Thermogemmatisporales	Thermogemmatisporaceae	Unclassified	Unclassified	1	0.00%
Bacteria	Chloroflexi	Gitt-GS-136	Unclassified	Unclassified	Unclassified	Unclassified	1	0.00%
Bacteria	Chloroflexi	Chloroflexi	Chloroflexales	Chloroflexaceae	Chloroflexus	Unclassified	1	0.00%
Bacteria	Chloroflexi	Chloroflexi	Chloroflexales	Chloroflexaceae	Unclassified	Unclassified	1	0.00%
Bacteria	Chloroflexi	Anaerolineae	SBR1031	SJA-101	Unclassified	Unclassified	1	0.00%
Bacteria	Chloroflexi	Anaerolineae	SBR1031	SHA-31	Unclassified	Unclassified	1	0.00%
Bacteria	Chloroflexi	Anaerolineae	Anaerolineales	Anaerolinaceae	SHD-231	Unclassified	1	0.00%
Bacteria	Chlorobi	OPB56	Unclassified	Unclassified	Unclassified	Unclassified	1	0.00%
Bacteria	Chlorobi	Ignavibacteria	Ignavibacteriales	Ignavibacteriaceae	Unclassified	Unclassified	1	0.00%
Bacteria	Bacteroidetes	[Rhodothermi]	[Rhodothermales]	Rhodothermaceae	Rhodothermus	Unclassified	1	0.00%
Bacteria	Bacteroidetes	Flavobacteriia	Flavobacteriales	Flavobacteriaceae	Salinimicrobium	Unclassified	1	0.00%
Bacteria	Bacteroidetes	Flavobacteriia	Flavobacteriales	Flavobacteriaceae	Myroides	odoratimimus	1	0.00%
Bacteria	Bacteroidetes	Flavobacteriia	Flavobacteriales	Flavobacteriaceae	Myroides	Unclassified	1	0.00%
Bacteria	Bacteroidetes	Flavobacteriia	Flavobacteriales	Flavobacteriaceae	Gelidibacter	Unclassified	1	0.00%
Bacteria	Bacteroidetes	Cytophagia	Cytophagales	Cytophagaceae	Pontibacter	Unclassified	1	0.00%
Bacteria	Bacteroidetes	Cytophagia	Cytophagales	Cytophagaceae	Leadbetterella	Unclassified	1	0.00%
Bacteria	Bacteroidetes	Cytophagia	Cytophagales	Cytophagaceae	Flectobacillus	Unclassified	1	0.00%
Bacteria	Bacteroidetes	Bacteroidia	Bacteroidales	S24-7	Unclassified	Unclassified	1	0.00%
Bacteria	Bacteroidetes	Bacteroidia	Bacteroidales	RF16	Unclassified	Unclassified	1	0.00%
Bacteria	Bacteroidetes	Bacteroidia	Bacteroidales	Porphyromonadaceae	Dysgonomonas	Unclassified	1	0.00%
Bacteria	Actinobacteria	Thermoleophilia	Gaiellales	Gaiellaceae	Unclassified	Unclassified	1	0.00%
Bacteria	Actinobacteria	Nitriliruptoria	Euzebyales	Euzebyaceae	Euzebya	Unclassified	1	0.00%
Bacteria	Actinobacteria	MB-A2-108	Unclassified	Unclassified	Unclassified	Unclassified	1	0.00%
Bacteria	Actinobacteria	Actinobacteria	Actinomycetales	Sporichthyaceae	Unclassified	Unclassified	1	0.00%
Bacteria	Actinobacteria	Actinobacteria	Actinomycetales	Pseudonocardiaceae	Saccharopolyspora	Unclassified	1	0.00%
Bacteria	Actinobacteria	Actinobacteria	Actinomycetales	Promicromonosporaceae	Cellulosimicrobium	Unclassified	1	0.00%
Bacteria	Actinobacteria	Actinobacteria	Actinomycetales	Nocardioidaceae	Pimelobacter	Unclassified	1	0.00%
Bacteria	Actinobacteria	Actinobacteria	Actinomycetales	Nocardioidaceae	Friedmanniella	Unclassified	1	0.00%
Bacteria	Actinobacteria	Actinobacteria	Actinomycetales	Nocardiaceae	Nocardia	Unclassified	1	0.00%
Bacteria	Actinobacteria	Actinobacteria	Actinomycetales	Micrococcaceae	Arthrobacter	pascens	1	0.00%
Bacteria	Actinobacteria	Actinobacteria	Actinomycetales	Microbacteriaceae	Yonghaparkia	Unclassified	1	0.00%
Bacteria	Actinobacteria	Actinobacteria	Actinomycetales	Microbacteriaceae	Pseudoclavibacter	soli	1	0.00%
Bacteria	Actinobacteria	Actinobacteria	Actinomycetales	Microbacteriaceae	Leucobacter	Unclassified	1	0.00%
Bacteria	Actinobacteria	Actinobacteria	Actinomycetales	Microbacteriaceae	Frigoribacterium	Unclassified	1	0.00%
Bacteria	Actinobacteria	Actinobacteria	Actinomycetales	Microbacteriaceae	Agrococcus	Unclassified	1	0.00%
Bacteria	Actinobacteria	Actinobacteria	Actinomycetales	Kineosporiaceae	Unclassified	Unclassified	1	0.00%
Bacteria	Actinobacteria	Actinobacteria	Actinomycetales	Intrasporangiaceae	Kytococcus	Unclassified	1	0.00%
Bacteria	Actinobacteria	Actinobacteria	Actinomycetales	Dietziaceae	Dietzia	timorensis	1	0.00%
Bacteria	Actinobacteria	Actinobacteria	Actinomycetales	Corynebacteriaceae	Corynebacterium	durum	1	0.00%
Bacteria	Actinobacteria	Actinobacteria	Actinomycetales	Bogoriellaceae	Georgenia	Unclassified	1	0.00%
Bacteria	Acidobacteria	Solibacteres	Solibacterales	Solibacteraceae	Candidatus Solibacter	Unclassified	1	0.00%
Bacteria	Acidobacteria	DA052	Ellin6513	Unclassified	Unclassified	Unclassified	1	0.00%
Bacteria	Acidobacteria	BPC102	MVS-40	Unclassified	Unclassified	Unclassified	1	0.00%
Bacteria	Acidobacteria	BPC102	B110	Unclassified	Unclassified	Unclassified	1	0.00%
Bacteria	Acidobacteria	Acidobacteriia	Acidobacteriales	Koribacteraceae	Candidatus Koribacter	Unclassified	1	0.00%
Bacteria	Acidobacteria	Acidobacteria-6	iii1-15	mb2424	Unclassified	Unclassified	1	0.00%
Bacteria	Acidobacteria	AT-s2-57	Unclassified	Unclassified	Unclassified	Unclassified	1	0.00%
Archaea	Euryarchaeota	Methanomicrobia	Methanosarcinales	Methanosarcinaceae	Methanomethylovorans	Unclassified	1	0.00%
Archaea	Euryarchaeota	Methanomicrobia	Methanomicrobiales	Unclassified	Unclassified	Unclassified	1	0.00%
