# Supplementary material for: Bacterial Community Structure in the Asian Rice Gall Midge Reveals a Varied Microbiome Rich in Proteobacteria
Source: Sci Rep. 2017 Aug 25;7:9424. doi: 10.1038/s41598-017-09791-0 (PMC5573367; doi:10.1038/s41598-017-09791-0)
Supplement: Supplementary file 9 — Supplementary data 3 [file 41598_2017_9791_MOESM9_ESM.xlsx]

## Sheet: Phylum
Domain	Phylum	Absolute count	Pct
Bacteria	Proteobacteria	166443	94.83%
Bacteria	Actinobacteria	4709	2.68%
Bacteria	Bacteroidetes	1895	1.08%
Bacteria	Firmicutes	1506	0.86%
Bacteria	Chloroflexi	385	0.22%
Bacteria	Verrucomicrobia	80	0.05%
Bacteria	[Thermi]	78	0.04%
Bacteria	Cyanobacteria	71	0.04%
Bacteria	Acidobacteria	67	0.04%
Bacteria	Planctomycetes	61	0.03%
Bacteria	Nitrospirae	32	0.02%
Bacteria	Fusobacteria	27	0.02%
Bacteria	Fibrobacteres	27	0.02%
Bacteria	Spirochaetes	25	0.01%
Bacteria	WPS-2	24	0.01%
Bacteria	Chlorobi	14	0.01%
Bacteria	TM7	12	0.01%
Bacteria	NKB19	10	0.01%
Bacteria	OP1	9	0.01%
Archaea	Euryarchaeota	8	0.00%
Bacteria	OD1	6	0.00%
Bacteria	GN02	5	0.00%
Bacteria	Gemmatimonadetes	4	0.00%
Archaea	Crenarchaeota	4	0.00%
Bacteria	Armatimonadetes	2	0.00%
Bacteria	ZB3	1	0.00%
Bacteria	Thermotogae	1	0.00%
Bacteria	Tenericutes	1	0.00%
Bacteria	TM6	1	0.00%
Bacteria	Synergistetes	1	0.00%
Bacteria	SR1	1	0.00%

## Sheet: Class
Domain	Phylum	Class	Absolute count	Pct
Bacteria	Proteobacteria	Alphaproteobacteria	74183	42.27%
Bacteria	Proteobacteria	Gammaproteobacteria	72515	41.32%
Bacteria	Proteobacteria	Betaproteobacteria	19382	11.04%
Bacteria	Actinobacteria	Actinobacteria	4595	2.62%
Bacteria	Firmicutes	Bacilli	1199	0.68%
Bacteria	Bacteroidetes	Flavobacteriia	857	0.49%
Bacteria	Bacteroidetes	[Saprospirae]	805	0.46%
Bacteria	Proteobacteria	Deltaproteobacteria	342	0.19%
Bacteria	Chloroflexi	Anaerolineae	326	0.19%
Bacteria	Firmicutes	Clostridia	302	0.17%
Bacteria	Bacteroidetes	Cytophagia	110	0.06%
Bacteria	Actinobacteria	Acidimicrobiia	86	0.05%
Bacteria	[Thermi]	Deinococci	78	0.04%
Bacteria	Bacteroidetes	Bacteroidia	76	0.04%
Bacteria	Planctomycetes	Planctomycetia	47	0.03%
Bacteria	Chloroflexi	Chloroflexi	45	0.03%
Bacteria	Bacteroidetes	Sphingobacteriia	42	0.02%
Bacteria	Verrucomicrobia	Verrucomicrobiae	32	0.02%
Bacteria	Nitrospirae	Nitrospira	32	0.02%
Bacteria	Verrucomicrobia	Opitutae	28	0.02%
Bacteria	Fusobacteria	Fusobacteriia	27	0.02%
Bacteria	Cyanobacteria	ML635J-21	26	0.01%
Bacteria	WPS-2	Unclassified	24	0.01%
Bacteria	Acidobacteria	Acidobacteria-6	23	0.01%
Bacteria	Cyanobacteria	Oscillatoriophycideae	21	0.01%
Bacteria	Fibrobacteres	Fibrobacteria	19	0.01%
Bacteria	Actinobacteria	Rubrobacteria	19	0.01%
Bacteria	Acidobacteria	Sva0725	17	0.01%
Bacteria	Proteobacteria	Epsilonproteobacteria	16	0.01%
Bacteria	Cyanobacteria	Synechococcophycideae	16	0.01%
Bacteria	Acidobacteria	Solibacteres	16	0.01%
Bacteria	Spirochaetes	Spirochaetes	14	0.01%
Bacteria	Verrucomicrobia	[Pedosphaerae]	11	0.01%
Bacteria	Spirochaetes	[Leptospirae]	11	0.01%
Bacteria	TM7	TM7-3	10	0.01%
Bacteria	NKB19	Unclassified	10	0.01%
Bacteria	Acidobacteria	[Chloracidobacteria]	10	0.01%
Bacteria	OP1	MSBL6	9	0.01%
Bacteria	Fibrobacteres	Unclassified	8	0.00%
Bacteria	Cyanobacteria	Nostocophycideae	8	0.00%
Bacteria	Chloroflexi	Gitt-GS-136	8	0.00%
Bacteria	Actinobacteria	Thermoleophilia	8	0.00%
Bacteria	Chlorobi	Ignavibacteria	7	0.00%
Bacteria	Planctomycetes	Phycisphaerae	6	0.00%
Bacteria	Chlorobi	OPB56	6	0.00%
Bacteria	Verrucomicrobia	[Spartobacteria]	5	0.00%
Bacteria	Proteobacteria	Unclassified	5	0.00%
Bacteria	Planctomycetes	OM190	5	0.00%
Bacteria	GN02	BD1-5	5	0.00%
Bacteria	Firmicutes	Erysipelotrichi	5	0.00%
Archaea	Euryarchaeota	Halobacteria	5	0.00%
Bacteria	Verrucomicrobia	Verruco-5	4	0.00%
Bacteria	OD1	ZB2	4	0.00%
Bacteria	Planctomycetes	BD7-11	3	0.00%
Bacteria	Chloroflexi	Thermomicrobia	3	0.00%
Bacteria	Bacteroidetes	SM1A07	3	0.00%
Archaea	Euryarchaeota	Methanobacteria	3	0.00%
Bacteria	TM7	TM7-1	2	0.00%
Bacteria	OD1	SM2F11	2	0.00%
Bacteria	Gemmatimonadetes	Gemm-3	2	0.00%
Bacteria	Gemmatimonadetes	Gemm-1	2	0.00%
Bacteria	Chloroflexi	Ellin6529	2	0.00%
Bacteria	Bacteroidetes	Unclassified	2	0.00%
Bacteria	Armatimonadetes	[Fimbriimonadia]	2	0.00%
Archaea	Crenarchaeota	Thaumarchaeota	2	0.00%
Archaea	Crenarchaeota	MCG	2	0.00%
Bacteria	ZB3	Unclassified	1	0.00%
Bacteria	Thermotogae	MS9	1	0.00%
Bacteria	Tenericutes	Mollicutes	1	0.00%
Bacteria	TM6	SJA-4	1	0.00%
Bacteria	Synergistetes	Synergistia	1	0.00%
Bacteria	SR1	Unclassified	1	0.00%
Bacteria	Chloroflexi	Ktedonobacteria	1	0.00%
Bacteria	Chlorobi	BSV26	1	0.00%
Bacteria	Actinobacteria	OPB41	1	0.00%
Bacteria	Acidobacteria	iii1-8	1	0.00%

## Sheet: Order
Domain	Phylum	Class	Order	Absolute count	Pct
Bacteria	Proteobacteria	Gammaproteobacteria	Pseudomonadales	68672	39.13%
Bacteria	Proteobacteria	Alphaproteobacteria	Rickettsiales	42250	24.07%
Bacteria	Proteobacteria	Betaproteobacteria	Burkholderiales	18717	10.66%
Bacteria	Proteobacteria	Alphaproteobacteria	Rhizobiales	18707	10.66%
Bacteria	Proteobacteria	Alphaproteobacteria	Caulobacterales	9522	5.43%
Bacteria	Actinobacteria	Actinobacteria	Actinomycetales	4595	2.62%
Bacteria	Proteobacteria	Gammaproteobacteria	Alteromonadales	1608	0.92%
Bacteria	Proteobacteria	Alphaproteobacteria	Rhodobacterales	1544	0.88%
Bacteria	Proteobacteria	Alphaproteobacteria	Sphingomonadales	1382	0.79%
Bacteria	Firmicutes	Bacilli	Bacillales	972	0.55%
Bacteria	Bacteroidetes	Flavobacteriia	Flavobacteriales	857	0.49%
Bacteria	Bacteroidetes	[Saprospirae]	[Saprospirales]	805	0.46%
Bacteria	Proteobacteria	Gammaproteobacteria	Xanthomonadales	731	0.42%
Bacteria	Proteobacteria	Alphaproteobacteria	Rhodospirillales	687	0.39%
Bacteria	Proteobacteria	Gammaproteobacteria	Aeromonadales	597	0.34%
Bacteria	Proteobacteria	Gammaproteobacteria	Enterobacteriales	296	0.17%
Bacteria	Firmicutes	Clostridia	Clostridiales	296	0.17%
Bacteria	Proteobacteria	Betaproteobacteria	Unclassified	289	0.16%
Bacteria	Proteobacteria	Betaproteobacteria	Rhodocyclales	259	0.15%
Bacteria	Proteobacteria	Gammaproteobacteria	Oceanospirillales	236	0.13%
Bacteria	Firmicutes	Bacilli	Lactobacillales	225	0.13%
Bacteria	Proteobacteria	Deltaproteobacteria	Myxococcales	222	0.13%
Bacteria	Proteobacteria	Gammaproteobacteria	Chromatiales	179	0.10%
Bacteria	Chloroflexi	Anaerolineae	envOPS12	130	0.07%
Bacteria	Proteobacteria	Gammaproteobacteria	Vibrionales	113	0.06%
Bacteria	Bacteroidetes	Cytophagia	Cytophagales	110	0.06%
Bacteria	Actinobacteria	Acidimicrobiia	Acidimicrobiales	86	0.05%
Bacteria	[Thermi]	Deinococci	Deinococcales	78	0.04%
Bacteria	Chloroflexi	Anaerolineae	SBR1031	78	0.04%
Bacteria	Bacteroidetes	Bacteroidia	Bacteroidales	76	0.04%
Bacteria	Chloroflexi	Anaerolineae	Anaerolineales	68	0.04%
Bacteria	Proteobacteria	Alphaproteobacteria	Unclassified	52	0.03%
Bacteria	Proteobacteria	Deltaproteobacteria	Bdellovibrionales	50	0.03%
Bacteria	Bacteroidetes	Sphingobacteriia	Sphingobacteriales	42	0.02%
Bacteria	Chloroflexi	Chloroflexi	Herpetosiphonales	41	0.02%
Bacteria	Proteobacteria	Betaproteobacteria	Methylophilales	37	0.02%
Bacteria	Proteobacteria	Betaproteobacteria	Neisseriales	36	0.02%
Bacteria	Verrucomicrobia	Verrucomicrobiae	Verrucomicrobiales	32	0.02%
Bacteria	Nitrospirae	Nitrospira	Nitrospirales	32	0.02%
Bacteria	Planctomycetes	Planctomycetia	Pirellulales	28	0.02%
Bacteria	Proteobacteria	Alphaproteobacteria	Kiloniellales	27	0.02%
Bacteria	Fusobacteria	Fusobacteriia	Fusobacteriales	27	0.02%
Bacteria	Cyanobacteria	ML635J-21	Unclassified	26	0.01%
Bacteria	WPS-2	Unclassified	Unclassified	24	0.01%
Bacteria	Chloroflexi	Anaerolineae	S0208	24	0.01%
Bacteria	Verrucomicrobia	Opitutae	Opitutales	23	0.01%
Bacteria	Proteobacteria	Deltaproteobacteria	Desulfobacterales	23	0.01%
Bacteria	Proteobacteria	Deltaproteobacteria	Desulfuromonadales	21	0.01%
Bacteria	Acidobacteria	Acidobacteria-6	iii1-15	21	0.01%
Bacteria	Fibrobacteres	Fibrobacteria	258ds10	19	0.01%
Bacteria	Actinobacteria	Rubrobacteria	Rubrobacterales	19	0.01%
Bacteria	Cyanobacteria	Oscillatoriophycideae	Chroococcales	18	0.01%
Bacteria	Proteobacteria	Gammaproteobacteria	Thiotrichales	17	0.01%
Bacteria	Acidobacteria	Sva0725	Sva0725	17	0.01%
Bacteria	Proteobacteria	Epsilonproteobacteria	Campylobacterales	16	0.01%
Bacteria	Proteobacteria	Betaproteobacteria	ASSO-13	16	0.01%
Bacteria	Acidobacteria	Solibacteres	Solibacterales	16	0.01%
Bacteria	Proteobacteria	Gammaproteobacteria	Pasteurellales	15	0.01%
Bacteria	Spirochaetes	Spirochaetes	Spirochaetales	14	0.01%
Bacteria	Proteobacteria	Gammaproteobacteria	Legionellales	14	0.01%
Bacteria	Proteobacteria	Gammaproteobacteria	Unclassified	14	0.01%
Bacteria	Chloroflexi	Anaerolineae	GCA004	14	0.01%
Bacteria	Cyanobacteria	Synechococcophycideae	Pseudanabaenales	13	0.01%
Bacteria	Proteobacteria	Betaproteobacteria	Hydrogenophilales	12	0.01%
Bacteria	Verrucomicrobia	[Pedosphaerae]	[Pedosphaerales]	11	0.01%
Bacteria	Spirochaetes	[Leptospirae]	[Leptospirales]	11	0.01%
Bacteria	Proteobacteria	Gammaproteobacteria	Methylococcales	11	0.01%
Bacteria	Proteobacteria	Alphaproteobacteria	BD7-3	11	0.01%
Bacteria	Planctomycetes	Planctomycetia	Planctomycetales	11	0.01%
Bacteria	NKB19	Unclassified	Unclassified	10	0.01%
Bacteria	Acidobacteria	[Chloracidobacteria]	RB41	10	0.01%
Bacteria	OP1	MSBL6	Unclassified	9	0.01%
Bacteria	Proteobacteria	Gammaproteobacteria	34P16	8	0.00%
Bacteria	Planctomycetes	Planctomycetia	Gemmatales	8	0.00%
Bacteria	Fibrobacteres	Unclassified	Unclassified	8	0.00%
Bacteria	Cyanobacteria	Nostocophycideae	Stigonematales	8	0.00%
Bacteria	Chloroflexi	Gitt-GS-136	Unclassified	8	0.00%
Bacteria	Proteobacteria	Deltaproteobacteria	Unclassified	7	0.00%
Bacteria	Chloroflexi	Anaerolineae	Caldilineales	7	0.00%
Bacteria	Chlorobi	Ignavibacteria	Ignavibacteriales	7	0.00%
Bacteria	Proteobacteria	Deltaproteobacteria	Spirobacillales	6	0.00%
Bacteria	Proteobacteria	Betaproteobacteria	Nitrosomonadales	6	0.00%
Bacteria	Chlorobi	OPB56	Unclassified	6	0.00%
Bacteria	Verrucomicrobia	[Spartobacteria]	[Chthoniobacterales]	5	0.00%
Bacteria	Verrucomicrobia	Opitutae	Unclassified	5	0.00%
Bacteria	TM7	TM7-3	CW040	5	0.00%
Bacteria	Proteobacteria	Unclassified	Unclassified	5	0.00%
Bacteria	Planctomycetes	OM190	CL500-15	5	0.00%
Bacteria	GN02	BD1-5	Unclassified	5	0.00%
Bacteria	Firmicutes	Erysipelotrichi	Erysipelotrichales	5	0.00%
Bacteria	Actinobacteria	Thermoleophilia	Solirubrobacterales	5	0.00%
Archaea	Euryarchaeota	Halobacteria	Halobacteriales	5	0.00%
Bacteria	Verrucomicrobia	Verruco-5	WCHB1-41	4	0.00%
Bacteria	Proteobacteria	Deltaproteobacteria	Syntrophobacterales	4	0.00%
Bacteria	Proteobacteria	Deltaproteobacteria	Desulfovibrionales	4	0.00%
Bacteria	Proteobacteria	Betaproteobacteria	SC-I-84	4	0.00%
Bacteria	Proteobacteria	Betaproteobacteria	MND1	4	0.00%
Bacteria	Planctomycetes	Phycisphaerae	Pla1	4	0.00%
Bacteria	OD1	ZB2	Unclassified	4	0.00%
Bacteria	Chloroflexi	Chloroflexi	Chloroflexales	4	0.00%
Bacteria	TM7	TM7-3	I025	3	0.00%
Bacteria	Proteobacteria	Gammaproteobacteria	[Marinicellales]	3	0.00%
Bacteria	Proteobacteria	Deltaproteobacteria	NB1-j	3	0.00%
Bacteria	Planctomycetes	BD7-11	Unclassified	3	0.00%
Bacteria	Firmicutes	Clostridia	SHA-98	3	0.00%
Bacteria	Firmicutes	Clostridia	Natranaerobiales	3	0.00%
Bacteria	Cyanobacteria	Synechococcophycideae	Synechococcales	3	0.00%
Bacteria	Cyanobacteria	Oscillatoriophycideae	Oscillatoriales	3	0.00%
Bacteria	Chloroflexi	Thermomicrobia	JG30-KF-CM45	3	0.00%
Bacteria	Chloroflexi	Anaerolineae	SJA-15	3	0.00%
Bacteria	Bacteroidetes	SM1A07	Unclassified	3	0.00%
Bacteria	Actinobacteria	Thermoleophilia	Gaiellales	3	0.00%
Archaea	Euryarchaeota	Methanobacteria	Methanobacteriales	3	0.00%
Bacteria	TM7	TM7-3	EW055	2	0.00%
Bacteria	TM7	TM7-1	Unclassified	2	0.00%
Bacteria	Planctomycetes	Phycisphaerae	Phycisphaerales	2	0.00%
Bacteria	OD1	SM2F11	Unclassified	2	0.00%
Bacteria	Gemmatimonadetes	Gemm-3	Unclassified	2	0.00%
Bacteria	Gemmatimonadetes	Gemm-1	Unclassified	2	0.00%
Bacteria	Firmicutes	Bacilli	Gemellales	2	0.00%
Bacteria	Chloroflexi	Ellin6529	Unclassified	2	0.00%
Bacteria	Chloroflexi	Anaerolineae	SB-34	2	0.00%
Bacteria	Bacteroidetes	Unclassified	Unclassified	2	0.00%
Bacteria	Armatimonadetes	[Fimbriimonadia]	[Fimbriimonadales]	2	0.00%
Bacteria	Acidobacteria	Acidobacteria-6	CCU21	2	0.00%
Archaea	Crenarchaeota	Thaumarchaeota	Cenarchaeales	2	0.00%
Archaea	Crenarchaeota	MCG	pGrfC26	2	0.00%
Bacteria	ZB3	Unclassified	Unclassified	1	0.00%
Bacteria	Thermotogae	MS9	Unclassified	1	0.00%
Bacteria	Tenericutes	Mollicutes	Acholeplasmatales	1	0.00%
Bacteria	TM6	SJA-4	S1198	1	0.00%
Bacteria	Synergistetes	Synergistia	Synergistales	1	0.00%
Bacteria	SR1	Unclassified	Unclassified	1	0.00%
Bacteria	Proteobacteria	Gammaproteobacteria	Cardiobacteriales	1	0.00%
Bacteria	Proteobacteria	Deltaproteobacteria	Sva0853	1	0.00%
Bacteria	Proteobacteria	Deltaproteobacteria	MBNT15	1	0.00%
Bacteria	Proteobacteria	Betaproteobacteria	SBla14	1	0.00%
Bacteria	Proteobacteria	Betaproteobacteria	Gallionellales	1	0.00%
Bacteria	Proteobacteria	Alphaproteobacteria	Ellin329	1	0.00%
Bacteria	Chloroflexi	Ktedonobacteria	Thermogemmatisporales	1	0.00%
Bacteria	Chlorobi	BSV26	C20	1	0.00%
Bacteria	Actinobacteria	OPB41	Unclassified	1	0.00%
Bacteria	Acidobacteria	iii1-8	32-20	1	0.00%

## Sheet: Family
Domain	Phylum	Class	Order	Family	Absolute count	Pct
Bacteria	Proteobacteria	Gammaproteobacteria	Pseudomonadales	Pseudomonadaceae	65133	37.11%
Bacteria	Proteobacteria	Alphaproteobacteria	Rickettsiales	Rickettsiaceae	42238	24.07%
Bacteria	Proteobacteria	Betaproteobacteria	Burkholderiales	Comamonadaceae	17285	9.85%
Bacteria	Proteobacteria	Alphaproteobacteria	Rhizobiales	Methylocystaceae	14241	8.11%
Bacteria	Proteobacteria	Alphaproteobacteria	Caulobacterales	Caulobacteraceae	9521	5.42%
Bacteria	Proteobacteria	Gammaproteobacteria	Pseudomonadales	Moraxellaceae	3539	2.02%
Bacteria	Proteobacteria	Alphaproteobacteria	Rhizobiales	Rhizobiaceae	1614	0.92%
Bacteria	Actinobacteria	Actinobacteria	Actinomycetales	Corynebacteriaceae	1546	0.88%
Bacteria	Proteobacteria	Alphaproteobacteria	Rhodobacterales	Rhodobacteraceae	1402	0.80%
Bacteria	Proteobacteria	Betaproteobacteria	Burkholderiales	Oxalobacteraceae	1327	0.76%
Bacteria	Proteobacteria	Alphaproteobacteria	Sphingomonadales	Sphingomonadaceae	1213	0.69%
Bacteria	Proteobacteria	Alphaproteobacteria	Rhizobiales	Unclassified	1151	0.66%
Bacteria	Actinobacteria	Actinobacteria	Actinomycetales	Micrococcaceae	1016	0.58%
Bacteria	Proteobacteria	Gammaproteobacteria	Alteromonadales	[Chromatiaceae]	892	0.51%
Bacteria	Proteobacteria	Alphaproteobacteria	Rhizobiales	Hyphomicrobiaceae	845	0.48%
Bacteria	Bacteroidetes	[Saprospirae]	[Saprospirales]	Chitinophagaceae	767	0.44%
Bacteria	Proteobacteria	Gammaproteobacteria	Xanthomonadales	Xanthomonadaceae	707	0.40%
Bacteria	Proteobacteria	Alphaproteobacteria	Rhodospirillales	Rhodospirillaceae	627	0.36%
Bacteria	Actinobacteria	Actinobacteria	Actinomycetales	Propionibacteriaceae	606	0.35%
Bacteria	Proteobacteria	Gammaproteobacteria	Aeromonadales	Aeromonadaceae	592	0.34%
Bacteria	Firmicutes	Bacilli	Bacillales	Staphylococcaceae	479	0.27%
Bacteria	Proteobacteria	Gammaproteobacteria	Alteromonadales	Alteromonadaceae	459	0.26%
Bacteria	Proteobacteria	Alphaproteobacteria	Rhizobiales	Phyllobacteriaceae	403	0.23%
Bacteria	Bacteroidetes	Flavobacteriia	Flavobacteriales	Flavobacteriaceae	380	0.22%
Bacteria	Bacteroidetes	Flavobacteriia	Flavobacteriales	[Weeksellaceae]	362	0.21%
Bacteria	Proteobacteria	Gammaproteobacteria	Enterobacteriales	Enterobacteriaceae	296	0.17%
Bacteria	Proteobacteria	Betaproteobacteria	Unclassified	Unclassified	289	0.16%
Bacteria	Actinobacteria	Actinobacteria	Actinomycetales	Nocardiaceae	273	0.16%
Bacteria	Proteobacteria	Betaproteobacteria	Rhodocyclales	Rhodocyclaceae	259	0.15%
Bacteria	Proteobacteria	Alphaproteobacteria	Rhizobiales	Methylobacteriaceae	224	0.13%
Bacteria	Actinobacteria	Actinobacteria	Actinomycetales	Microbacteriaceae	211	0.12%
Bacteria	Proteobacteria	Gammaproteobacteria	Oceanospirillales	Halomonadaceae	208	0.12%
Bacteria	Actinobacteria	Actinobacteria	Actinomycetales	Cellulomonadaceae	195	0.11%
Bacteria	Proteobacteria	Gammaproteobacteria	Alteromonadales	Shewanellaceae	183	0.10%
Bacteria	Firmicutes	Bacilli	Bacillales	Bacillaceae	177	0.10%
Bacteria	Proteobacteria	Gammaproteobacteria	Chromatiales	Ectothiorhodospiraceae	176	0.10%
Bacteria	Firmicutes	Bacilli	Bacillales	Planococcaceae	173	0.10%
Bacteria	Proteobacteria	Alphaproteobacteria	Rhizobiales	Bradyrhizobiaceae	169	0.10%
Bacteria	Actinobacteria	Actinobacteria	Actinomycetales	Intrasporangiaceae	161	0.09%
Bacteria	Proteobacteria	Alphaproteobacteria	Sphingomonadales	Erythrobacteraceae	159	0.09%
Bacteria	Proteobacteria	Alphaproteobacteria	Rhodobacterales	Hyphomonadaceae	142	0.08%
Bacteria	Proteobacteria	Deltaproteobacteria	Myxococcales	Unclassified	139	0.08%
Bacteria	Firmicutes	Bacilli	Lactobacillales	Streptococcaceae	132	0.08%
Bacteria	Chloroflexi	Anaerolineae	envOPS12	Unclassified	130	0.07%
Bacteria	Actinobacteria	Actinobacteria	Actinomycetales	Nocardioidaceae	116	0.07%
Bacteria	Bacteroidetes	Flavobacteriia	Flavobacteriales	Cryomorphaceae	115	0.07%
Bacteria	Firmicutes	Clostridia	Clostridiales	Clostridiaceae	114	0.06%
Bacteria	Actinobacteria	Actinobacteria	Actinomycetales	Mycobacteriaceae	108	0.06%
Bacteria	Proteobacteria	Gammaproteobacteria	Vibrionales	Pseudoalteromonadaceae	107	0.06%
Bacteria	Actinobacteria	Actinobacteria	Actinomycetales	Brevibacteriaceae	106	0.06%
Bacteria	[Thermi]	Deinococci	Deinococcales	Deinococcaceae	77	0.04%
Bacteria	Actinobacteria	Actinobacteria	Actinomycetales	Dermabacteraceae	73	0.04%
Bacteria	Chloroflexi	Anaerolineae	SBR1031	A4b	69	0.04%
Bacteria	Chloroflexi	Anaerolineae	Anaerolineales	Anaerolinaceae	68	0.04%
Bacteria	Firmicutes	Clostridia	Clostridiales	[Tissierellaceae]	59	0.03%
Bacteria	Firmicutes	Bacilli	Bacillales	Paenibacillaceae	53	0.03%
Bacteria	Firmicutes	Bacilli	Bacillales	Alicyclobacillaceae	53	0.03%
Bacteria	Proteobacteria	Alphaproteobacteria	Unclassified	Unclassified	52	0.03%
Bacteria	Bacteroidetes	Cytophagia	Cytophagales	Cyclobacteriaceae	51	0.03%
Bacteria	Bacteroidetes	Cytophagia	Cytophagales	Cytophagaceae	50	0.03%
Bacteria	Firmicutes	Bacilli	Lactobacillales	Aerococcaceae	46	0.03%
Bacteria	Proteobacteria	Deltaproteobacteria	Bdellovibrionales	Bdellovibrionaceae	43	0.02%
Bacteria	Proteobacteria	Betaproteobacteria	Burkholderiales	Burkholderiaceae	42	0.02%
Bacteria	Chloroflexi	Chloroflexi	Herpetosiphonales	Unclassified	41	0.02%
Bacteria	Proteobacteria	Alphaproteobacteria	Rhodospirillales	Acetobacteraceae	38	0.02%
Bacteria	Proteobacteria	Betaproteobacteria	Methylophilales	Methylophilaceae	37	0.02%
Bacteria	Proteobacteria	Betaproteobacteria	Neisseriales	Neisseriaceae	36	0.02%
Bacteria	Bacteroidetes	Sphingobacteriia	Sphingobacteriales	Sphingobacteriaceae	36	0.02%
Bacteria	Actinobacteria	Acidimicrobiia	Acidimicrobiales	C111	36	0.02%
Bacteria	Firmicutes	Bacilli	Bacillales	[Exiguobacteraceae]	35	0.02%
Bacteria	Bacteroidetes	[Saprospirae]	[Saprospirales]	Saprospiraceae	34	0.02%
Bacteria	Actinobacteria	Acidimicrobiia	Acidimicrobiales	Unclassified	33	0.02%
Bacteria	Verrucomicrobia	Verrucomicrobiae	Verrucomicrobiales	Verrucomicrobiaceae	32	0.02%
Bacteria	Proteobacteria	Deltaproteobacteria	Myxococcales	Nannocystaceae	32	0.02%
Bacteria	Proteobacteria	Betaproteobacteria	Burkholderiales	Unclassified	32	0.02%
Bacteria	Firmicutes	Clostridia	Clostridiales	Peptococcaceae	32	0.02%
Bacteria	Proteobacteria	Betaproteobacteria	Burkholderiales	Alcaligenaceae	31	0.02%
Bacteria	Firmicutes	Clostridia	Clostridiales	Veillonellaceae	30	0.02%
Bacteria	Planctomycetes	Planctomycetia	Pirellulales	Pirellulaceae	28	0.02%
Bacteria	Actinobacteria	Actinobacteria	Actinomycetales	Micromonosporaceae	28	0.02%
Bacteria	Proteobacteria	Gammaproteobacteria	Alteromonadales	Unclassified	27	0.02%
Bacteria	Proteobacteria	Gammaproteobacteria	Alteromonadales	Idiomarinaceae	26	0.01%
Bacteria	Proteobacteria	Alphaproteobacteria	Rhizobiales	Brucellaceae	26	0.01%
Bacteria	Firmicutes	Clostridia	Clostridiales	Lachnospiraceae	26	0.01%
Bacteria	Cyanobacteria	ML635J-21	Unclassified	Unclassified	26	0.01%
Bacteria	Bacteroidetes	Bacteroidia	Bacteroidales	Unclassified	25	0.01%
Bacteria	Actinobacteria	Actinobacteria	Actinomycetales	Pseudonocardiaceae	25	0.01%
Bacteria	WPS-2	Unclassified	Unclassified	Unclassified	24	0.01%
Bacteria	Proteobacteria	Gammaproteobacteria	Xanthomonadales	Sinobacteraceae	24	0.01%
Bacteria	Chloroflexi	Anaerolineae	S0208	Unclassified	24	0.01%
Bacteria	Actinobacteria	Actinobacteria	Actinomycetales	Unclassified	24	0.01%
Bacteria	Verrucomicrobia	Opitutae	Opitutales	Opitutaceae	23	0.01%
Bacteria	Bacteroidetes	Bacteroidia	Bacteroidales	SB-1	23	0.01%
Bacteria	Proteobacteria	Alphaproteobacteria	Rhodospirillales	Unclassified	22	0.01%
Bacteria	Actinobacteria	Actinobacteria	Actinomycetales	Actinomycetaceae	22	0.01%
Bacteria	Proteobacteria	Alphaproteobacteria	Rhizobiales	Beijerinckiaceae	21	0.01%
Bacteria	Acidobacteria	Acidobacteria-6	iii1-15	Unclassified	21	0.01%
Bacteria	Proteobacteria	Gammaproteobacteria	Oceanospirillales	Oceanospirillaceae	20	0.01%
Bacteria	Fibrobacteres	Fibrobacteria	258ds10	Unclassified	19	0.01%
Bacteria	Actinobacteria	Rubrobacteria	Rubrobacterales	Rubrobacteraceae	19	0.01%
Bacteria	Actinobacteria	Actinobacteria	Actinomycetales	Dermacoccaceae	19	0.01%
Bacteria	Proteobacteria	Deltaproteobacteria	Myxococcales	Polyangiaceae	18	0.01%
Bacteria	Actinobacteria	Actinobacteria	Actinomycetales	Dietziaceae	18	0.01%
Bacteria	Proteobacteria	Gammaproteobacteria	Thiotrichales	Piscirickettsiaceae	17	0.01%
Bacteria	Proteobacteria	Deltaproteobacteria	Desulfobacterales	Desulfobulbaceae	17	0.01%
Bacteria	Nitrospirae	Nitrospira	Nitrospirales	Nitrospiraceae	17	0.01%
Bacteria	Firmicutes	Bacilli	Lactobacillales	Lactobacillaceae	17	0.01%
Bacteria	Actinobacteria	Actinobacteria	Actinomycetales	Geodermatophilaceae	17	0.01%
Bacteria	Acidobacteria	Sva0725	Sva0725	Unclassified	17	0.01%
Bacteria	Proteobacteria	Deltaproteobacteria	Myxococcales	Haliangiaceae	16	0.01%
Bacteria	Proteobacteria	Betaproteobacteria	ASSO-13	Unclassified	16	0.01%
Bacteria	Proteobacteria	Alphaproteobacteria	Kiloniellales	Kiloniellaceae	16	0.01%
Bacteria	Bacteroidetes	Bacteroidia	Bacteroidales	Prevotellaceae	16	0.01%
Bacteria	Proteobacteria	Gammaproteobacteria	Pasteurellales	Pasteurellaceae	15	0.01%
Bacteria	Proteobacteria	Deltaproteobacteria	Myxococcales	Myxococcaceae	15	0.01%
Bacteria	Fusobacteria	Fusobacteriia	Fusobacteriales	Leptotrichiaceae	15	0.01%
Bacteria	Cyanobacteria	Oscillatoriophycideae	Chroococcales	Xenococcaceae	15	0.01%
Bacteria	Spirochaetes	Spirochaetes	Spirochaetales	Spirochaetaceae	14	0.01%
Bacteria	Proteobacteria	Gammaproteobacteria	Unclassified	Unclassified	14	0.01%
Bacteria	Chloroflexi	Anaerolineae	GCA004	Unclassified	14	0.01%
Bacteria	Actinobacteria	Acidimicrobiia	Acidimicrobiales	Microthrixaceae	14	0.01%
Bacteria	Proteobacteria	Betaproteobacteria	Hydrogenophilales	Hydrogenophilaceae	12	0.01%
Bacteria	Proteobacteria	Alphaproteobacteria	Rickettsiales	Unclassified	12	0.01%
Bacteria	Nitrospirae	Nitrospira	Nitrospirales	[Thermodesulfovibrionaceae]	12	0.01%
Bacteria	Cyanobacteria	Synechococcophycideae	Pseudanabaenales	Pseudanabaenaceae	12	0.01%
Bacteria	Spirochaetes	[Leptospirae]	[Leptospirales]	Leptospiraceae	11	0.01%
Bacteria	Proteobacteria	Alphaproteobacteria	Kiloniellales	Unclassified	11	0.01%
Bacteria	Proteobacteria	Alphaproteobacteria	BD7-3	Unclassified	11	0.01%
Bacteria	Planctomycetes	Planctomycetia	Planctomycetales	Planctomycetaceae	11	0.01%
Bacteria	Firmicutes	Bacilli	Lactobacillales	Leuconostocaceae	11	0.01%
Bacteria	Firmicutes	Bacilli	Lactobacillales	Carnobacteriaceae	11	0.01%
Bacteria	Proteobacteria	Deltaproteobacteria	Desulfuromonadales	Geobacteraceae	10	0.01%
Bacteria	Proteobacteria	Alphaproteobacteria	Sphingomonadales	Unclassified	10	0.01%
Bacteria	NKB19	Unclassified	Unclassified	Unclassified	10	0.01%
Bacteria	Fusobacteria	Fusobacteriia	Fusobacteriales	Fusobacteriaceae	10	0.01%
Bacteria	Firmicutes	Clostridia	Clostridiales	Unclassified	10	0.01%
Bacteria	Acidobacteria	[Chloracidobacteria]	RB41	Ellin6075	10	0.01%
Bacteria	Proteobacteria	Deltaproteobacteria	Desulfuromonadales	Pelobacteraceae	9	0.01%
Bacteria	Proteobacteria	Alphaproteobacteria	Rhizobiales	Aurantimonadaceae	9	0.01%
Bacteria	OP1	MSBL6	Unclassified	Unclassified	9	0.01%
Bacteria	Actinobacteria	Actinobacteria	Actinomycetales	Sanguibacteraceae	9	0.01%
Bacteria	Proteobacteria	Gammaproteobacteria	34P16	Unclassified	8	0.00%
Bacteria	Proteobacteria	Epsilonproteobacteria	Campylobacterales	Helicobacteraceae	8	0.00%
Bacteria	Proteobacteria	Epsilonproteobacteria	Campylobacterales	Campylobacteraceae	8	0.00%
Bacteria	Firmicutes	Clostridia	Clostridiales	[Mogibacteriaceae]	8	0.00%
Bacteria	Fibrobacteres	Unclassified	Unclassified	Unclassified	8	0.00%
Bacteria	Cyanobacteria	Nostocophycideae	Stigonematales	Rivulariaceae	8	0.00%
Bacteria	Chloroflexi	Gitt-GS-136	Unclassified	Unclassified	8	0.00%
Bacteria	Acidobacteria	Solibacteres	Solibacterales	Solibacteraceae	8	0.00%
Bacteria	Proteobacteria	Gammaproteobacteria	Legionellales	Legionellaceae	7	0.00%
Bacteria	Proteobacteria	Gammaproteobacteria	Alteromonadales	211ds20	7	0.00%
Bacteria	Proteobacteria	Deltaproteobacteria	Bdellovibrionales	Bacteriovoracaceae	7	0.00%
Bacteria	Proteobacteria	Deltaproteobacteria	Unclassified	Unclassified	7	0.00%
Bacteria	Chloroflexi	Anaerolineae	Caldilineales	Caldilineaceae	7	0.00%
Bacteria	Chlorobi	Ignavibacteria	Ignavibacteriales	Ignavibacteriaceae	7	0.00%
Bacteria	Bacteroidetes	Cytophagia	Cytophagales	Unclassified	7	0.00%
Bacteria	Bacteroidetes	Bacteroidia	Bacteroidales	Porphyromonadaceae	7	0.00%
Bacteria	Verrucomicrobia	[Pedosphaerae]	[Pedosphaerales]	Unclassified	6	0.00%
Bacteria	Proteobacteria	Gammaproteobacteria	Vibrionales	Vibrionaceae	6	0.00%
Bacteria	Proteobacteria	Gammaproteobacteria	Oceanospirillales	Alcanivoracaceae	6	0.00%
Bacteria	Proteobacteria	Gammaproteobacteria	Methylococcales	Crenotrichaceae	6	0.00%
Bacteria	Proteobacteria	Gammaproteobacteria	Legionellales	Coxiellaceae	6	0.00%
Bacteria	Proteobacteria	Gammaproteobacteria	Alteromonadales	HTCC2188	6	0.00%
Bacteria	Proteobacteria	Gammaproteobacteria	Alteromonadales	Colwelliaceae	6	0.00%
Bacteria	Proteobacteria	Deltaproteobacteria	Spirobacillales	Unclassified	6	0.00%
Bacteria	Proteobacteria	Deltaproteobacteria	Desulfobacterales	Desulfobacteraceae	6	0.00%
Bacteria	Proteobacteria	Betaproteobacteria	Nitrosomonadales	Nitrosomonadaceae	6	0.00%
Bacteria	Firmicutes	Clostridia	Clostridiales	Ruminococcaceae	6	0.00%
Bacteria	Chloroflexi	Anaerolineae	SBR1031	SHA-31	6	0.00%
Bacteria	Chlorobi	OPB56	Unclassified	Unclassified	6	0.00%
Bacteria	Bacteroidetes	Sphingobacteriia	Sphingobacteriales	Unclassified	6	0.00%
Bacteria	Acidobacteria	Solibacteres	Solibacterales	[Bryobacteraceae]	6	0.00%
Bacteria	Verrucomicrobia	[Spartobacteria]	[Chthoniobacterales]	[Chthoniobacteraceae]	5	0.00%
Bacteria	Verrucomicrobia	Opitutae	Unclassified	Unclassified	5	0.00%
Bacteria	TM7	TM7-3	CW040	Unclassified	5	0.00%
Bacteria	Proteobacteria	Gammaproteobacteria	Aeromonadales	Unclassified	5	0.00%
Bacteria	Proteobacteria	Unclassified	Unclassified	Unclassified	5	0.00%
Bacteria	Planctomycetes	OM190	CL500-15	Unclassified	5	0.00%
Bacteria	GN02	BD1-5	Unclassified	Unclassified	5	0.00%
Bacteria	Firmicutes	Erysipelotrichi	Erysipelotrichales	Erysipelotrichaceae	5	0.00%
Bacteria	Firmicutes	Clostridia	Clostridiales	JTB215	5	0.00%
Bacteria	Firmicutes	Bacilli	Lactobacillales	Unclassified	5	0.00%
Bacteria	Actinobacteria	Thermoleophilia	Solirubrobacterales	Unclassified	5	0.00%
Bacteria	Actinobacteria	Actinobacteria	Actinomycetales	Streptomycetaceae	5	0.00%
Bacteria	Actinobacteria	Actinobacteria	Actinomycetales	Jonesiaceae	5	0.00%
Bacteria	Actinobacteria	Actinobacteria	Actinomycetales	Dermatophilaceae	5	0.00%
Archaea	Euryarchaeota	Halobacteria	Halobacteriales	Halobacteriaceae	5	0.00%
Bacteria	Verrucomicrobia	[Pedosphaerae]	[Pedosphaerales]	Ellin515	4	0.00%
Bacteria	Verrucomicrobia	Verruco-5	WCHB1-41	RFP12	4	0.00%
Bacteria	Proteobacteria	Deltaproteobacteria	Desulfovibrionales	Desulfovibrionaceae	4	0.00%
Bacteria	Proteobacteria	Betaproteobacteria	SC-I-84	Unclassified	4	0.00%
Bacteria	Proteobacteria	Betaproteobacteria	MND1	Unclassified	4	0.00%
Bacteria	Planctomycetes	Planctomycetia	Gemmatales	Isosphaeraceae	4	0.00%
Bacteria	Planctomycetes	Planctomycetia	Gemmatales	Gemmataceae	4	0.00%
Bacteria	Planctomycetes	Phycisphaerae	Pla1	Unclassified	4	0.00%
Bacteria	OD1	ZB2	Unclassified	Unclassified	4	0.00%
Bacteria	Chloroflexi	Chloroflexi	Chloroflexales	Chloroflexaceae	4	0.00%
Bacteria	Bacteroidetes	[Saprospirae]	[Saprospirales]	Unclassified	4	0.00%
Bacteria	Bacteroidetes	Bacteroidia	Bacteroidales	[Paraprevotellaceae]	4	0.00%
Bacteria	TM7	TM7-3	I025	Unclassified	3	0.00%
Bacteria	Proteobacteria	Gammaproteobacteria	[Marinicellales]	[Marinicellaceae]	3	0.00%
Bacteria	Proteobacteria	Gammaproteobacteria	Methylococcales	Methylococcaceae	3	0.00%
Bacteria	Proteobacteria	Gammaproteobacteria	Chromatiales	Unclassified	3	0.00%
Bacteria	Proteobacteria	Deltaproteobacteria	Syntrophobacterales	Syntrophaceae	3	0.00%
Bacteria	Planctomycetes	BD7-11	Unclassified	Unclassified	3	0.00%
Bacteria	Firmicutes	Clostridia	SHA-98	Unclassified	3	0.00%
Bacteria	Firmicutes	Clostridia	Natranaerobiales	Unclassified	3	0.00%
Bacteria	Firmicutes	Clostridia	Clostridiales	Dehalobacteriaceae	3	0.00%
Bacteria	Firmicutes	Bacilli	Lactobacillales	Enterococcaceae	3	0.00%
Bacteria	Cyanobacteria	Oscillatoriophycideae	Oscillatoriales	Phormidiaceae	3	0.00%
Bacteria	Chloroflexi	Thermomicrobia	JG30-KF-CM45	Unclassified	3	0.00%
Bacteria	Chloroflexi	Anaerolineae	SJA-15	Unclassified	3	0.00%
Bacteria	Chloroflexi	Anaerolineae	SBR1031	SJA-101	3	0.00%
Bacteria	Bacteroidetes	SM1A07	Unclassified	Unclassified	3	0.00%
Bacteria	Actinobacteria	Actinobacteria	Actinomycetales	Bogoriellaceae	3	0.00%
Bacteria	Actinobacteria	Acidimicrobiia	Acidimicrobiales	AKIW874	3	0.00%
Archaea	Euryarchaeota	Methanobacteria	Methanobacteriales	Methanobacteriaceae	3	0.00%
Bacteria	TM7	TM7-3	EW055	Unclassified	2	0.00%
Bacteria	TM7	TM7-1	Unclassified	Unclassified	2	0.00%
Bacteria	Proteobacteria	Gammaproteobacteria	Methylococcales	Unclassified	2	0.00%
Bacteria	Proteobacteria	Gammaproteobacteria	Alteromonadales	125ds10	2	0.00%
Bacteria	Proteobacteria	Deltaproteobacteria	NB1-j	Unclassified	2	0.00%
Bacteria	Proteobacteria	Deltaproteobacteria	Myxococcales	OM27	2	0.00%
Bacteria	Proteobacteria	Deltaproteobacteria	Desulfuromonadales	Desulfuromonadaceae	2	0.00%
Bacteria	Proteobacteria	Alphaproteobacteria	Rhizobiales	Rhodobiaceae	2	0.00%
Bacteria	Planctomycetes	Phycisphaerae	Phycisphaerales	Unclassified	2	0.00%
Bacteria	OD1	SM2F11	Unclassified	Unclassified	2	0.00%
Bacteria	Nitrospirae	Nitrospira	Nitrospirales	FW	2	0.00%
Bacteria	Gemmatimonadetes	Gemm-3	Unclassified	Unclassified	2	0.00%
Bacteria	Gemmatimonadetes	Gemm-1	Unclassified	Unclassified	2	0.00%
Bacteria	Fusobacteria	Fusobacteriia	Fusobacteriales	Unclassified	2	0.00%
Bacteria	Firmicutes	Bacilli	Gemellales	Gemellaceae	2	0.00%
Bacteria	Firmicutes	Bacilli	Bacillales	Thermoactinomycetaceae	2	0.00%
Bacteria	Cyanobacteria	Synechococcophycideae	Synechococcales	Synechococcaceae	2	0.00%
Bacteria	Cyanobacteria	Oscillatoriophycideae	Chroococcales	Cyanobacteriaceae	2	0.00%
Bacteria	Chloroflexi	Ellin6529	Unclassified	Unclassified	2	0.00%
Bacteria	Chloroflexi	Anaerolineae	SB-34	Unclassified	2	0.00%
Bacteria	Bacteroidetes	Unclassified	Unclassified	Unclassified	2	0.00%
Bacteria	Armatimonadetes	[Fimbriimonadia]	[Fimbriimonadales]	[Fimbriimonadaceae]	2	0.00%
Bacteria	Actinobacteria	Thermoleophilia	Gaiellales	Gaiellaceae	2	0.00%
Bacteria	Actinobacteria	Actinobacteria	Actinomycetales	Gordoniaceae	2	0.00%
Bacteria	Acidobacteria	Solibacteres	Solibacterales	Unclassified	2	0.00%
Bacteria	Acidobacteria	Acidobacteria-6	CCU21	Unclassified	2	0.00%
Archaea	Crenarchaeota	Thaumarchaeota	Cenarchaeales	Cenarchaeaceae	2	0.00%
Archaea	Crenarchaeota	MCG	pGrfC26	Unclassified	2	0.00%
Bacteria	[Thermi]	Deinococci	Deinococcales	Trueperaceae	1	0.00%
Bacteria	ZB3	Unclassified	Unclassified	Unclassified	1	0.00%
Bacteria	Verrucomicrobia	[Pedosphaerae]	[Pedosphaerales]	auto67_4W	1	0.00%
Bacteria	Thermotogae	MS9	Unclassified	Unclassified	1	0.00%
Bacteria	Tenericutes	Mollicutes	Acholeplasmatales	Acholeplasmataceae	1	0.00%
Bacteria	TM6	SJA-4	S1198	Unclassified	1	0.00%
Bacteria	Synergistetes	Synergistia	Synergistales	Synergistaceae	1	0.00%
Bacteria	SR1	Unclassified	Unclassified	Unclassified	1	0.00%
Bacteria	Proteobacteria	Gammaproteobacteria	Oceanospirillales	Saccharospirillaceae	1	0.00%
Bacteria	Proteobacteria	Gammaproteobacteria	Oceanospirillales	Unclassified	1	0.00%
Bacteria	Proteobacteria	Gammaproteobacteria	Legionellales	Unclassified	1	0.00%
Bacteria	Proteobacteria	Gammaproteobacteria	Cardiobacteriales	Unclassified	1	0.00%
Bacteria	Proteobacteria	Deltaproteobacteria	Syntrophobacterales	Syntrophobacteraceae	1	0.00%
Bacteria	Proteobacteria	Deltaproteobacteria	Sva0853	JTB36	1	0.00%
Bacteria	Proteobacteria	Deltaproteobacteria	NB1-j	JTB38	1	0.00%
Bacteria	Proteobacteria	Deltaproteobacteria	MBNT15	Unclassified	1	0.00%
Bacteria	Proteobacteria	Betaproteobacteria	SBla14	Unclassified	1	0.00%
Bacteria	Proteobacteria	Betaproteobacteria	Gallionellales	Gallionellaceae	1	0.00%
Bacteria	Proteobacteria	Alphaproteobacteria	Rhizobiales	Xanthobacteraceae	1	0.00%
Bacteria	Proteobacteria	Alphaproteobacteria	Rhizobiales	Cohaesibacteraceae	1	0.00%
Bacteria	Proteobacteria	Alphaproteobacteria	Ellin329	Unclassified	1	0.00%
Bacteria	Proteobacteria	Alphaproteobacteria	Caulobacterales	Unclassified	1	0.00%
Bacteria	Nitrospirae	Nitrospira	Nitrospirales	0319-6A21	1	0.00%
Bacteria	Firmicutes	Clostridia	Clostridiales	SBYG_4172	1	0.00%
Bacteria	Firmicutes	Clostridia	Clostridiales	Peptostreptococcaceae	1	0.00%
Bacteria	Firmicutes	Clostridia	Clostridiales	EtOH8	1	0.00%
Bacteria	Cyanobacteria	Synechococcophycideae	Synechococcales	Acaryochloridaceae	1	0.00%
Bacteria	Cyanobacteria	Synechococcophycideae	Pseudanabaenales	Unclassified	1	0.00%
Bacteria	Cyanobacteria	Oscillatoriophycideae	Chroococcales	Unclassified	1	0.00%
Bacteria	Chloroflexi	Ktedonobacteria	Thermogemmatisporales	Thermogemmatisporaceae	1	0.00%
Bacteria	Chlorobi	BSV26	C20	Unclassified	1	0.00%
Bacteria	Bacteroidetes	Cytophagia	Cytophagales	[Amoebophilaceae]	1	0.00%
Bacteria	Bacteroidetes	Cytophagia	Cytophagales	Flammeovirgaceae	1	0.00%
Bacteria	Bacteroidetes	Bacteroidia	Bacteroidales	Marinilabiaceae	1	0.00%
Bacteria	Actinobacteria	Thermoleophilia	Gaiellales	Unclassified	1	0.00%
Bacteria	Actinobacteria	OPB41	Unclassified	Unclassified	1	0.00%
Bacteria	Actinobacteria	Actinobacteria	Actinomycetales	Thermomonosporaceae	1	0.00%
Bacteria	Actinobacteria	Actinobacteria	Actinomycetales	Promicromonosporaceae	1	0.00%
Bacteria	Acidobacteria	iii1-8	32-20	Unclassified	1	0.00%

## Sheet: Genus
Domain	Phylum	Class	Order	Family	Genus	Absolute count	Pct
Bacteria	Proteobacteria	Gammaproteobacteria	Pseudomonadales	Pseudomonadaceae	Pseudomonas	64731	36.88%
Bacteria	Proteobacteria	Alphaproteobacteria	Rickettsiales	Rickettsiaceae	Wolbachia	42229	24.06%
Bacteria	Proteobacteria	Alphaproteobacteria	Rhizobiales	Methylocystaceae	Methylopila	14177	8.08%
Bacteria	Proteobacteria	Betaproteobacteria	Burkholderiales	Comamonadaceae	Unclassified	11010	6.27%
Bacteria	Proteobacteria	Alphaproteobacteria	Caulobacterales	Caulobacteraceae	Unclassified	7017	4.00%
Bacteria	Proteobacteria	Gammaproteobacteria	Pseudomonadales	Moraxellaceae	Acinetobacter	2753	1.57%
Bacteria	Proteobacteria	Betaproteobacteria	Burkholderiales	Comamonadaceae	Variovorax	2024	1.15%
Bacteria	Proteobacteria	Betaproteobacteria	Burkholderiales	Comamonadaceae	Ramlibacter	1675	0.95%
Bacteria	Actinobacteria	Actinobacteria	Actinomycetales	Corynebacteriaceae	Corynebacterium	1546	0.88%
Bacteria	Proteobacteria	Alphaproteobacteria	Rhizobiales	Rhizobiaceae	Agrobacterium	1393	0.79%
Bacteria	Proteobacteria	Alphaproteobacteria	Caulobacterales	Caulobacteraceae	Brevundimonas	1351	0.77%
Bacteria	Proteobacteria	Betaproteobacteria	Burkholderiales	Oxalobacteraceae	Unclassified	1262	0.72%
Bacteria	Proteobacteria	Alphaproteobacteria	Rhizobiales	Unclassified	Unclassified	1151	0.66%
Bacteria	Proteobacteria	Betaproteobacteria	Burkholderiales	Comamonadaceae	Delftia	992	0.57%
Bacteria	Proteobacteria	Betaproteobacteria	Burkholderiales	Comamonadaceae	Hydrogenophaga	981	0.56%
Bacteria	Proteobacteria	Gammaproteobacteria	Alteromonadales	[Chromatiaceae]	Rheinheimera	830	0.47%
Bacteria	Proteobacteria	Alphaproteobacteria	Sphingomonadales	Sphingomonadaceae	Sphingomonas	733	0.42%
Bacteria	Bacteroidetes	[Saprospirae]	[Saprospirales]	Chitinophagaceae	Sediminibacterium	685	0.39%
Bacteria	Proteobacteria	Alphaproteobacteria	Rhodobacterales	Rhodobacteraceae	Paracoccus	662	0.38%
Bacteria	Proteobacteria	Alphaproteobacteria	Caulobacterales	Caulobacteraceae	Phenylobacterium	655	0.37%
Bacteria	Actinobacteria	Actinobacteria	Actinomycetales	Propionibacteriaceae	Propionibacterium	601	0.34%
Bacteria	Proteobacteria	Alphaproteobacteria	Rhizobiales	Hyphomicrobiaceae	Devosia	599	0.34%
Bacteria	Proteobacteria	Gammaproteobacteria	Pseudomonadales	Moraxellaceae	Unclassified	579	0.33%
Bacteria	Proteobacteria	Gammaproteobacteria	Aeromonadales	Aeromonadaceae	Unclassified	518	0.30%
Bacteria	Proteobacteria	Alphaproteobacteria	Rhodobacterales	Rhodobacteraceae	Rhodobacter	400	0.23%
Bacteria	Proteobacteria	Gammaproteobacteria	Pseudomonadales	Pseudomonadaceae	Unclassified	349	0.20%
Bacteria	Proteobacteria	Alphaproteobacteria	Rhodospirillales	Rhodospirillaceae	Azospirillum	338	0.19%
Bacteria	Bacteroidetes	Flavobacteriia	Flavobacteriales	Flavobacteriaceae	Flavobacterium	338	0.19%
Bacteria	Firmicutes	Bacilli	Bacillales	Staphylococcaceae	Staphylococcus	335	0.19%
Bacteria	Proteobacteria	Gammaproteobacteria	Xanthomonadales	Xanthomonadaceae	Stenotrophomonas	333	0.19%
Bacteria	Proteobacteria	Alphaproteobacteria	Caulobacterales	Caulobacteraceae	Asticcacaulis	331	0.19%
Bacteria	Proteobacteria	Betaproteobacteria	Unclassified	Unclassified	Unclassified	289	0.16%
Bacteria	Actinobacteria	Actinobacteria	Actinomycetales	Nocardiaceae	Rhodococcus	272	0.15%
Bacteria	Proteobacteria	Alphaproteobacteria	Rhodobacterales	Rhodobacteraceae	Unclassified	267	0.15%
Bacteria	Proteobacteria	Gammaproteobacteria	Alteromonadales	Alteromonadaceae	Cellvibrio	260	0.15%
Bacteria	Actinobacteria	Actinobacteria	Actinomycetales	Micrococcaceae	Kocuria	251	0.14%
Bacteria	Actinobacteria	Actinobacteria	Actinomycetales	Micrococcaceae	Nesterenkonia	248	0.14%
Bacteria	Proteobacteria	Alphaproteobacteria	Rhizobiales	Phyllobacteriaceae	Unclassified	233	0.13%
Bacteria	Proteobacteria	Alphaproteobacteria	Sphingomonadales	Sphingomonadaceae	Novosphingobium	229	0.13%
Bacteria	Actinobacteria	Actinobacteria	Actinomycetales	Micrococcaceae	Citricoccus	219	0.12%
Bacteria	Proteobacteria	Betaproteobacteria	Burkholderiales	Comamonadaceae	Curvibacter	199	0.11%
Bacteria	Proteobacteria	Gammaproteobacteria	Alteromonadales	Alteromonadaceae	Unclassified	198	0.11%
Bacteria	Proteobacteria	Alphaproteobacteria	Rhizobiales	Methylobacteriaceae	Unclassified	185	0.11%
Bacteria	Proteobacteria	Gammaproteobacteria	Alteromonadales	Shewanellaceae	Shewanella	183	0.10%
Bacteria	Proteobacteria	Gammaproteobacteria	Chromatiales	Ectothiorhodospiraceae	Unclassified	176	0.10%
Bacteria	Proteobacteria	Alphaproteobacteria	Rhizobiales	Rhizobiaceae	Unclassified	167	0.10%
Bacteria	Proteobacteria	Alphaproteobacteria	Rhizobiales	Phyllobacteriaceae	Mesorhizobium	166	0.09%
Bacteria	Bacteroidetes	Flavobacteriia	Flavobacteriales	[Weeksellaceae]	Chryseobacterium	164	0.09%
Bacteria	Proteobacteria	Gammaproteobacteria	Oceanospirillales	Halomonadaceae	Halomonas	155	0.09%
Bacteria	Proteobacteria	Betaproteobacteria	Burkholderiales	Comamonadaceae	Comamonas	154	0.09%
Bacteria	Proteobacteria	Gammaproteobacteria	Enterobacteriales	Enterobacteriaceae	Pantoea	151	0.09%
Bacteria	Proteobacteria	Alphaproteobacteria	Rhodospirillales	Rhodospirillaceae	Unclassified	150	0.09%
Bacteria	Proteobacteria	Deltaproteobacteria	Myxococcales	Unclassified	Unclassified	139	0.08%
Bacteria	Proteobacteria	Alphaproteobacteria	Sphingomonadales	Sphingomonadaceae	Unclassified	136	0.08%
Bacteria	Proteobacteria	Alphaproteobacteria	Rhodobacterales	Hyphomonadaceae	Hyphomonas	133	0.08%
Bacteria	Actinobacteria	Actinobacteria	Actinomycetales	Micrococcaceae	Micrococcus	133	0.08%
Bacteria	Proteobacteria	Gammaproteobacteria	Pseudomonadales	Moraxellaceae	Enhydrobacter	132	0.08%
Bacteria	Chloroflexi	Anaerolineae	envOPS12	Unclassified	Unclassified	130	0.07%
Bacteria	Actinobacteria	Actinobacteria	Actinomycetales	Micrococcaceae	Unclassified	129	0.07%
Bacteria	Proteobacteria	Betaproteobacteria	Rhodocyclales	Rhodocyclaceae	Unclassified	127	0.07%
Bacteria	Firmicutes	Bacilli	Lactobacillales	Streptococcaceae	Streptococcus	124	0.07%
Bacteria	Proteobacteria	Gammaproteobacteria	Xanthomonadales	Xanthomonadaceae	Pseudoxanthomonas	117	0.07%
Bacteria	Bacteroidetes	Flavobacteriia	Flavobacteriales	Cryomorphaceae	Fluviicola	115	0.07%
Bacteria	Actinobacteria	Actinobacteria	Actinomycetales	Intrasporangiaceae	Unclassified	115	0.07%
Bacteria	Proteobacteria	Alphaproteobacteria	Rhizobiales	Bradyrhizobiaceae	Unclassified	113	0.06%
Bacteria	Firmicutes	Clostridia	Clostridiales	Clostridiaceae	Clostridium	113	0.06%
Bacteria	Actinobacteria	Actinobacteria	Actinomycetales	Microbacteriaceae	Microbacterium	113	0.06%
Bacteria	Proteobacteria	Gammaproteobacteria	Xanthomonadales	Xanthomonadaceae	Unclassified	111	0.06%
Bacteria	Actinobacteria	Actinobacteria	Actinomycetales	Mycobacteriaceae	Mycobacterium	108	0.06%
Bacteria	Proteobacteria	Alphaproteobacteria	Sphingomonadales	Erythrobacteraceae	Unclassified	106	0.06%
Bacteria	Actinobacteria	Actinobacteria	Actinomycetales	Brevibacteriaceae	Brevibacterium	106	0.06%
Bacteria	Proteobacteria	Gammaproteobacteria	Vibrionales	Pseudoalteromonadaceae	Vibrio	103	0.06%
Bacteria	Proteobacteria	Alphaproteobacteria	Caulobacterales	Caulobacteraceae	Caulobacter	100	0.06%
Bacteria	Actinobacteria	Actinobacteria	Actinomycetales	Cellulomonadaceae	Cellulomonas	100	0.06%
Bacteria	Bacteroidetes	Flavobacteriia	Flavobacteriales	[Weeksellaceae]	Cloacibacterium	98	0.06%
Bacteria	Firmicutes	Bacilli	Bacillales	Planococcaceae	Unclassified	97	0.06%
Bacteria	Firmicutes	Bacilli	Bacillales	Bacillaceae	Bacillus	96	0.05%
Bacteria	Firmicutes	Bacilli	Bacillales	Staphylococcaceae	Jeotgalicoccus	94	0.05%
Bacteria	Proteobacteria	Alphaproteobacteria	Rhizobiales	Hyphomicrobiaceae	Rhodoplanes	88	0.05%
Bacteria	Proteobacteria	Gammaproteobacteria	Enterobacteriales	Enterobacteriaceae	Unclassified	86	0.05%
Bacteria	[Thermi]	Deinococci	Deinococcales	Deinococcaceae	Deinococcus	77	0.04%
Bacteria	Proteobacteria	Gammaproteobacteria	Aeromonadales	Aeromonadaceae	Aeromonas	72	0.04%
Bacteria	Chloroflexi	Anaerolineae	SBR1031	A4b	Unclassified	69	0.04%
Bacteria	Actinobacteria	Actinobacteria	Actinomycetales	Microbacteriaceae	Unclassified	69	0.04%
Bacteria	Proteobacteria	Alphaproteobacteria	Rhodospirillales	Rhodospirillaceae	Phaeospirillum	68	0.04%
Bacteria	Actinobacteria	Actinobacteria	Actinomycetales	Dermabacteraceae	Brachybacterium	67	0.04%
Bacteria	Proteobacteria	Alphaproteobacteria	Caulobacterales	Caulobacteraceae	Mycoplana	66	0.04%
Bacteria	Proteobacteria	Alphaproteobacteria	Rhodobacterales	Rhodobacteraceae	Amaricoccus	63	0.04%
Bacteria	Actinobacteria	Actinobacteria	Actinomycetales	Cellulomonadaceae	Demequina	62	0.04%
Bacteria	Proteobacteria	Alphaproteobacteria	Sphingomonadales	Sphingomonadaceae	Sphingobium	60	0.03%
Bacteria	Proteobacteria	Gammaproteobacteria	Pseudomonadales	Moraxellaceae	Perlucidibaca	59	0.03%
Bacteria	Bacteroidetes	Flavobacteriia	Flavobacteriales	[Weeksellaceae]	Wautersiella	59	0.03%
Bacteria	Actinobacteria	Actinobacteria	Actinomycetales	Nocardioidaceae	Unclassified	59	0.03%
Bacteria	Proteobacteria	Betaproteobacteria	Burkholderiales	Comamonadaceae	Limnohabitans	57	0.03%
Bacteria	Proteobacteria	Alphaproteobacteria	Rhizobiales	Hyphomicrobiaceae	Pannonibacter	54	0.03%
Bacteria	Firmicutes	Clostridia	Clostridiales	[Tissierellaceae]	Anaerococcus	53	0.03%
Bacteria	Firmicutes	Bacilli	Bacillales	Alicyclobacillaceae	Alicyclobacillus	53	0.03%
Bacteria	Proteobacteria	Alphaproteobacteria	Unclassified	Unclassified	Unclassified	52	0.03%
Bacteria	Proteobacteria	Alphaproteobacteria	Rhizobiales	Methylocystaceae	Pleomorphomonas	51	0.03%
Bacteria	Bacteroidetes	Cytophagia	Cytophagales	Cyclobacteriaceae	Unclassified	51	0.03%
Bacteria	Proteobacteria	Gammaproteobacteria	Pseudomonadales	Pseudomonadaceae	Serpens	49	0.03%
Bacteria	Proteobacteria	Betaproteobacteria	Burkholderiales	Oxalobacteraceae	Ralstonia	49	0.03%
Bacteria	Proteobacteria	Betaproteobacteria	Burkholderiales	Comamonadaceae	Hylemonella	49	0.03%
Bacteria	Proteobacteria	Betaproteobacteria	Rhodocyclales	Rhodocyclaceae	Dechloromonas	48	0.03%
Bacteria	Proteobacteria	Alphaproteobacteria	Rhizobiales	Hyphomicrobiaceae	Hyphomicrobium	48	0.03%
Bacteria	Firmicutes	Bacilli	Bacillales	Staphylococcaceae	Salinicoccus	48	0.03%
Bacteria	Bacteroidetes	[Saprospirae]	[Saprospirales]	Chitinophagaceae	Unclassified	48	0.03%
Bacteria	Proteobacteria	Alphaproteobacteria	Rhizobiales	Rhizobiaceae	Shinella	46	0.03%
Bacteria	Proteobacteria	Betaproteobacteria	Burkholderiales	Comamonadaceae	Diaphorobacter	45	0.03%
Bacteria	Firmicutes	Bacilli	Bacillales	Bacillaceae	Marinibacillus	45	0.03%
Bacteria	Actinobacteria	Actinobacteria	Actinomycetales	Nocardioidaceae	Propionicimonas	45	0.03%
Bacteria	Proteobacteria	Alphaproteobacteria	Sphingomonadales	Erythrobacteraceae	Erythrobacter	44	0.03%
Bacteria	Proteobacteria	Alphaproteobacteria	Rhizobiales	Bradyrhizobiaceae	Balneimonas	44	0.03%
Bacteria	Proteobacteria	Deltaproteobacteria	Bdellovibrionales	Bdellovibrionaceae	Bdellovibrio	43	0.02%
Bacteria	Proteobacteria	Alphaproteobacteria	Rhizobiales	Hyphomicrobiaceae	Unclassified	43	0.02%
Bacteria	Proteobacteria	Gammaproteobacteria	Oceanospirillales	Halomonadaceae	Haererehalobacter	42	0.02%
Bacteria	Proteobacteria	Gammaproteobacteria	Enterobacteriales	Enterobacteriaceae	Enterobacter	42	0.02%
Bacteria	Proteobacteria	Betaproteobacteria	Burkholderiales	Comamonadaceae	Methylibium	41	0.02%
Bacteria	Proteobacteria	Alphaproteobacteria	Sphingomonadales	Sphingomonadaceae	Kaistobacter	41	0.02%
Bacteria	Chloroflexi	Chloroflexi	Herpetosiphonales	Unclassified	Unclassified	41	0.02%
Bacteria	Bacteroidetes	Flavobacteriia	Flavobacteriales	[Weeksellaceae]	Unclassified	41	0.02%
Bacteria	Proteobacteria	Alphaproteobacteria	Rhizobiales	Methylobacteriaceae	Methylobacterium	39	0.02%
Bacteria	Bacteroidetes	Flavobacteriia	Flavobacteriales	Flavobacteriaceae	Unclassified	39	0.02%
Bacteria	Proteobacteria	Gammaproteobacteria	Xanthomonadales	Xanthomonadaceae	Lysobacter	37	0.02%
Bacteria	Firmicutes	Bacilli	Lactobacillales	Aerococcaceae	Aerococcus	37	0.02%
Bacteria	Proteobacteria	Gammaproteobacteria	Xanthomonadales	Xanthomonadaceae	Aquimonas	36	0.02%
Bacteria	Actinobacteria	Acidimicrobiia	Acidimicrobiales	C111	Unclassified	36	0.02%
Bacteria	Proteobacteria	Gammaproteobacteria	Alteromonadales	[Chromatiaceae]	Unclassified	34	0.02%
Bacteria	Firmicutes	Bacilli	Bacillales	Bacillaceae	Unclassified	34	0.02%
Bacteria	Chloroflexi	Anaerolineae	Anaerolineales	Anaerolinaceae	Anaerolinea	33	0.02%
Bacteria	Actinobacteria	Actinobacteria	Actinomycetales	Cellulomonadaceae	Actinotalea	33	0.02%
Bacteria	Actinobacteria	Acidimicrobiia	Acidimicrobiales	Unclassified	Unclassified	33	0.02%
Bacteria	Proteobacteria	Betaproteobacteria	Burkholderiales	Unclassified	Unclassified	32	0.02%
Bacteria	Proteobacteria	Alphaproteobacteria	Rhodospirillales	Rhodospirillaceae	Novispirillum	32	0.02%
Bacteria	Firmicutes	Bacilli	Bacillales	Planococcaceae	Rummeliibacillus	31	0.02%
Bacteria	Bacteroidetes	[Saprospirae]	[Saprospirales]	Saprospiraceae	Unclassified	31	0.02%
Bacteria	Proteobacteria	Betaproteobacteria	Methylophilales	Methylophilaceae	Methylotenera	30	0.02%
Bacteria	Bacteroidetes	Cytophagia	Cytophagales	Cytophagaceae	Unclassified	30	0.02%
Bacteria	Proteobacteria	Gammaproteobacteria	Alteromonadales	[Chromatiaceae]	Alishewanella	28	0.02%
Bacteria	Proteobacteria	Deltaproteobacteria	Myxococcales	Nannocystaceae	Nannocystis	28	0.02%
Bacteria	Proteobacteria	Gammaproteobacteria	Alteromonadales	Unclassified	Unclassified	27	0.02%
Bacteria	Proteobacteria	Alphaproteobacteria	Rhodospirillales	Acetobacteraceae	Unclassified	27	0.02%
Bacteria	Planctomycetes	Planctomycetia	Pirellulales	Pirellulaceae	Unclassified	27	0.02%
Bacteria	Firmicutes	Bacilli	Bacillales	Paenibacillaceae	Paenibacillus	27	0.02%
Bacteria	Proteobacteria	Gammaproteobacteria	Alteromonadales	Idiomarinaceae	Pseudidiomarina	26	0.01%
Bacteria	Proteobacteria	Betaproteobacteria	Burkholderiales	Burkholderiaceae	Pandoraea	26	0.01%
Bacteria	Firmicutes	Clostridia	Clostridiales	Peptococcaceae	Desulfotomaculum	26	0.01%
Bacteria	Cyanobacteria	ML635J-21	Unclassified	Unclassified	Unclassified	26	0.01%
Bacteria	Proteobacteria	Betaproteobacteria	Rhodocyclales	Rhodocyclaceae	Hydrogenophilus	25	0.01%
Bacteria	Chloroflexi	Anaerolineae	Anaerolineales	Anaerolinaceae	Unclassified	25	0.01%
Bacteria	Bacteroidetes	Bacteroidia	Bacteroidales	Unclassified	Unclassified	25	0.01%
Bacteria	Actinobacteria	Actinobacteria	Actinomycetales	Micrococcaceae	Arthrobacter	25	0.01%
Bacteria	WPS-2	Unclassified	Unclassified	Unclassified	Unclassified	24	0.01%
Bacteria	Proteobacteria	Gammaproteobacteria	Xanthomonadales	Sinobacteraceae	Unclassified	24	0.01%
Bacteria	Proteobacteria	Betaproteobacteria	Burkholderiales	Comamonadaceae	Acidovorax	24	0.01%
Bacteria	Chloroflexi	Anaerolineae	S0208	Unclassified	Unclassified	24	0.01%
Bacteria	Actinobacteria	Actinobacteria	Actinomycetales	Unclassified	Unclassified	24	0.01%
Bacteria	Proteobacteria	Alphaproteobacteria	Rhodospirillales	Rhodospirillaceae	Skermanella	23	0.01%
Bacteria	Firmicutes	Clostridia	Clostridiales	Lachnospiraceae	Coprococcus	23	0.01%
Bacteria	Firmicutes	Bacilli	Bacillales	Planococcaceae	Staphylococcus	23	0.01%
Bacteria	Bacteroidetes	Bacteroidia	Bacteroidales	SB-1	Unclassified	23	0.01%
Bacteria	Actinobacteria	Actinobacteria	Actinomycetales	Intrasporangiaceae	Phycicoccus	23	0.01%
Bacteria	Proteobacteria	Alphaproteobacteria	Rhodospirillales	Unclassified	Unclassified	22	0.01%
Bacteria	Actinobacteria	Actinobacteria	Actinomycetales	Micromonosporaceae	Unclassified	22	0.01%
Bacteria	Proteobacteria	Betaproteobacteria	Rhodocyclales	Rhodocyclaceae	Zoogloea	21	0.01%
Bacteria	Proteobacteria	Alphaproteobacteria	Rhizobiales	Beijerinckiaceae	Unclassified	21	0.01%
Bacteria	Firmicutes	Bacilli	Bacillales	Paenibacillaceae	Ammoniphilus	21	0.01%
Bacteria	Acidobacteria	Acidobacteria-6	iii1-15	Unclassified	Unclassified	21	0.01%
Bacteria	Firmicutes	Bacilli	Bacillales	Planococcaceae	Planococcus	20	0.01%
Bacteria	Proteobacteria	Gammaproteobacteria	Oceanospirillales	Oceanospirillaceae	Marinomonas	19	0.01%
Bacteria	Proteobacteria	Alphaproteobacteria	Rhizobiales	Brucellaceae	Ochrobactrum	19	0.01%
Bacteria	Fibrobacteres	Fibrobacteria	258ds10	Unclassified	Unclassified	19	0.01%
Bacteria	Bacteroidetes	Sphingobacteriia	Sphingobacteriales	Sphingobacteriaceae	Unclassified	19	0.01%
Bacteria	Actinobacteria	Actinobacteria	Actinomycetales	Pseudonocardiaceae	Pseudonocardia	19	0.01%
Bacteria	Actinobacteria	Actinobacteria	Actinomycetales	Dermacoccaceae	Dermacoccus	19	0.01%
Bacteria	Proteobacteria	Betaproteobacteria	Burkholderiales	Alcaligenaceae	Achromobacter	18	0.01%
Bacteria	Firmicutes	Bacilli	Bacillales	[Exiguobacteraceae]	Exiguobacterium	18	0.01%
Bacteria	Actinobacteria	Rubrobacteria	Rubrobacterales	Rubrobacteraceae	Rubrobacter	18	0.01%
Bacteria	Actinobacteria	Actinobacteria	Actinomycetales	Dietziaceae	Dietzia	18	0.01%
Bacteria	Proteobacteria	Gammaproteobacteria	Xanthomonadales	Xanthomonadaceae	Luteimonas	17	0.01%
Bacteria	Nitrospirae	Nitrospira	Nitrospirales	Nitrospiraceae	Nitrospira	17	0.01%
Bacteria	Firmicutes	Bacilli	Lactobacillales	Lactobacillaceae	Lactobacillus	17	0.01%
Bacteria	Firmicutes	Bacilli	Bacillales	[Exiguobacteraceae]	Unclassified	17	0.01%
Bacteria	Acidobacteria	Sva0725	Sva0725	Unclassified	Unclassified	17	0.01%
Bacteria	Proteobacteria	Betaproteobacteria	Burkholderiales	Burkholderiaceae	Burkholderia	16	0.01%
Bacteria	Proteobacteria	Betaproteobacteria	ASSO-13	Unclassified	Unclassified	16	0.01%
Bacteria	Proteobacteria	Alphaproteobacteria	Kiloniellales	Kiloniellaceae	Thalassospira	16	0.01%
Bacteria	Bacteroidetes	Bacteroidia	Bacteroidales	Prevotellaceae	Prevotella	16	0.01%
Bacteria	Proteobacteria	Deltaproteobacteria	Myxococcales	Myxococcaceae	Anaeromyxobacter	15	0.01%
Bacteria	Proteobacteria	Deltaproteobacteria	Myxococcales	Haliangiaceae	Unclassified	15	0.01%
Bacteria	Proteobacteria	Betaproteobacteria	Neisseriales	Neisseriaceae	Neisseria	15	0.01%
Bacteria	Proteobacteria	Alphaproteobacteria	Rhodospirillales	Rhodospirillaceae	Magnetospirillum	15	0.01%
Bacteria	Fusobacteria	Fusobacteriia	Fusobacteriales	Leptotrichiaceae	Leptotrichia	15	0.01%
Bacteria	Cyanobacteria	Oscillatoriophycideae	Chroococcales	Xenococcaceae	Unclassified	15	0.01%
Bacteria	Verrucomicrobia	Verrucomicrobiae	Verrucomicrobiales	Verrucomicrobiaceae	Unclassified	14	0.01%
Bacteria	Verrucomicrobia	Opitutae	Opitutales	Opitutaceae	Opitutus	14	0.01%
Bacteria	Proteobacteria	Gammaproteobacteria	Xanthomonadales	Xanthomonadaceae	Thermomonas	14	0.01%
Bacteria	Proteobacteria	Gammaproteobacteria	Xanthomonadales	Xanthomonadaceae	Dokdonella	14	0.01%
Bacteria	Proteobacteria	Gammaproteobacteria	Unclassified	Unclassified	Unclassified	14	0.01%
Bacteria	Chloroflexi	Anaerolineae	GCA004	Unclassified	Unclassified	14	0.01%
Bacteria	Actinobacteria	Acidimicrobiia	Acidimicrobiales	Microthrixaceae	Unclassified	14	0.01%
Bacteria	Spirochaetes	Spirochaetes	Spirochaetales	Spirochaetaceae	Spirochaeta	13	0.01%
Bacteria	Proteobacteria	Gammaproteobacteria	Pseudomonadales	Moraxellaceae	Moraxella	13	0.01%
Bacteria	Proteobacteria	Betaproteobacteria	Burkholderiales	Alcaligenaceae	Unclassified	13	0.01%
Bacteria	Bacteroidetes	[Saprospirae]	[Saprospirales]	Chitinophagaceae	Flavisolibacter	13	0.01%
Bacteria	Verrucomicrobia	Verrucomicrobiae	Verrucomicrobiales	Verrucomicrobiaceae	Luteolibacter	12	0.01%
Bacteria	Proteobacteria	Betaproteobacteria	Hydrogenophilales	Hydrogenophilaceae	Thiobacillus	12	0.01%
Bacteria	Proteobacteria	Alphaproteobacteria	Rickettsiales	Unclassified	Unclassified	12	0.01%
Bacteria	Nitrospirae	Nitrospira	Nitrospirales	[Thermodesulfovibrionaceae]	GOUTA19	12	0.01%
Bacteria	Firmicutes	Clostridia	Clostridiales	Veillonellaceae	Unclassified	12	0.01%
Bacteria	Bacteroidetes	[Saprospirae]	[Saprospirales]	Chitinophagaceae	Flavihumibacter	12	0.01%
Bacteria	Bacteroidetes	Sphingobacteriia	Sphingobacteriales	Sphingobacteriaceae	Sphingobacterium	12	0.01%
Bacteria	Actinobacteria	Actinobacteria	Actinomycetales	Actinomycetaceae	Varibaculum	12	0.01%
Bacteria	Spirochaetes	[Leptospirae]	[Leptospirales]	Leptospiraceae	Leptonema	11	0.01%
Bacteria	Proteobacteria	Gammaproteobacteria	Pasteurellales	Pasteurellaceae	Haemophilus	11	0.01%
Bacteria	Proteobacteria	Deltaproteobacteria	Desulfobacterales	Desulfobulbaceae	Unclassified	11	0.01%
Bacteria	Proteobacteria	Betaproteobacteria	Rhodocyclales	Rhodocyclaceae	Azoarcus	11	0.01%
Bacteria	Proteobacteria	Alphaproteobacteria	Kiloniellales	Unclassified	Unclassified	11	0.01%
Bacteria	Proteobacteria	Alphaproteobacteria	BD7-3	Unclassified	Unclassified	11	0.01%
Bacteria	Planctomycetes	Planctomycetia	Planctomycetales	Planctomycetaceae	Planctomyces	11	0.01%
Bacteria	Bacteroidetes	Cytophagia	Cytophagales	Cytophagaceae	Emticicia	11	0.01%
Bacteria	Proteobacteria	Gammaproteobacteria	Xanthomonadales	Xanthomonadaceae	Silanimonas	10	0.01%
Bacteria	Proteobacteria	Deltaproteobacteria	Desulfuromonadales	Geobacteraceae	Geobacter	10	0.01%
Bacteria	Proteobacteria	Betaproteobacteria	Neisseriales	Neisseriaceae	Unclassified	10	0.01%
Bacteria	Proteobacteria	Betaproteobacteria	Burkholderiales	Comamonadaceae	Rhodoferax	10	0.01%
Bacteria	Proteobacteria	Alphaproteobacteria	Sphingomonadales	Unclassified	Unclassified	10	0.01%
Bacteria	Proteobacteria	Alphaproteobacteria	Rhizobiales	Hyphomicrobiaceae	Pedomicrobium	10	0.01%
Bacteria	NKB19	Unclassified	Unclassified	Unclassified	Unclassified	10	0.01%
Bacteria	Fusobacteria	Fusobacteriia	Fusobacteriales	Fusobacteriaceae	Fusobacterium	10	0.01%
Bacteria	Firmicutes	Clostridia	Clostridiales	Unclassified	Unclassified	10	0.01%
Bacteria	Firmicutes	Bacilli	Lactobacillales	Carnobacteriaceae	Unclassified	10	0.01%
Bacteria	Actinobacteria	Actinobacteria	Actinomycetales	Intrasporangiaceae	Serinicoccus	10	0.01%
Bacteria	Actinobacteria	Actinobacteria	Actinomycetales	Actinomycetaceae	Actinomyces	10	0.01%
Bacteria	Acidobacteria	[Chloracidobacteria]	RB41	Ellin6075	Unclassified	10	0.01%
Bacteria	Verrucomicrobia	Opitutae	Opitutales	Opitutaceae	Unclassified	9	0.01%
Bacteria	Proteobacteria	Gammaproteobacteria	Thiotrichales	Piscirickettsiaceae	Methylophaga	9	0.01%
Bacteria	Proteobacteria	Gammaproteobacteria	Enterobacteriales	Enterobacteriaceae	Erwinia	9	0.01%
Bacteria	Proteobacteria	Deltaproteobacteria	Desulfuromonadales	Pelobacteraceae	Unclassified	9	0.01%
Bacteria	Proteobacteria	Betaproteobacteria	Neisseriales	Neisseriaceae	Vogesella	9	0.01%
Bacteria	Proteobacteria	Alphaproteobacteria	Sphingomonadales	Sphingomonadaceae	Sphingopyxis	9	0.01%
Bacteria	Proteobacteria	Alphaproteobacteria	Rhodobacterales	Hyphomonadaceae	Unclassified	9	0.01%
Bacteria	OP1	MSBL6	Unclassified	Unclassified	Unclassified	9	0.01%
Bacteria	Firmicutes	Bacilli	Lactobacillales	Leuconostocaceae	Weissella	9	0.01%
Bacteria	Chloroflexi	Anaerolineae	Anaerolineales	Anaerolinaceae	C1_B004	9	0.01%
Bacteria	Actinobacteria	Actinobacteria	Actinomycetales	Sanguibacteraceae	Sanguibacter	9	0.01%
Bacteria	Actinobacteria	Actinobacteria	Actinomycetales	Intrasporangiaceae	Kytococcus	9	0.01%
Bacteria	Proteobacteria	Gammaproteobacteria	Thiotrichales	Piscirickettsiaceae	Unclassified	8	0.00%
Bacteria	Proteobacteria	Gammaproteobacteria	Oceanospirillales	Halomonadaceae	Unclassified	8	0.00%
Bacteria	Proteobacteria	Gammaproteobacteria	34P16	Unclassified	Unclassified	8	0.00%
Bacteria	Proteobacteria	Epsilonproteobacteria	Campylobacterales	Helicobacteraceae	Sulfuricurvum	8	0.00%
Bacteria	Proteobacteria	Alphaproteobacteria	Sphingomonadales	Erythrobacteraceae	Lutibacterium	8	0.00%
Bacteria	Proteobacteria	Alphaproteobacteria	Rhodospirillales	Acetobacteraceae	Acetobacter	8	0.00%
Bacteria	Proteobacteria	Alphaproteobacteria	Rhodobacterales	Rhodobacteraceae	Rubellimicrobium	8	0.00%
Bacteria	Proteobacteria	Alphaproteobacteria	Rhizobiales	Methylocystaceae	Methylosinus	8	0.00%
Bacteria	Proteobacteria	Alphaproteobacteria	Rhizobiales	Bradyrhizobiaceae	Bradyrhizobium	8	0.00%
Bacteria	Firmicutes	Clostridia	Clostridiales	[Mogibacteriaceae]	Unclassified	8	0.00%
Bacteria	Firmicutes	Clostridia	Clostridiales	Veillonellaceae	Thermosinus	8	0.00%
Bacteria	Firmicutes	Bacilli	Lactobacillales	Streptococcaceae	Lactococcus	8	0.00%
Bacteria	Fibrobacteres	Unclassified	Unclassified	Unclassified	Unclassified	8	0.00%
Bacteria	Cyanobacteria	Nostocophycideae	Stigonematales	Rivulariaceae	Calothrix	8	0.00%
Bacteria	Chloroflexi	Gitt-GS-136	Unclassified	Unclassified	Unclassified	8	0.00%
Bacteria	Bacteroidetes	Cytophagia	Cytophagales	Cytophagaceae	Dyadobacter	8	0.00%
Bacteria	Actinobacteria	Actinobacteria	Actinomycetales	Microbacteriaceae	Salinibacterium	8	0.00%
Bacteria	Actinobacteria	Actinobacteria	Actinomycetales	Geodermatophilaceae	Unclassified	8	0.00%
Bacteria	Proteobacteria	Gammaproteobacteria	Xanthomonadales	Xanthomonadaceae	Xanthomonas	7	0.00%
Bacteria	Proteobacteria	Gammaproteobacteria	Xanthomonadales	Xanthomonadaceae	Aspromonas	7	0.00%
Bacteria	Proteobacteria	Gammaproteobacteria	Alteromonadales	211ds20	Unclassified	7	0.00%
Bacteria	Proteobacteria	Deltaproteobacteria	Myxococcales	Polyangiaceae	Sorangium	7	0.00%
Bacteria	Proteobacteria	Deltaproteobacteria	Bdellovibrionales	Bacteriovoracaceae	Bacteriovorax	7	0.00%
Bacteria	Proteobacteria	Deltaproteobacteria	Unclassified	Unclassified	Unclassified	7	0.00%
Bacteria	Proteobacteria	Betaproteobacteria	Rhodocyclales	Rhodocyclaceae	Thauera	7	0.00%
Bacteria	Proteobacteria	Betaproteobacteria	Rhodocyclales	Rhodocyclaceae	Azovibrio	7	0.00%
Bacteria	Proteobacteria	Betaproteobacteria	Methylophilales	Methylophilaceae	Unclassified	7	0.00%
Bacteria	Proteobacteria	Betaproteobacteria	Burkholderiales	Oxalobacteraceae	Janthinobacterium	7	0.00%
Bacteria	Firmicutes	Clostridia	Clostridiales	Veillonellaceae	Veillonella	7	0.00%
Bacteria	Chloroflexi	Anaerolineae	Caldilineales	Caldilineaceae	Unclassified	7	0.00%
Bacteria	Chlorobi	Ignavibacteria	Ignavibacteriales	Ignavibacteriaceae	Unclassified	7	0.00%
Bacteria	Bacteroidetes	Cytophagia	Cytophagales	Unclassified	Unclassified	7	0.00%
Bacteria	Verrucomicrobia	[Pedosphaerae]	[Pedosphaerales]	Unclassified	Unclassified	6	0.00%
Bacteria	Proteobacteria	Gammaproteobacteria	Vibrionales	Vibrionaceae	Vibrio	6	0.00%
Bacteria	Proteobacteria	Gammaproteobacteria	Oceanospirillales	Alcanivoracaceae	Alcanivorax	6	0.00%
Bacteria	Proteobacteria	Gammaproteobacteria	Methylococcales	Crenotrichaceae	Crenothrix	6	0.00%
Bacteria	Proteobacteria	Gammaproteobacteria	Legionellales	Legionellaceae	Legionella	6	0.00%
Bacteria	Proteobacteria	Gammaproteobacteria	Alteromonadales	HTCC2188	HTCC	6	0.00%
Bacteria	Proteobacteria	Epsilonproteobacteria	Campylobacterales	Campylobacteraceae	Sulfurospirillum	6	0.00%
Bacteria	Proteobacteria	Deltaproteobacteria	Spirobacillales	Unclassified	Unclassified	6	0.00%
Bacteria	Proteobacteria	Deltaproteobacteria	Desulfobacterales	Desulfobulbaceae	Desulfobulbus	6	0.00%
Bacteria	Proteobacteria	Deltaproteobacteria	Desulfobacterales	Desulfobacteraceae	Unclassified	6	0.00%
Bacteria	Proteobacteria	Betaproteobacteria	Nitrosomonadales	Nitrosomonadaceae	Unclassified	6	0.00%
Bacteria	Proteobacteria	Betaproteobacteria	Burkholderiales	Oxalobacteraceae	Herbaspirillum	6	0.00%
Bacteria	Proteobacteria	Betaproteobacteria	Burkholderiales	Comamonadaceae	Tepidimonas	6	0.00%
Bacteria	Proteobacteria	Alphaproteobacteria	Rhizobiales	Rhizobiaceae	Amorphomonas	6	0.00%
Bacteria	Proteobacteria	Alphaproteobacteria	Rhizobiales	Brucellaceae	Pseudochrobactrum	6	0.00%
Bacteria	Firmicutes	Clostridia	Clostridiales	[Tissierellaceae]	Finegoldia	6	0.00%
Bacteria	Firmicutes	Clostridia	Clostridiales	Ruminococcaceae	Unclassified	6	0.00%
Bacteria	Firmicutes	Clostridia	Clostridiales	Peptococcaceae	Unclassified	6	0.00%
Bacteria	Firmicutes	Bacilli	Lactobacillales	Aerococcaceae	Alloiococcus	6	0.00%
Bacteria	Cyanobacteria	Synechococcophycideae	Pseudanabaenales	Pseudanabaenaceae	Pseudanabaena	6	0.00%
Bacteria	Chloroflexi	Anaerolineae	SBR1031	SHA-31	Unclassified	6	0.00%
Bacteria	Chlorobi	OPB56	Unclassified	Unclassified	Unclassified	6	0.00%
Bacteria	Bacteroidetes	[Saprospirae]	[Saprospirales]	Chitinophagaceae	Lacibacter	6	0.00%
Bacteria	Bacteroidetes	Sphingobacteriia	Sphingobacteriales	Unclassified	Unclassified	6	0.00%
Bacteria	Actinobacteria	Actinobacteria	Actinomycetales	Pseudonocardiaceae	Actinomycetospora	6	0.00%
Bacteria	Actinobacteria	Actinobacteria	Actinomycetales	Nocardioidaceae	Pimelobacter	6	0.00%
Bacteria	Actinobacteria	Actinobacteria	Actinomycetales	Nocardioidaceae	Nocardioides	6	0.00%
Bacteria	Actinobacteria	Actinobacteria	Actinomycetales	Micromonosporaceae	Actinoplanes	6	0.00%
Bacteria	Actinobacteria	Actinobacteria	Actinomycetales	Micrococcaceae	Rothia	6	0.00%
Bacteria	Actinobacteria	Actinobacteria	Actinomycetales	Geodermatophilaceae	Blastococcus	6	0.00%
Bacteria	Actinobacteria	Actinobacteria	Actinomycetales	Dermabacteraceae	Helcobacillus	6	0.00%
Bacteria	Acidobacteria	Solibacteres	Solibacterales	[Bryobacteraceae]	Unclassified	6	0.00%
Bacteria	Verrucomicrobia	[Spartobacteria]	[Chthoniobacterales]	[Chthoniobacteraceae]	Candidatus Xiphinematobacter	5	0.00%
Bacteria	Verrucomicrobia	Opitutae	Unclassified	Unclassified	Unclassified	5	0.00%
Bacteria	TM7	TM7-3	CW040	Unclassified	Unclassified	5	0.00%
Bacteria	Proteobacteria	Gammaproteobacteria	Legionellales	Coxiellaceae	Unclassified	5	0.00%
Bacteria	Proteobacteria	Gammaproteobacteria	Alteromonadales	Colwelliaceae	Unclassified	5	0.00%
Bacteria	Proteobacteria	Gammaproteobacteria	Aeromonadales	Unclassified	Unclassified	5	0.00%
Bacteria	Proteobacteria	Betaproteobacteria	Rhodocyclales	Rhodocyclaceae	Methyloversatilis	5	0.00%
Bacteria	Proteobacteria	Alphaproteobacteria	Sphingomonadales	Sphingomonadaceae	Sphingosinicella	5	0.00%
Bacteria	Proteobacteria	Alphaproteobacteria	Rickettsiales	Rickettsiaceae	Orientia	5	0.00%
Bacteria	Proteobacteria	Alphaproteobacteria	Rhizobiales	Methylocystaceae	Unclassified	5	0.00%
Bacteria	Proteobacteria	Alphaproteobacteria	Rhizobiales	Aurantimonadaceae	Aurantimonas	5	0.00%
Bacteria	Proteobacteria	Unclassified	Unclassified	Unclassified	Unclassified	5	0.00%
Bacteria	Planctomycetes	OM190	CL500-15	Unclassified	Unclassified	5	0.00%
Bacteria	GN02	BD1-5	Unclassified	Unclassified	Unclassified	5	0.00%
Bacteria	Firmicutes	Clostridia	Clostridiales	JTB215	Unclassified	5	0.00%
Bacteria	Firmicutes	Bacilli	Lactobacillales	Unclassified	Unclassified	5	0.00%
Bacteria	Firmicutes	Bacilli	Bacillales	Paenibacillaceae	Unclassified	5	0.00%
Bacteria	Cyanobacteria	Synechococcophycideae	Pseudanabaenales	Pseudanabaenaceae	Leptolyngbya	5	0.00%
Bacteria	Bacteroidetes	Bacteroidia	Bacteroidales	Porphyromonadaceae	Paludibacter	5	0.00%
Bacteria	Actinobacteria	Thermoleophilia	Solirubrobacterales	Unclassified	Unclassified	5	0.00%
Bacteria	Actinobacteria	Actinobacteria	Actinomycetales	Micrococcaceae	Microbispora	5	0.00%
Bacteria	Actinobacteria	Actinobacteria	Actinomycetales	Jonesiaceae	Jonesia	5	0.00%
Bacteria	Actinobacteria	Actinobacteria	Actinomycetales	Dermatophilaceae	Piscicoccus	5	0.00%
Bacteria	Acidobacteria	Solibacteres	Solibacterales	Solibacteraceae	Candidatus Solibacter	5	0.00%
Archaea	Euryarchaeota	Halobacteria	Halobacteriales	Halobacteriaceae	Halococcus	5	0.00%
Bacteria	Verrucomicrobia	[Pedosphaerae]	[Pedosphaerales]	Ellin515	Unclassified	4	0.00%
Bacteria	Verrucomicrobia	Verrucomicrobiae	Verrucomicrobiales	Verrucomicrobiaceae	Prosthecobacter	4	0.00%
Bacteria	Verrucomicrobia	Verruco-5	WCHB1-41	RFP12	Unclassified	4	0.00%
Bacteria	Proteobacteria	Gammaproteobacteria	Xanthomonadales	Xanthomonadaceae	Arenimonas	4	0.00%
Bacteria	Proteobacteria	Gammaproteobacteria	Pseudomonadales	Pseudomonadaceae	Azorhizophilus	4	0.00%
Bacteria	Proteobacteria	Gammaproteobacteria	Pasteurellales	Pasteurellaceae	Aggregatibacter	4	0.00%
Bacteria	Proteobacteria	Deltaproteobacteria	Myxococcales	Nannocystaceae	Plesiocystis	4	0.00%
Bacteria	Proteobacteria	Deltaproteobacteria	Desulfovibrionales	Desulfovibrionaceae	Desulfovibrio	4	0.00%
Bacteria	Proteobacteria	Betaproteobacteria	SC-I-84	Unclassified	Unclassified	4	0.00%
Bacteria	Proteobacteria	Betaproteobacteria	Rhodocyclales	Rhodocyclaceae	Propionivibrio	4	0.00%
Bacteria	Proteobacteria	Betaproteobacteria	MND1	Unclassified	Unclassified	4	0.00%
Bacteria	Proteobacteria	Betaproteobacteria	Burkholderiales	Comamonadaceae	Aquabacterium	4	0.00%
Bacteria	Proteobacteria	Alphaproteobacteria	Rickettsiales	Rickettsiaceae	Unclassified	4	0.00%
Bacteria	Proteobacteria	Alphaproteobacteria	Rhizobiales	Bradyrhizobiaceae	Bosea	4	0.00%
Bacteria	Proteobacteria	Alphaproteobacteria	Rhizobiales	Aurantimonadaceae	Unclassified	4	0.00%
Bacteria	Planctomycetes	Planctomycetia	Gemmatales	Isosphaeraceae	Unclassified	4	0.00%
Bacteria	Planctomycetes	Planctomycetia	Gemmatales	Gemmataceae	Gemmata	4	0.00%
Bacteria	Planctomycetes	Phycisphaerae	Pla1	Unclassified	Unclassified	4	0.00%
Bacteria	OD1	ZB2	Unclassified	Unclassified	Unclassified	4	0.00%
Bacteria	Chloroflexi	Chloroflexi	Chloroflexales	Chloroflexaceae	Chloroflexus	4	0.00%
Bacteria	Bacteroidetes	[Saprospirae]	[Saprospirales]	Unclassified	Unclassified	4	0.00%
Bacteria	Bacteroidetes	Sphingobacteriia	Sphingobacteriales	Sphingobacteriaceae	Pedobacter	4	0.00%
Bacteria	Bacteroidetes	Bacteroidia	Bacteroidales	[Paraprevotellaceae]	[Prevotella]	4	0.00%
Bacteria	Actinobacteria	Actinobacteria	Actinomycetales	Microbacteriaceae	Rathayibacter	4	0.00%
Bacteria	Actinobacteria	Actinobacteria	Actinomycetales	Microbacteriaceae	Agromyces	4	0.00%
Bacteria	Actinobacteria	Actinobacteria	Actinomycetales	Intrasporangiaceae	Knoellia	4	0.00%
Bacteria	TM7	TM7-3	I025	Unclassified	Unclassified	3	0.00%
Bacteria	Proteobacteria	Gammaproteobacteria	[Marinicellales]	[Marinicellaceae]	Unclassified	3	0.00%
Bacteria	Proteobacteria	Gammaproteobacteria	Vibrionales	Pseudoalteromonadaceae	Pseudoalteromonas	3	0.00%
Bacteria	Proteobacteria	Gammaproteobacteria	Pseudomonadales	Moraxellaceae	Psychrobacter	3	0.00%
Bacteria	Proteobacteria	Gammaproteobacteria	Oceanospirillales	Halomonadaceae	Candidatus Portiera	3	0.00%
Bacteria	Proteobacteria	Gammaproteobacteria	Methylococcales	Methylococcaceae	Methylosarcina	3	0.00%
Bacteria	Proteobacteria	Gammaproteobacteria	Enterobacteriales	Enterobacteriaceae	Klebsiella	3	0.00%
Bacteria	Proteobacteria	Gammaproteobacteria	Chromatiales	Unclassified	Unclassified	3	0.00%
Bacteria	Proteobacteria	Deltaproteobacteria	Syntrophobacterales	Syntrophaceae	Desulfobacca	3	0.00%
Bacteria	Proteobacteria	Deltaproteobacteria	Myxococcales	Polyangiaceae	Polyangium	3	0.00%
Bacteria	Proteobacteria	Deltaproteobacteria	Myxococcales	Polyangiaceae	Chondromyces	3	0.00%
Bacteria	Proteobacteria	Deltaproteobacteria	Myxococcales	Polyangiaceae	Unclassified	3	0.00%
Bacteria	Proteobacteria	Betaproteobacteria	Rhodocyclales	Rhodocyclaceae	Rhodocyclus	3	0.00%
Bacteria	Proteobacteria	Betaproteobacteria	Burkholderiales	Comamonadaceae	Aquincola	3	0.00%
Bacteria	Proteobacteria	Alphaproteobacteria	Rhodospirillales	Acetobacteraceae	Neoasaia	3	0.00%
Bacteria	Proteobacteria	Alphaproteobacteria	Rhizobiales	Hyphomicrobiaceae	Polymorphum	3	0.00%
Bacteria	Planctomycetes	BD7-11	Unclassified	Unclassified	Unclassified	3	0.00%
Bacteria	Firmicutes	Erysipelotrichi	Erysipelotrichales	Erysipelotrichaceae	Unclassified	3	0.00%
Bacteria	Firmicutes	Clostridia	SHA-98	Unclassified	Unclassified	3	0.00%
Bacteria	Firmicutes	Clostridia	Natranaerobiales	Unclassified	Unclassified	3	0.00%
Bacteria	Firmicutes	Clostridia	Clostridiales	Lachnospiraceae	Unclassified	3	0.00%
Bacteria	Firmicutes	Clostridia	Clostridiales	Dehalobacteriaceae	Unclassified	3	0.00%
Bacteria	Firmicutes	Bacilli	Lactobacillales	Aerococcaceae	Facklamia	3	0.00%
Bacteria	Chloroflexi	Thermomicrobia	JG30-KF-CM45	Unclassified	Unclassified	3	0.00%
Bacteria	Chloroflexi	Anaerolineae	SJA-15	Unclassified	Unclassified	3	0.00%
Bacteria	Chloroflexi	Anaerolineae	SBR1031	SJA-101	Unclassified	3	0.00%
Bacteria	Bacteroidetes	[Saprospirae]	[Saprospirales]	Saprospiraceae	Haliscomenobacter	3	0.00%
Bacteria	Bacteroidetes	[Saprospirae]	[Saprospirales]	Chitinophagaceae	Parasegitibacter	3	0.00%
Bacteria	Bacteroidetes	SM1A07	Unclassified	Unclassified	Unclassified	3	0.00%
Bacteria	Actinobacteria	Actinobacteria	Actinomycetales	Streptomycetaceae	Streptomyces	3	0.00%
Bacteria	Actinobacteria	Actinobacteria	Actinomycetales	Propionibacteriaceae	Unclassified	3	0.00%
Bacteria	Actinobacteria	Actinobacteria	Actinomycetales	Microbacteriaceae	Leifsonia	3	0.00%
Bacteria	Actinobacteria	Actinobacteria	Actinomycetales	Microbacteriaceae	Agrococcus	3	0.00%
Bacteria	Actinobacteria	Actinobacteria	Actinomycetales	Geodermatophilaceae	Geodermatophilus	3	0.00%
Bacteria	Actinobacteria	Actinobacteria	Actinomycetales	Bogoriellaceae	Georgenia	3	0.00%
Bacteria	Actinobacteria	Acidimicrobiia	Acidimicrobiales	AKIW874	Unclassified	3	0.00%
Bacteria	Acidobacteria	Solibacteres	Solibacterales	Solibacteraceae	Unclassified	3	0.00%
Archaea	Euryarchaeota	Methanobacteria	Methanobacteriales	Methanobacteriaceae	Methanobacterium	3	0.00%
Bacteria	Verrucomicrobia	Verrucomicrobiae	Verrucomicrobiales	Verrucomicrobiaceae	Verrucomicrobium	2	0.00%
Bacteria	TM7	TM7-3	EW055	Unclassified	Unclassified	2	0.00%
Bacteria	TM7	TM7-1	Unclassified	Unclassified	Unclassified	2	0.00%
Bacteria	Proteobacteria	Gammaproteobacteria	Methylococcales	Unclassified	Unclassified	2	0.00%
Bacteria	Proteobacteria	Gammaproteobacteria	Enterobacteriales	Enterobacteriaceae	Trabulsiella	2	0.00%
Bacteria	Proteobacteria	Gammaproteobacteria	Alteromonadales	125ds10	Unclassified	2	0.00%
Bacteria	Proteobacteria	Gammaproteobacteria	Aeromonadales	Aeromonadaceae	Oceanimonas	2	0.00%
Bacteria	Proteobacteria	Epsilonproteobacteria	Campylobacterales	Campylobacteraceae	Unclassified	2	0.00%
Bacteria	Proteobacteria	Deltaproteobacteria	NB1-j	Unclassified	Unclassified	2	0.00%
Bacteria	Proteobacteria	Deltaproteobacteria	Myxococcales	Polyangiaceae	Aetherobacter	2	0.00%
Bacteria	Proteobacteria	Deltaproteobacteria	Myxococcales	OM27	Unclassified	2	0.00%
Bacteria	Proteobacteria	Deltaproteobacteria	Desulfuromonadales	Desulfuromonadaceae	Unclassified	2	0.00%
Bacteria	Proteobacteria	Betaproteobacteria	Neisseriales	Neisseriaceae	Kingella	2	0.00%
Bacteria	Proteobacteria	Betaproteobacteria	Burkholderiales	Oxalobacteraceae	Massilia	2	0.00%
Bacteria	Proteobacteria	Betaproteobacteria	Burkholderiales	Comamonadaceae	Xenophilus	2	0.00%
Bacteria	Proteobacteria	Betaproteobacteria	Burkholderiales	Comamonadaceae	Verminephrobacter	2	0.00%
Bacteria	Proteobacteria	Betaproteobacteria	Burkholderiales	Comamonadaceae	Schlegelella	2	0.00%
Bacteria	Proteobacteria	Betaproteobacteria	Burkholderiales	Comamonadaceae	Rubrivivax	2	0.00%
Bacteria	Proteobacteria	Alphaproteobacteria	Rhizobiales	Rhizobiaceae	Sinorhizobium	2	0.00%
Bacteria	Proteobacteria	Alphaproteobacteria	Rhizobiales	Phyllobacteriaceae	Nitratireductor	2	0.00%
Bacteria	Planctomycetes	Phycisphaerae	Phycisphaerales	Unclassified	Unclassified	2	0.00%
Bacteria	OD1	SM2F11	Unclassified	Unclassified	Unclassified	2	0.00%
Bacteria	Nitrospirae	Nitrospira	Nitrospirales	FW	4-29	2	0.00%
Bacteria	Gemmatimonadetes	Gemm-3	Unclassified	Unclassified	Unclassified	2	0.00%
Bacteria	Gemmatimonadetes	Gemm-1	Unclassified	Unclassified	Unclassified	2	0.00%
Bacteria	Fusobacteria	Fusobacteriia	Fusobacteriales	Unclassified	Unclassified	2	0.00%
Bacteria	Firmicutes	Erysipelotrichi	Erysipelotrichales	Erysipelotrichaceae	Catenibacterium	2	0.00%
Bacteria	Firmicutes	Clostridia	Clostridiales	Veillonellaceae	Dialister	2	0.00%
Bacteria	Firmicutes	Bacilli	Lactobacillales	Enterococcaceae	Enterococcus	2	0.00%
Bacteria	Firmicutes	Bacilli	Gemellales	Gemellaceae	Unclassified	2	0.00%
Bacteria	Firmicutes	Bacilli	Bacillales	Thermoactinomycetaceae	Planifilum	2	0.00%
Bacteria	Firmicutes	Bacilli	Bacillales	Staphylococcaceae	Unclassified	2	0.00%
Bacteria	Firmicutes	Bacilli	Bacillales	Planococcaceae	Lysinibacillus	2	0.00%
Bacteria	Cyanobacteria	Oscillatoriophycideae	Oscillatoriales	Phormidiaceae	Unclassified	2	0.00%
Bacteria	Cyanobacteria	Oscillatoriophycideae	Chroococcales	Cyanobacteriaceae	Rubidibacter	2	0.00%
Bacteria	Chloroflexi	Ellin6529	Unclassified	Unclassified	Unclassified	2	0.00%
Bacteria	Chloroflexi	Anaerolineae	SB-34	Unclassified	Unclassified	2	0.00%
Bacteria	Bacteroidetes	Bacteroidia	Bacteroidales	Porphyromonadaceae	Unclassified	2	0.00%
Bacteria	Bacteroidetes	Unclassified	Unclassified	Unclassified	Unclassified	2	0.00%
Bacteria	Armatimonadetes	[Fimbriimonadia]	[Fimbriimonadales]	[Fimbriimonadaceae]	Fimbriimonas	2	0.00%
Bacteria	Actinobacteria	Thermoleophilia	Gaiellales	Gaiellaceae	Unclassified	2	0.00%
Bacteria	Actinobacteria	Actinobacteria	Actinomycetales	Propionibacteriaceae	Tessaracoccus	2	0.00%
Bacteria	Actinobacteria	Actinobacteria	Actinomycetales	Microbacteriaceae	Yonghaparkia	2	0.00%
Bacteria	Actinobacteria	Actinobacteria	Actinomycetales	Microbacteriaceae	Cryobacterium	2	0.00%
Bacteria	Actinobacteria	Actinobacteria	Actinomycetales	Gordoniaceae	Gordonia	2	0.00%
Bacteria	Acidobacteria	Solibacteres	Solibacterales	Unclassified	Unclassified	2	0.00%
Bacteria	Acidobacteria	Acidobacteria-6	CCU21	Unclassified	Unclassified	2	0.00%
Archaea	Crenarchaeota	Thaumarchaeota	Cenarchaeales	Cenarchaeaceae	Unclassified	2	0.00%
Archaea	Crenarchaeota	MCG	pGrfC26	Unclassified	Unclassified	2	0.00%
Bacteria	[Thermi]	Deinococci	Deinococcales	Trueperaceae	Truepera	1	0.00%
Bacteria	ZB3	Unclassified	Unclassified	Unclassified	Unclassified	1	0.00%
Bacteria	Verrucomicrobia	[Pedosphaerae]	[Pedosphaerales]	auto67_4W	Unclassified	1	0.00%
Bacteria	Thermotogae	MS9	Unclassified	Unclassified	Unclassified	1	0.00%
Bacteria	Tenericutes	Mollicutes	Acholeplasmatales	Acholeplasmataceae	Acholeplasma	1	0.00%
Bacteria	TM6	SJA-4	S1198	Unclassified	Unclassified	1	0.00%
Bacteria	Synergistetes	Synergistia	Synergistales	Synergistaceae	vadinCA02	1	0.00%
Bacteria	Spirochaetes	Spirochaetes	Spirochaetales	Spirochaetaceae	Treponema	1	0.00%
Bacteria	SR1	Unclassified	Unclassified	Unclassified	Unclassified	1	0.00%
Bacteria	Proteobacteria	Gammaproteobacteria	Vibrionales	Pseudoalteromonadaceae	Unclassified	1	0.00%
Bacteria	Proteobacteria	Gammaproteobacteria	Oceanospirillales	Saccharospirillaceae	Saccharospirillum	1	0.00%
Bacteria	Proteobacteria	Gammaproteobacteria	Oceanospirillales	Oceanospirillaceae	Unclassified	1	0.00%
Bacteria	Proteobacteria	Gammaproteobacteria	Oceanospirillales	Unclassified	Unclassified	1	0.00%
Bacteria	Proteobacteria	Gammaproteobacteria	Legionellales	Legionellaceae	Unclassified	1	0.00%
Bacteria	Proteobacteria	Gammaproteobacteria	Legionellales	Coxiellaceae	Aquicella	1	0.00%
Bacteria	Proteobacteria	Gammaproteobacteria	Legionellales	Unclassified	Unclassified	1	0.00%
Bacteria	Proteobacteria	Gammaproteobacteria	Enterobacteriales	Enterobacteriaceae	Salmonella	1	0.00%
Bacteria	Proteobacteria	Gammaproteobacteria	Enterobacteriales	Enterobacteriaceae	Escherichia	1	0.00%
Bacteria	Proteobacteria	Gammaproteobacteria	Enterobacteriales	Enterobacteriaceae	Citrobacter	1	0.00%
Bacteria	Proteobacteria	Gammaproteobacteria	Cardiobacteriales	Unclassified	Unclassified	1	0.00%
Bacteria	Proteobacteria	Gammaproteobacteria	Alteromonadales	Colwelliaceae	Thalassomonas	1	0.00%
Bacteria	Proteobacteria	Gammaproteobacteria	Alteromonadales	Alteromonadaceae	Marinobacter	1	0.00%
Bacteria	Proteobacteria	Deltaproteobacteria	Syntrophobacterales	Syntrophobacteraceae	Unclassified	1	0.00%
Bacteria	Proteobacteria	Deltaproteobacteria	Sva0853	JTB36	Unclassified	1	0.00%
Bacteria	Proteobacteria	Deltaproteobacteria	NB1-j	JTB38	Unclassified	1	0.00%
Bacteria	Proteobacteria	Deltaproteobacteria	Myxococcales	Haliangiaceae	Haliangium	1	0.00%
Bacteria	Proteobacteria	Deltaproteobacteria	MBNT15	Unclassified	Unclassified	1	0.00%
Bacteria	Proteobacteria	Betaproteobacteria	SBla14	Unclassified	Unclassified	1	0.00%
Bacteria	Proteobacteria	Betaproteobacteria	Rhodocyclales	Rhodocyclaceae	Uliginosibacterium	1	0.00%
Bacteria	Proteobacteria	Betaproteobacteria	Gallionellales	Gallionellaceae	Unclassified	1	0.00%
Bacteria	Proteobacteria	Betaproteobacteria	Burkholderiales	Oxalobacteraceae	Polynucleobacter	1	0.00%
Bacteria	Proteobacteria	Betaproteobacteria	Burkholderiales	Comamonadaceae	Polaromonas	1	0.00%
Bacteria	Proteobacteria	Betaproteobacteria	Burkholderiales	Comamonadaceae	Lampropedia	1	0.00%
Bacteria	Proteobacteria	Betaproteobacteria	Burkholderiales	Comamonadaceae	Alicycliphilus	1	0.00%
Bacteria	Proteobacteria	Alphaproteobacteria	Sphingomonadales	Erythrobacteraceae	Erythromicrobium	1	0.00%
Bacteria	Proteobacteria	Alphaproteobacteria	Rhodospirillales	Rhodospirillaceae	Rhodospirillum	1	0.00%
Bacteria	Proteobacteria	Alphaproteobacteria	Rhodobacterales	Rhodobacteraceae	Anaerospora	1	0.00%
Bacteria	Proteobacteria	Alphaproteobacteria	Rhodobacterales	Rhodobacteraceae	Albidovulum	1	0.00%
Bacteria	Proteobacteria	Alphaproteobacteria	Rhizobiales	Xanthobacteraceae	Ancylobacter	1	0.00%
Bacteria	Proteobacteria	Alphaproteobacteria	Rhizobiales	Rhodobiaceae	Afifella	1	0.00%
Bacteria	Proteobacteria	Alphaproteobacteria	Rhizobiales	Rhodobiaceae	Unclassified	1	0.00%
Bacteria	Proteobacteria	Alphaproteobacteria	Rhizobiales	Phyllobacteriaceae	Phyllobacterium	1	0.00%
Bacteria	Proteobacteria	Alphaproteobacteria	Rhizobiales	Phyllobacteriaceae	Chelativorans	1	0.00%
Bacteria	Proteobacteria	Alphaproteobacteria	Rhizobiales	Cohaesibacteraceae	Unclassified	1	0.00%
Bacteria	Proteobacteria	Alphaproteobacteria	Rhizobiales	Brucellaceae	Unclassified	1	0.00%
Bacteria	Proteobacteria	Alphaproteobacteria	Ellin329	Unclassified	Unclassified	1	0.00%
Bacteria	Proteobacteria	Alphaproteobacteria	Caulobacterales	Caulobacteraceae	Arthrospira	1	0.00%
Bacteria	Proteobacteria	Alphaproteobacteria	Caulobacterales	Unclassified	Unclassified	1	0.00%
Bacteria	Planctomycetes	Planctomycetia	Pirellulales	Pirellulaceae	Pirellula	1	0.00%
Bacteria	Nitrospirae	Nitrospira	Nitrospirales	0319-6A21	Unclassified	1	0.00%
Bacteria	Firmicutes	Clostridia	Clostridiales	Veillonellaceae	Megasphaera	1	0.00%
Bacteria	Firmicutes	Clostridia	Clostridiales	SBYG_4172	Unclassified	1	0.00%
Bacteria	Firmicutes	Clostridia	Clostridiales	Peptostreptococcaceae	Unclassified	1	0.00%
Bacteria	Firmicutes	Clostridia	Clostridiales	EtOH8	Unclassified	1	0.00%
Bacteria	Firmicutes	Clostridia	Clostridiales	Clostridiaceae	Unclassified	1	0.00%
Bacteria	Firmicutes	Bacilli	Lactobacillales	Leuconostocaceae	Leuconostoc	1	0.00%
Bacteria	Firmicutes	Bacilli	Lactobacillales	Leuconostocaceae	Unclassified	1	0.00%
Bacteria	Firmicutes	Bacilli	Lactobacillales	Enterococcaceae	Vagococcus	1	0.00%
Bacteria	Firmicutes	Bacilli	Lactobacillales	Carnobacteriaceae	Granulicatella	1	0.00%
Bacteria	Firmicutes	Bacilli	Bacillales	Bacillaceae	Natronobacillus	1	0.00%
Bacteria	Firmicutes	Bacilli	Bacillales	Bacillaceae	Lentibacillus	1	0.00%
Bacteria	Cyanobacteria	Synechococcophycideae	Synechococcales	Synechococcaceae	Paulinella	1	0.00%
Bacteria	Cyanobacteria	Synechococcophycideae	Synechococcales	Synechococcaceae	Unclassified	1	0.00%
Bacteria	Cyanobacteria	Synechococcophycideae	Synechococcales	Acaryochloridaceae	Acaryochloris	1	0.00%
Bacteria	Cyanobacteria	Synechococcophycideae	Pseudanabaenales	Pseudanabaenaceae	Unclassified	1	0.00%
Bacteria	Cyanobacteria	Synechococcophycideae	Pseudanabaenales	Unclassified	Unclassified	1	0.00%
Bacteria	Cyanobacteria	Oscillatoriophycideae	Oscillatoriales	Phormidiaceae	Planktothrix	1	0.00%
Bacteria	Cyanobacteria	Oscillatoriophycideae	Chroococcales	Unclassified	Unclassified	1	0.00%
Bacteria	Chloroflexi	Ktedonobacteria	Thermogemmatisporales	Thermogemmatisporaceae	Unclassified	1	0.00%
Bacteria	Chloroflexi	Anaerolineae	Anaerolineales	Anaerolinaceae	SHD-14	1	0.00%
Bacteria	Chlorobi	BSV26	C20	Unclassified	Unclassified	1	0.00%
Bacteria	Bacteroidetes	Sphingobacteriia	Sphingobacteriales	Sphingobacteriaceae	Mucilaginibacter	1	0.00%
Bacteria	Bacteroidetes	Flavobacteriia	Flavobacteriales	Flavobacteriaceae	Sediminibacter	1	0.00%
Bacteria	Bacteroidetes	Flavobacteriia	Flavobacteriales	Flavobacteriaceae	Salinimicrobium	1	0.00%
Bacteria	Bacteroidetes	Flavobacteriia	Flavobacteriales	Flavobacteriaceae	Gillisia	1	0.00%
Bacteria	Bacteroidetes	Cytophagia	Cytophagales	[Amoebophilaceae]	Candidatus Amoebophilus	1	0.00%
Bacteria	Bacteroidetes	Cytophagia	Cytophagales	Flammeovirgaceae	Unclassified	1	0.00%
Bacteria	Bacteroidetes	Cytophagia	Cytophagales	Cytophagaceae	Runella	1	0.00%
Bacteria	Bacteroidetes	Bacteroidia	Bacteroidales	Marinilabiaceae	Unclassified	1	0.00%
Bacteria	Actinobacteria	Thermoleophilia	Gaiellales	Unclassified	Unclassified	1	0.00%
Bacteria	Actinobacteria	Rubrobacteria	Rubrobacterales	Rubrobacteraceae	Unclassified	1	0.00%
Bacteria	Actinobacteria	OPB41	Unclassified	Unclassified	Unclassified	1	0.00%
Bacteria	Actinobacteria	Actinobacteria	Actinomycetales	Thermomonosporaceae	Actinocorallia	1	0.00%
Bacteria	Actinobacteria	Actinobacteria	Actinomycetales	Streptomycetaceae	Amycolatopsis	1	0.00%
Bacteria	Actinobacteria	Actinobacteria	Actinomycetales	Streptomycetaceae	Unclassified	1	0.00%
Bacteria	Actinobacteria	Actinobacteria	Actinomycetales	Promicromonosporaceae	Cellulosimicrobium	1	0.00%
Bacteria	Actinobacteria	Actinobacteria	Actinomycetales	Nocardiaceae	Unclassified	1	0.00%
Bacteria	Actinobacteria	Actinobacteria	Actinomycetales	Microbacteriaceae	Leucobacter	1	0.00%
Bacteria	Actinobacteria	Actinobacteria	Actinomycetales	Microbacteriaceae	Herbiconiux	1	0.00%
Bacteria	Actinobacteria	Actinobacteria	Actinomycetales	Microbacteriaceae	Frigoribacterium	1	0.00%
Bacteria	Acidobacteria	iii1-8	32-20	Unclassified	Unclassified	1	0.00%

## Sheet: Species
Domain	Phylum	Class	Order	Family	Genus	Species	Absolute Count	Pct
Bacteria	Proteobacteria	Gammaproteobacteria	Pseudomonadales	Pseudomonadaceae	Pseudomonas	Unclassified	62651	35.70%
Bacteria	Proteobacteria	Alphaproteobacteria	Rickettsiales	Rickettsiaceae	Wolbachia	Unclassified	42224	24.06%
Bacteria	Proteobacteria	Alphaproteobacteria	Rhizobiales	Methylocystaceae	Methylopila	Unclassified	14177	8.08%
Bacteria	Proteobacteria	Betaproteobacteria	Burkholderiales	Comamonadaceae	Unclassified	Unclassified	11010	6.27%
Bacteria	Proteobacteria	Alphaproteobacteria	Caulobacterales	Caulobacteraceae	Unclassified	Unclassified	7017	4.00%
Bacteria	Proteobacteria	Gammaproteobacteria	Pseudomonadales	Moraxellaceae	Acinetobacter	Unclassified	2401	1.37%
Bacteria	Proteobacteria	Betaproteobacteria	Burkholderiales	Comamonadaceae	Variovorax	paradoxus	2016	1.15%
Bacteria	Proteobacteria	Betaproteobacteria	Burkholderiales	Comamonadaceae	Ramlibacter	Unclassified	1675	0.95%
Bacteria	Actinobacteria	Actinobacteria	Actinomycetales	Corynebacteriaceae	Corynebacterium	Unclassified	1516	0.86%
Bacteria	Proteobacteria	Alphaproteobacteria	Rhizobiales	Rhizobiaceae	Agrobacterium	Unclassified	1392	0.79%
Bacteria	Proteobacteria	Alphaproteobacteria	Caulobacterales	Caulobacteraceae	Brevundimonas	poindexterae	1313	0.75%
Bacteria	Proteobacteria	Betaproteobacteria	Burkholderiales	Oxalobacteraceae	Unclassified	Unclassified	1262	0.72%
Bacteria	Proteobacteria	Alphaproteobacteria	Rhizobiales	Unclassified	Unclassified	Unclassified	1151	0.66%
Bacteria	Proteobacteria	Betaproteobacteria	Burkholderiales	Comamonadaceae	Delftia	Unclassified	992	0.57%
Bacteria	Proteobacteria	Gammaproteobacteria	Pseudomonadales	Pseudomonadaceae	Pseudomonas	stutzeri	936	0.53%
Bacteria	Proteobacteria	Gammaproteobacteria	Alteromonadales	[Chromatiaceae]	Rheinheimera	Unclassified	809	0.46%
Bacteria	Bacteroidetes	[Saprospirae]	[Saprospirales]	Chitinophagaceae	Sediminibacterium	Unclassified	685	0.39%
Bacteria	Proteobacteria	Gammaproteobacteria	Pseudomonadales	Pseudomonadaceae	Pseudomonas	pseudoalcaligenes	669	0.38%
Bacteria	Proteobacteria	Alphaproteobacteria	Caulobacterales	Caulobacteraceae	Phenylobacterium	Unclassified	655	0.37%
Bacteria	Proteobacteria	Betaproteobacteria	Burkholderiales	Comamonadaceae	Hydrogenophaga	Unclassified	620	0.35%
Bacteria	Proteobacteria	Alphaproteobacteria	Rhizobiales	Hyphomicrobiaceae	Devosia	Unclassified	599	0.34%
Bacteria	Proteobacteria	Gammaproteobacteria	Pseudomonadales	Moraxellaceae	Unclassified	Unclassified	579	0.33%
Bacteria	Actinobacteria	Actinobacteria	Actinomycetales	Propionibacteriaceae	Propionibacterium	acnes	577	0.33%
Bacteria	Proteobacteria	Gammaproteobacteria	Aeromonadales	Aeromonadaceae	Unclassified	Unclassified	518	0.30%
Bacteria	Proteobacteria	Alphaproteobacteria	Sphingomonadales	Sphingomonadaceae	Sphingomonas	Unclassified	467	0.27%
Bacteria	Proteobacteria	Alphaproteobacteria	Rhodobacterales	Rhodobacteraceae	Paracoccus	Unclassified	461	0.26%
Bacteria	Proteobacteria	Alphaproteobacteria	Rhodobacterales	Rhodobacteraceae	Rhodobacter	Unclassified	366	0.21%
Bacteria	Proteobacteria	Betaproteobacteria	Burkholderiales	Comamonadaceae	Hydrogenophaga	palleronii	361	0.21%
Bacteria	Proteobacteria	Gammaproteobacteria	Pseudomonadales	Pseudomonadaceae	Unclassified	Unclassified	349	0.20%
Bacteria	Proteobacteria	Gammaproteobacteria	Xanthomonadales	Xanthomonadaceae	Stenotrophomonas	Unclassified	331	0.19%
Bacteria	Proteobacteria	Alphaproteobacteria	Caulobacterales	Caulobacteraceae	Asticcacaulis	Unclassified	331	0.19%
Bacteria	Bacteroidetes	Flavobacteriia	Flavobacteriales	Flavobacteriaceae	Flavobacterium	Unclassified	324	0.18%
Bacteria	Proteobacteria	Gammaproteobacteria	Pseudomonadales	Pseudomonadaceae	Pseudomonas	alcaligenes	322	0.18%
Bacteria	Proteobacteria	Betaproteobacteria	Unclassified	Unclassified	Unclassified	Unclassified	289	0.16%
Bacteria	Proteobacteria	Alphaproteobacteria	Rhodobacterales	Rhodobacteraceae	Unclassified	Unclassified	267	0.15%
Bacteria	Actinobacteria	Actinobacteria	Actinomycetales	Nocardiaceae	Rhodococcus	fascians	263	0.15%
Bacteria	Proteobacteria	Gammaproteobacteria	Alteromonadales	Alteromonadaceae	Cellvibrio	Unclassified	260	0.15%
Bacteria	Firmicutes	Bacilli	Bacillales	Staphylococcaceae	Staphylococcus	epidermidis	256	0.15%
Bacteria	Actinobacteria	Actinobacteria	Actinomycetales	Micrococcaceae	Nesterenkonia	Unclassified	248	0.14%
Bacteria	Proteobacteria	Alphaproteobacteria	Rhizobiales	Phyllobacteriaceae	Unclassified	Unclassified	233	0.13%
Bacteria	Proteobacteria	Alphaproteobacteria	Sphingomonadales	Sphingomonadaceae	Novosphingobium	Unclassified	229	0.13%
Bacteria	Proteobacteria	Alphaproteobacteria	Rhodospirillales	Rhodospirillaceae	Azospirillum	irakense	225	0.13%
Bacteria	Actinobacteria	Actinobacteria	Actinomycetales	Micrococcaceae	Citricoccus	alkalitolerans	216	0.12%
Bacteria	Proteobacteria	Gammaproteobacteria	Pseudomonadales	Moraxellaceae	Acinetobacter	schindleri	205	0.12%
Bacteria	Proteobacteria	Betaproteobacteria	Burkholderiales	Comamonadaceae	Curvibacter	Unclassified	199	0.11%
Bacteria	Proteobacteria	Gammaproteobacteria	Alteromonadales	Alteromonadaceae	Unclassified	Unclassified	198	0.11%
Bacteria	Proteobacteria	Alphaproteobacteria	Rhodobacterales	Rhodobacteraceae	Paracoccus	aminovorans	187	0.11%
Bacteria	Actinobacteria	Actinobacteria	Actinomycetales	Micrococcaceae	Kocuria	Unclassified	187	0.11%
Bacteria	Proteobacteria	Alphaproteobacteria	Rhizobiales	Methylobacteriaceae	Unclassified	Unclassified	185	0.11%
Bacteria	Proteobacteria	Gammaproteobacteria	Alteromonadales	Shewanellaceae	Shewanella	Unclassified	183	0.10%
Bacteria	Proteobacteria	Gammaproteobacteria	Chromatiales	Ectothiorhodospiraceae	Unclassified	Unclassified	176	0.10%
Bacteria	Proteobacteria	Alphaproteobacteria	Rhizobiales	Rhizobiaceae	Unclassified	Unclassified	167	0.10%
Bacteria	Proteobacteria	Alphaproteobacteria	Rhizobiales	Phyllobacteriaceae	Mesorhizobium	Unclassified	166	0.09%
Bacteria	Bacteroidetes	Flavobacteriia	Flavobacteriales	[Weeksellaceae]	Chryseobacterium	Unclassified	164	0.09%
Bacteria	Proteobacteria	Gammaproteobacteria	Oceanospirillales	Halomonadaceae	Halomonas	Unclassified	155	0.09%
Bacteria	Proteobacteria	Betaproteobacteria	Burkholderiales	Comamonadaceae	Comamonas	Unclassified	154	0.09%
Bacteria	Proteobacteria	Gammaproteobacteria	Enterobacteriales	Enterobacteriaceae	Pantoea	ananatis	151	0.09%
Bacteria	Proteobacteria	Alphaproteobacteria	Rhodospirillales	Rhodospirillaceae	Unclassified	Unclassified	150	0.09%
Bacteria	Proteobacteria	Deltaproteobacteria	Myxococcales	Unclassified	Unclassified	Unclassified	139	0.08%
Bacteria	Proteobacteria	Alphaproteobacteria	Sphingomonadales	Sphingomonadaceae	Unclassified	Unclassified	136	0.08%
Bacteria	Proteobacteria	Alphaproteobacteria	Sphingomonadales	Sphingomonadaceae	Sphingomonas	yabuuchiae	134	0.08%
Bacteria	Proteobacteria	Alphaproteobacteria	Rhodobacterales	Hyphomonadaceae	Hyphomonas	Unclassified	133	0.08%
Bacteria	Proteobacteria	Gammaproteobacteria	Pseudomonadales	Moraxellaceae	Enhydrobacter	Unclassified	132	0.08%
Bacteria	Chloroflexi	Anaerolineae	envOPS12	Unclassified	Unclassified	Unclassified	130	0.07%
Bacteria	Actinobacteria	Actinobacteria	Actinomycetales	Micrococcaceae	Unclassified	Unclassified	129	0.07%
Bacteria	Proteobacteria	Betaproteobacteria	Rhodocyclales	Rhodocyclaceae	Unclassified	Unclassified	127	0.07%
Bacteria	Firmicutes	Bacilli	Lactobacillales	Streptococcaceae	Streptococcus	Unclassified	124	0.07%
Bacteria	Actinobacteria	Actinobacteria	Actinomycetales	Micrococcaceae	Micrococcus	Unclassified	117	0.07%
Bacteria	Bacteroidetes	Flavobacteriia	Flavobacteriales	Cryomorphaceae	Fluviicola	Unclassified	115	0.07%
Bacteria	Actinobacteria	Actinobacteria	Actinomycetales	Intrasporangiaceae	Unclassified	Unclassified	115	0.07%
Bacteria	Proteobacteria	Alphaproteobacteria	Rhizobiales	Bradyrhizobiaceae	Unclassified	Unclassified	113	0.06%
Bacteria	Firmicutes	Clostridia	Clostridiales	Clostridiaceae	Clostridium	Unclassified	113	0.06%
Bacteria	Proteobacteria	Gammaproteobacteria	Xanthomonadales	Xanthomonadaceae	Pseudoxanthomonas	mexicana	111	0.06%
Bacteria	Proteobacteria	Gammaproteobacteria	Xanthomonadales	Xanthomonadaceae	Unclassified	Unclassified	111	0.06%
Bacteria	Proteobacteria	Alphaproteobacteria	Sphingomonadales	Erythrobacteraceae	Unclassified	Unclassified	106	0.06%
Bacteria	Proteobacteria	Gammaproteobacteria	Pseudomonadales	Moraxellaceae	Acinetobacter	guillouiae	102	0.06%
Bacteria	Actinobacteria	Actinobacteria	Actinomycetales	Cellulomonadaceae	Cellulomonas	Unclassified	100	0.06%
Bacteria	Proteobacteria	Gammaproteobacteria	Vibrionales	Pseudoalteromonadaceae	Vibrio	mimicus	98	0.06%
Bacteria	Bacteroidetes	Flavobacteriia	Flavobacteriales	[Weeksellaceae]	Cloacibacterium	Unclassified	98	0.06%
Bacteria	Firmicutes	Bacilli	Bacillales	Planococcaceae	Unclassified	Unclassified	97	0.06%
Bacteria	Firmicutes	Bacilli	Bacillales	Staphylococcaceae	Jeotgalicoccus	Unclassified	94	0.05%
Bacteria	Proteobacteria	Alphaproteobacteria	Caulobacterales	Caulobacteraceae	Caulobacter	Unclassified	92	0.05%
Bacteria	Proteobacteria	Gammaproteobacteria	Enterobacteriales	Enterobacteriaceae	Unclassified	Unclassified	86	0.05%
Bacteria	Actinobacteria	Actinobacteria	Actinomycetales	Brevibacteriaceae	Brevibacterium	Unclassified	86	0.05%
Bacteria	Proteobacteria	Alphaproteobacteria	Rhizobiales	Hyphomicrobiaceae	Rhodoplanes	Unclassified	84	0.05%
Bacteria	Actinobacteria	Actinobacteria	Actinomycetales	Microbacteriaceae	Microbacterium	Unclassified	82	0.05%
Bacteria	[Thermi]	Deinococci	Deinococcales	Deinococcaceae	Deinococcus	Unclassified	77	0.04%
Bacteria	Proteobacteria	Gammaproteobacteria	Pseudomonadales	Pseudomonadaceae	Pseudomonas	viridiflava	72	0.04%
Bacteria	Firmicutes	Bacilli	Bacillales	Staphylococcaceae	Staphylococcus	Unclassified	72	0.04%
Bacteria	Proteobacteria	Gammaproteobacteria	Aeromonadales	Aeromonadaceae	Aeromonas	caviae	71	0.04%
Bacteria	Chloroflexi	Anaerolineae	SBR1031	A4b	Unclassified	Unclassified	69	0.04%
Bacteria	Actinobacteria	Actinobacteria	Actinomycetales	Microbacteriaceae	Unclassified	Unclassified	69	0.04%
Bacteria	Proteobacteria	Alphaproteobacteria	Rhodospirillales	Rhodospirillaceae	Azospirillum	massiliensis	67	0.04%
Bacteria	Proteobacteria	Alphaproteobacteria	Sphingomonadales	Sphingomonadaceae	Sphingomonas	azotifigens	66	0.04%
Bacteria	Proteobacteria	Alphaproteobacteria	Caulobacterales	Caulobacteraceae	Mycoplana	Unclassified	66	0.04%
Bacteria	Proteobacteria	Alphaproteobacteria	Rhodobacterales	Rhodobacteraceae	Amaricoccus	Unclassified	63	0.04%
Bacteria	Actinobacteria	Actinobacteria	Actinomycetales	Cellulomonadaceae	Demequina	Unclassified	62	0.04%
Bacteria	Actinobacteria	Actinobacteria	Actinomycetales	Micrococcaceae	Kocuria	rhizophila	61	0.03%
Bacteria	Proteobacteria	Alphaproteobacteria	Sphingomonadales	Sphingomonadaceae	Sphingobium	Unclassified	60	0.03%
Bacteria	Proteobacteria	Gammaproteobacteria	Pseudomonadales	Moraxellaceae	Perlucidibaca	Unclassified	59	0.03%
Bacteria	Bacteroidetes	Flavobacteriia	Flavobacteriales	[Weeksellaceae]	Wautersiella	Unclassified	59	0.03%
Bacteria	Actinobacteria	Actinobacteria	Actinomycetales	Nocardioidaceae	Unclassified	Unclassified	59	0.03%
Bacteria	Proteobacteria	Betaproteobacteria	Burkholderiales	Comamonadaceae	Limnohabitans	Unclassified	57	0.03%
Bacteria	Proteobacteria	Alphaproteobacteria	Rhizobiales	Hyphomicrobiaceae	Pannonibacter	phragmitetus	54	0.03%
Bacteria	Firmicutes	Clostridia	Clostridiales	[Tissierellaceae]	Anaerococcus	Unclassified	53	0.03%
Bacteria	Firmicutes	Bacilli	Bacillales	Alicyclobacillaceae	Alicyclobacillus	Unclassified	53	0.03%
Bacteria	Proteobacteria	Alphaproteobacteria	Unclassified	Unclassified	Unclassified	Unclassified	52	0.03%
Bacteria	Proteobacteria	Alphaproteobacteria	Rhizobiales	Methylocystaceae	Pleomorphomonas	Unclassified	51	0.03%
Bacteria	Bacteroidetes	Cytophagia	Cytophagales	Cyclobacteriaceae	Unclassified	Unclassified	51	0.03%
Bacteria	Proteobacteria	Gammaproteobacteria	Pseudomonadales	Pseudomonadaceae	Serpens	flexibilis	49	0.03%
Bacteria	Proteobacteria	Betaproteobacteria	Burkholderiales	Oxalobacteraceae	Ralstonia	Unclassified	49	0.03%
Bacteria	Actinobacteria	Actinobacteria	Actinomycetales	Mycobacteriaceae	Mycobacterium	llatzerense	49	0.03%
Bacteria	Proteobacteria	Alphaproteobacteria	Rhodospirillales	Rhodospirillaceae	Phaeospirillum	Unclassified	48	0.03%
Bacteria	Proteobacteria	Alphaproteobacteria	Rhizobiales	Hyphomicrobiaceae	Hyphomicrobium	Unclassified	48	0.03%
Bacteria	Firmicutes	Bacilli	Bacillales	Staphylococcaceae	Salinicoccus	Unclassified	48	0.03%
Bacteria	Bacteroidetes	[Saprospirae]	[Saprospirales]	Chitinophagaceae	Unclassified	Unclassified	48	0.03%
Bacteria	Actinobacteria	Actinobacteria	Actinomycetales	Dermabacteraceae	Brachybacterium	conglomeratum	47	0.03%
Bacteria	Proteobacteria	Betaproteobacteria	Rhodocyclales	Rhodocyclaceae	Dechloromonas	Unclassified	46	0.03%
Bacteria	Proteobacteria	Alphaproteobacteria	Rhodospirillales	Rhodospirillaceae	Azospirillum	Unclassified	46	0.03%
Bacteria	Proteobacteria	Alphaproteobacteria	Rhizobiales	Rhizobiaceae	Shinella	Unclassified	46	0.03%
Bacteria	Proteobacteria	Betaproteobacteria	Burkholderiales	Comamonadaceae	Hylemonella	gracilis	45	0.03%
Bacteria	Proteobacteria	Betaproteobacteria	Burkholderiales	Comamonadaceae	Diaphorobacter	Unclassified	45	0.03%
Bacteria	Firmicutes	Bacilli	Bacillales	Bacillaceae	Marinibacillus	Unclassified	45	0.03%
Bacteria	Actinobacteria	Actinobacteria	Actinomycetales	Nocardioidaceae	Propionicimonas	Unclassified	45	0.03%
Bacteria	Proteobacteria	Alphaproteobacteria	Rhizobiales	Bradyrhizobiaceae	Balneimonas	Unclassified	44	0.03%
Bacteria	Firmicutes	Bacilli	Bacillales	Bacillaceae	Bacillus	Unclassified	44	0.03%
Bacteria	Proteobacteria	Alphaproteobacteria	Sphingomonadales	Sphingomonadaceae	Sphingomonas	wittichii	43	0.02%
Bacteria	Proteobacteria	Alphaproteobacteria	Rhizobiales	Hyphomicrobiaceae	Unclassified	Unclassified	43	0.02%
Bacteria	Proteobacteria	Gammaproteobacteria	Oceanospirillales	Halomonadaceae	Haererehalobacter	Unclassified	42	0.02%
Bacteria	Proteobacteria	Deltaproteobacteria	Bdellovibrionales	Bdellovibrionaceae	Bdellovibrio	Unclassified	42	0.02%
Bacteria	Proteobacteria	Gammaproteobacteria	Pseudomonadales	Pseudomonadaceae	Pseudomonas	veronii	41	0.02%
Bacteria	Proteobacteria	Alphaproteobacteria	Sphingomonadales	Sphingomonadaceae	Kaistobacter	Unclassified	41	0.02%
Bacteria	Chloroflexi	Chloroflexi	Herpetosiphonales	Unclassified	Unclassified	Unclassified	41	0.02%
Bacteria	Bacteroidetes	Flavobacteriia	Flavobacteriales	[Weeksellaceae]	Unclassified	Unclassified	41	0.02%
Bacteria	Proteobacteria	Betaproteobacteria	Burkholderiales	Comamonadaceae	Methylibium	petroleiphilum	40	0.02%
Bacteria	Bacteroidetes	Flavobacteriia	Flavobacteriales	Flavobacteriaceae	Unclassified	Unclassified	39	0.02%
Bacteria	Proteobacteria	Alphaproteobacteria	Caulobacterales	Caulobacteraceae	Brevundimonas	diminuta	38	0.02%
Bacteria	Proteobacteria	Alphaproteobacteria	Rhizobiales	Methylobacteriaceae	Methylobacterium	Unclassified	37	0.02%
Bacteria	Firmicutes	Bacilli	Lactobacillales	Aerococcaceae	Aerococcus	Unclassified	37	0.02%
Bacteria	Proteobacteria	Gammaproteobacteria	Xanthomonadales	Xanthomonadaceae	Lysobacter	Unclassified	36	0.02%
Bacteria	Proteobacteria	Gammaproteobacteria	Xanthomonadales	Xanthomonadaceae	Aquimonas	Unclassified	36	0.02%
Bacteria	Actinobacteria	Acidimicrobiia	Acidimicrobiales	C111	Unclassified	Unclassified	36	0.02%
Bacteria	Proteobacteria	Gammaproteobacteria	Alteromonadales	[Chromatiaceae]	Unclassified	Unclassified	34	0.02%
Bacteria	Proteobacteria	Alphaproteobacteria	Rhodobacterales	Rhodobacteraceae	Rhodobacter	sphaeroides	34	0.02%
Bacteria	Firmicutes	Bacilli	Bacillales	Bacillaceae	Unclassified	Unclassified	34	0.02%
Bacteria	Chloroflexi	Anaerolineae	Anaerolineales	Anaerolinaceae	Anaerolinea	Unclassified	33	0.02%
Bacteria	Actinobacteria	Actinobacteria	Actinomycetales	Cellulomonadaceae	Actinotalea	Unclassified	33	0.02%
Bacteria	Actinobacteria	Acidimicrobiia	Acidimicrobiales	Unclassified	Unclassified	Unclassified	33	0.02%
Bacteria	Proteobacteria	Betaproteobacteria	Burkholderiales	Unclassified	Unclassified	Unclassified	32	0.02%
Bacteria	Proteobacteria	Alphaproteobacteria	Rhodospirillales	Rhodospirillaceae	Novispirillum	Unclassified	32	0.02%
Bacteria	Firmicutes	Bacilli	Bacillales	Planococcaceae	Rummeliibacillus	Unclassified	31	0.02%
Bacteria	Bacteroidetes	[Saprospirae]	[Saprospirales]	Saprospiraceae	Unclassified	Unclassified	31	0.02%
Bacteria	Actinobacteria	Actinobacteria	Actinomycetales	Mycobacteriaceae	Mycobacterium	vaccae	31	0.02%
Bacteria	Proteobacteria	Betaproteobacteria	Methylophilales	Methylophilaceae	Methylotenera	mobilis	30	0.02%
Bacteria	Firmicutes	Bacilli	Bacillales	Bacillaceae	Bacillus	thermoamylovorans	30	0.02%
Bacteria	Bacteroidetes	Cytophagia	Cytophagales	Cytophagaceae	Unclassified	Unclassified	30	0.02%
Bacteria	Proteobacteria	Gammaproteobacteria	Pseudomonadales	Moraxellaceae	Acinetobacter	johnsonii	28	0.02%
Bacteria	Proteobacteria	Gammaproteobacteria	Alteromonadales	[Chromatiaceae]	Alishewanella	Unclassified	28	0.02%
Bacteria	Actinobacteria	Actinobacteria	Actinomycetales	Mycobacteriaceae	Mycobacterium	Unclassified	28	0.02%
Bacteria	Proteobacteria	Gammaproteobacteria	Pseudomonadales	Pseudomonadaceae	Pseudomonas	nitroreducens	27	0.02%
Bacteria	Proteobacteria	Gammaproteobacteria	Alteromonadales	Unclassified	Unclassified	Unclassified	27	0.02%
Bacteria	Proteobacteria	Alphaproteobacteria	Rhodospirillales	Acetobacteraceae	Unclassified	Unclassified	27	0.02%
Bacteria	Planctomycetes	Planctomycetia	Pirellulales	Pirellulaceae	Unclassified	Unclassified	27	0.02%
Bacteria	Firmicutes	Bacilli	Bacillales	Paenibacillaceae	Paenibacillus	Unclassified	27	0.02%
Bacteria	Actinobacteria	Actinobacteria	Actinomycetales	Microbacteriaceae	Microbacterium	chocolatum	27	0.02%
Bacteria	Actinobacteria	Actinobacteria	Actinomycetales	Corynebacteriaceae	Corynebacterium	variabile	27	0.02%
Bacteria	Proteobacteria	Betaproteobacteria	Burkholderiales	Burkholderiaceae	Pandoraea	Unclassified	26	0.01%
Bacteria	Firmicutes	Clostridia	Clostridiales	Peptococcaceae	Desulfotomaculum	Unclassified	26	0.01%
Bacteria	Cyanobacteria	ML635J-21	Unclassified	Unclassified	Unclassified	Unclassified	26	0.01%
Bacteria	Proteobacteria	Betaproteobacteria	Rhodocyclales	Rhodocyclaceae	Hydrogenophilus	Unclassified	25	0.01%
Bacteria	Chloroflexi	Anaerolineae	Anaerolineales	Anaerolinaceae	Unclassified	Unclassified	25	0.01%
Bacteria	Bacteroidetes	Bacteroidia	Bacteroidales	Unclassified	Unclassified	Unclassified	25	0.01%
Bacteria	WPS-2	Unclassified	Unclassified	Unclassified	Unclassified	Unclassified	24	0.01%
Bacteria	Proteobacteria	Gammaproteobacteria	Xanthomonadales	Sinobacteraceae	Unclassified	Unclassified	24	0.01%
Bacteria	Proteobacteria	Gammaproteobacteria	Alteromonadales	Idiomarinaceae	Pseudidiomarina	Unclassified	24	0.01%
Bacteria	Proteobacteria	Deltaproteobacteria	Myxococcales	Nannocystaceae	Nannocystis	exedens	24	0.01%
Bacteria	Proteobacteria	Alphaproteobacteria	Sphingomonadales	Erythrobacteraceae	Erythrobacter	mathurensis	24	0.01%
Bacteria	Chloroflexi	Anaerolineae	S0208	Unclassified	Unclassified	Unclassified	24	0.01%
Bacteria	Actinobacteria	Actinobacteria	Actinomycetales	Propionibacteriaceae	Propionibacterium	granulosum	24	0.01%
Bacteria	Actinobacteria	Actinobacteria	Actinomycetales	Unclassified	Unclassified	Unclassified	24	0.01%
Bacteria	Proteobacteria	Alphaproteobacteria	Sphingomonadales	Sphingomonadaceae	Sphingomonas	asaccharolytica	23	0.01%
Bacteria	Proteobacteria	Alphaproteobacteria	Rhodospirillales	Rhodospirillaceae	Skermanella	Unclassified	23	0.01%
Bacteria	Firmicutes	Clostridia	Clostridiales	Lachnospiraceae	Coprococcus	Unclassified	23	0.01%
Bacteria	Firmicutes	Bacilli	Bacillales	Planococcaceae	Staphylococcus	saprophyticus	23	0.01%
Bacteria	Bacteroidetes	Bacteroidia	Bacteroidales	SB-1	Unclassified	Unclassified	23	0.01%
Bacteria	Actinobacteria	Actinobacteria	Actinomycetales	Intrasporangiaceae	Phycicoccus	Unclassified	23	0.01%
Bacteria	Proteobacteria	Alphaproteobacteria	Rhodospirillales	Unclassified	Unclassified	Unclassified	22	0.01%
Bacteria	Actinobacteria	Actinobacteria	Actinomycetales	Micromonosporaceae	Unclassified	Unclassified	22	0.01%
Bacteria	Actinobacteria	Actinobacteria	Actinomycetales	Micrococcaceae	Arthrobacter	Unclassified	22	0.01%
Bacteria	Proteobacteria	Gammaproteobacteria	Enterobacteriales	Enterobacteriaceae	Enterobacter	gergoviae	21	0.01%
Bacteria	Proteobacteria	Gammaproteobacteria	Alteromonadales	[Chromatiaceae]	Rheinheimera	perlucida	21	0.01%
Bacteria	Proteobacteria	Betaproteobacteria	Rhodocyclales	Rhodocyclaceae	Zoogloea	Unclassified	21	0.01%
Bacteria	Proteobacteria	Alphaproteobacteria	Rhizobiales	Beijerinckiaceae	Unclassified	Unclassified	21	0.01%
Bacteria	Firmicutes	Bacilli	Bacillales	Paenibacillaceae	Ammoniphilus	Unclassified	21	0.01%
Bacteria	Acidobacteria	Acidobacteria-6	iii1-15	Unclassified	Unclassified	Unclassified	21	0.01%
Bacteria	Proteobacteria	Alphaproteobacteria	Rhodospirillales	Rhodospirillaceae	Phaeospirillum	fulvum	20	0.01%
Bacteria	Actinobacteria	Actinobacteria	Actinomycetales	Dermabacteraceae	Brachybacterium	Unclassified	20	0.01%
Bacteria	Actinobacteria	Actinobacteria	Actinomycetales	Brevibacteriaceae	Brevibacterium	aureum	20	0.01%
Bacteria	Fibrobacteres	Fibrobacteria	258ds10	Unclassified	Unclassified	Unclassified	19	0.01%
Bacteria	Bacteroidetes	Sphingobacteriia	Sphingobacteriales	Sphingobacteriaceae	Unclassified	Unclassified	19	0.01%
Bacteria	Actinobacteria	Actinobacteria	Actinomycetales	Dermacoccaceae	Dermacoccus	Unclassified	19	0.01%
Bacteria	Proteobacteria	Gammaproteobacteria	Oceanospirillales	Oceanospirillaceae	Marinomonas	Unclassified	18	0.01%
Bacteria	Proteobacteria	Betaproteobacteria	Burkholderiales	Comamonadaceae	Acidovorax	caeni	18	0.01%
Bacteria	Proteobacteria	Betaproteobacteria	Burkholderiales	Alcaligenaceae	Achromobacter	Unclassified	18	0.01%
Bacteria	Proteobacteria	Alphaproteobacteria	Sphingomonadales	Erythrobacteraceae	Erythrobacter	Unclassified	18	0.01%
Bacteria	Proteobacteria	Alphaproteobacteria	Rhizobiales	Brucellaceae	Ochrobactrum	Unclassified	18	0.01%
Bacteria	Firmicutes	Bacilli	Bacillales	[Exiguobacteraceae]	Exiguobacterium	Unclassified	18	0.01%
Bacteria	Actinobacteria	Rubrobacteria	Rubrobacterales	Rubrobacteraceae	Rubrobacter	Unclassified	18	0.01%
Bacteria	Proteobacteria	Gammaproteobacteria	Xanthomonadales	Xanthomonadaceae	Luteimonas	Unclassified	17	0.01%
Bacteria	Firmicutes	Bacilli	Lactobacillales	Lactobacillaceae	Lactobacillus	Unclassified	17	0.01%
Bacteria	Firmicutes	Bacilli	Bacillales	[Exiguobacteraceae]	Unclassified	Unclassified	17	0.01%
Bacteria	Acidobacteria	Sva0725	Sva0725	Unclassified	Unclassified	Unclassified	17	0.01%
Bacteria	Proteobacteria	Gammaproteobacteria	Enterobacteriales	Enterobacteriaceae	Enterobacter	ludwigii	16	0.01%
Bacteria	Proteobacteria	Betaproteobacteria	Burkholderiales	Burkholderiaceae	Burkholderia	Unclassified	16	0.01%
Bacteria	Proteobacteria	Betaproteobacteria	ASSO-13	Unclassified	Unclassified	Unclassified	16	0.01%
Bacteria	Proteobacteria	Alphaproteobacteria	Kiloniellales	Kiloniellaceae	Thalassospira	Unclassified	16	0.01%
Bacteria	Nitrospirae	Nitrospira	Nitrospirales	Nitrospiraceae	Nitrospira	Unclassified	16	0.01%
Bacteria	Actinobacteria	Actinobacteria	Actinomycetales	Micrococcaceae	Micrococcus	luteus	16	0.01%
Bacteria	Proteobacteria	Deltaproteobacteria	Myxococcales	Myxococcaceae	Anaeromyxobacter	Unclassified	15	0.01%
Bacteria	Proteobacteria	Deltaproteobacteria	Myxococcales	Haliangiaceae	Unclassified	Unclassified	15	0.01%
Bacteria	Proteobacteria	Alphaproteobacteria	Rhodospirillales	Rhodospirillaceae	Magnetospirillum	Unclassified	15	0.01%
Bacteria	Fusobacteria	Fusobacteriia	Fusobacteriales	Leptotrichiaceae	Leptotrichia	Unclassified	15	0.01%
Bacteria	Cyanobacteria	Oscillatoriophycideae	Chroococcales	Xenococcaceae	Unclassified	Unclassified	15	0.01%
Bacteria	Verrucomicrobia	Verrucomicrobiae	Verrucomicrobiales	Verrucomicrobiaceae	Unclassified	Unclassified	14	0.01%
Bacteria	Verrucomicrobia	Opitutae	Opitutales	Opitutaceae	Opitutus	Unclassified	14	0.01%
Bacteria	Proteobacteria	Gammaproteobacteria	Xanthomonadales	Xanthomonadaceae	Thermomonas	Unclassified	14	0.01%
Bacteria	Proteobacteria	Gammaproteobacteria	Xanthomonadales	Xanthomonadaceae	Dokdonella	Unclassified	14	0.01%
Bacteria	Proteobacteria	Gammaproteobacteria	Unclassified	Unclassified	Unclassified	Unclassified	14	0.01%
Bacteria	Firmicutes	Bacilli	Bacillales	Planococcaceae	Planococcus	maritimus	14	0.01%
Bacteria	Chloroflexi	Anaerolineae	GCA004	Unclassified	Unclassified	Unclassified	14	0.01%
Bacteria	Bacteroidetes	Flavobacteriia	Flavobacteriales	Flavobacteriaceae	Flavobacterium	succinicans	14	0.01%
Bacteria	Actinobacteria	Actinobacteria	Actinomycetales	Pseudonocardiaceae	Pseudonocardia	Unclassified	14	0.01%
Bacteria	Actinobacteria	Acidimicrobiia	Acidimicrobiales	Microthrixaceae	Unclassified	Unclassified	14	0.01%
Bacteria	Spirochaetes	Spirochaetes	Spirochaetales	Spirochaetaceae	Spirochaeta	aurantia	13	0.01%
Bacteria	Proteobacteria	Gammaproteobacteria	Pseudomonadales	Moraxellaceae	Moraxella	Unclassified	13	0.01%
Bacteria	Proteobacteria	Betaproteobacteria	Burkholderiales	Alcaligenaceae	Unclassified	Unclassified	13	0.01%
Bacteria	Bacteroidetes	[Saprospirae]	[Saprospirales]	Chitinophagaceae	Flavisolibacter	Unclassified	13	0.01%
Bacteria	Verrucomicrobia	Verrucomicrobiae	Verrucomicrobiales	Verrucomicrobiaceae	Luteolibacter	Unclassified	12	0.01%
Bacteria	Proteobacteria	Betaproteobacteria	Hydrogenophilales	Hydrogenophilaceae	Thiobacillus	Unclassified	12	0.01%
Bacteria	Proteobacteria	Alphaproteobacteria	Rickettsiales	Unclassified	Unclassified	Unclassified	12	0.01%
Bacteria	Nitrospirae	Nitrospira	Nitrospirales	[Thermodesulfovibrionaceae]	GOUTA19	Unclassified	12	0.01%
Bacteria	Firmicutes	Clostridia	Clostridiales	Veillonellaceae	Unclassified	Unclassified	12	0.01%
Bacteria	Bacteroidetes	[Saprospirae]	[Saprospirales]	Chitinophagaceae	Flavihumibacter	Unclassified	12	0.01%
Bacteria	Actinobacteria	Actinobacteria	Actinomycetales	Dietziaceae	Dietzia	timorensis	12	0.01%
Bacteria	Actinobacteria	Actinobacteria	Actinomycetales	Actinomycetaceae	Varibaculum	Unclassified	12	0.01%
Bacteria	Spirochaetes	[Leptospirae]	[Leptospirales]	Leptospiraceae	Leptonema	Unclassified	11	0.01%
Bacteria	Proteobacteria	Gammaproteobacteria	Pasteurellales	Pasteurellaceae	Haemophilus	parainfluenzae	11	0.01%
Bacteria	Proteobacteria	Deltaproteobacteria	Desulfobacterales	Desulfobulbaceae	Unclassified	Unclassified	11	0.01%
Bacteria	Proteobacteria	Betaproteobacteria	Rhodocyclales	Rhodocyclaceae	Azoarcus	Unclassified	11	0.01%
Bacteria	Proteobacteria	Alphaproteobacteria	Kiloniellales	Unclassified	Unclassified	Unclassified	11	0.01%
Bacteria	Proteobacteria	Alphaproteobacteria	BD7-3	Unclassified	Unclassified	Unclassified	11	0.01%
Bacteria	Planctomycetes	Planctomycetia	Planctomycetales	Planctomycetaceae	Planctomyces	Unclassified	11	0.01%
Bacteria	Bacteroidetes	Cytophagia	Cytophagales	Cytophagaceae	Emticicia	Unclassified	11	0.01%
Bacteria	Proteobacteria	Gammaproteobacteria	Xanthomonadales	Xanthomonadaceae	Silanimonas	mangrovi	10	0.01%
Bacteria	Proteobacteria	Deltaproteobacteria	Desulfuromonadales	Geobacteraceae	Geobacter	Unclassified	10	0.01%
Bacteria	Proteobacteria	Betaproteobacteria	Neisseriales	Neisseriaceae	Unclassified	Unclassified	10	0.01%
Bacteria	Proteobacteria	Betaproteobacteria	Burkholderiales	Comamonadaceae	Rhodoferax	Unclassified	10	0.01%
Bacteria	Proteobacteria	Alphaproteobacteria	Sphingomonadales	Unclassified	Unclassified	Unclassified	10	0.01%
Bacteria	NKB19	Unclassified	Unclassified	Unclassified	Unclassified	Unclassified	10	0.01%
Bacteria	Fusobacteria	Fusobacteriia	Fusobacteriales	Fusobacteriaceae	Fusobacterium	Unclassified	10	0.01%
Bacteria	Firmicutes	Clostridia	Clostridiales	Unclassified	Unclassified	Unclassified	10	0.01%
Bacteria	Firmicutes	Bacilli	Lactobacillales	Carnobacteriaceae	Unclassified	Unclassified	10	0.01%
Bacteria	Actinobacteria	Actinobacteria	Actinomycetales	Intrasporangiaceae	Serinicoccus	Unclassified	10	0.01%
Bacteria	Actinobacteria	Actinobacteria	Actinomycetales	Actinomycetaceae	Actinomyces	Unclassified	10	0.01%
Bacteria	Acidobacteria	[Chloracidobacteria]	RB41	Ellin6075	Unclassified	Unclassified	10	0.01%
Bacteria	Verrucomicrobia	Opitutae	Opitutales	Opitutaceae	Unclassified	Unclassified	9	0.01%
Bacteria	Proteobacteria	Gammaproteobacteria	Thiotrichales	Piscirickettsiaceae	Methylophaga	Unclassified	9	0.01%
Bacteria	Proteobacteria	Gammaproteobacteria	Pseudomonadales	Moraxellaceae	Acinetobacter	rhizosphaerae	9	0.01%
Bacteria	Proteobacteria	Deltaproteobacteria	Desulfuromonadales	Pelobacteraceae	Unclassified	Unclassified	9	0.01%
Bacteria	Proteobacteria	Betaproteobacteria	Neisseriales	Neisseriaceae	Vogesella	Unclassified	9	0.01%
Bacteria	Proteobacteria	Alphaproteobacteria	Rhodobacterales	Rhodobacteraceae	Paracoccus	zeaxanthinifaciens	9	0.01%
Bacteria	Proteobacteria	Alphaproteobacteria	Rhodobacterales	Hyphomonadaceae	Unclassified	Unclassified	9	0.01%
Bacteria	Proteobacteria	Alphaproteobacteria	Rhizobiales	Hyphomicrobiaceae	Pedomicrobium	australicum	9	0.01%
Bacteria	OP1	MSBL6	Unclassified	Unclassified	Unclassified	Unclassified	9	0.01%
Bacteria	Firmicutes	Bacilli	Lactobacillales	Leuconostocaceae	Weissella	cibaria	9	0.01%
Bacteria	Chloroflexi	Anaerolineae	Anaerolineales	Anaerolinaceae	C1_B004	Unclassified	9	0.01%
Bacteria	Bacteroidetes	Bacteroidia	Bacteroidales	Prevotellaceae	Prevotella	melaninogenica	9	0.01%
Bacteria	Actinobacteria	Actinobacteria	Actinomycetales	Sanguibacteraceae	Sanguibacter	soli	9	0.01%
Bacteria	Actinobacteria	Actinobacteria	Actinomycetales	Nocardiaceae	Rhodococcus	Unclassified	9	0.01%
Bacteria	Actinobacteria	Actinobacteria	Actinomycetales	Intrasporangiaceae	Kytococcus	Unclassified	9	0.01%
Bacteria	Proteobacteria	Gammaproteobacteria	Thiotrichales	Piscirickettsiaceae	Unclassified	Unclassified	8	0.00%
Bacteria	Proteobacteria	Gammaproteobacteria	Pseudomonadales	Pseudomonadaceae	Pseudomonas	mendocina	8	0.00%
Bacteria	Proteobacteria	Gammaproteobacteria	Oceanospirillales	Halomonadaceae	Unclassified	Unclassified	8	0.00%
Bacteria	Proteobacteria	Gammaproteobacteria	34P16	Unclassified	Unclassified	Unclassified	8	0.00%
Bacteria	Proteobacteria	Epsilonproteobacteria	Campylobacterales	Helicobacteraceae	Sulfuricurvum	kujiense	8	0.00%
Bacteria	Proteobacteria	Betaproteobacteria	Neisseriales	Neisseriaceae	Neisseria	Unclassified	8	0.00%
Bacteria	Proteobacteria	Betaproteobacteria	Burkholderiales	Comamonadaceae	Variovorax	Unclassified	8	0.00%
Bacteria	Proteobacteria	Alphaproteobacteria	Sphingomonadales	Erythrobacteraceae	Lutibacterium	Unclassified	8	0.00%
Bacteria	Proteobacteria	Alphaproteobacteria	Rhodospirillales	Acetobacteraceae	Acetobacter	Unclassified	8	0.00%
Bacteria	Proteobacteria	Alphaproteobacteria	Rhodobacterales	Rhodobacteraceae	Rubellimicrobium	Unclassified	8	0.00%
Bacteria	Proteobacteria	Alphaproteobacteria	Rhizobiales	Methylocystaceae	Methylosinus	Unclassified	8	0.00%
Bacteria	Proteobacteria	Alphaproteobacteria	Rhizobiales	Bradyrhizobiaceae	Bradyrhizobium	Unclassified	8	0.00%
Bacteria	Proteobacteria	Alphaproteobacteria	Caulobacterales	Caulobacteraceae	Caulobacter	henricii	8	0.00%
Bacteria	Firmicutes	Clostridia	Clostridiales	[Mogibacteriaceae]	Unclassified	Unclassified	8	0.00%
Bacteria	Firmicutes	Clostridia	Clostridiales	Veillonellaceae	Thermosinus	Unclassified	8	0.00%
Bacteria	Firmicutes	Bacilli	Lactobacillales	Streptococcaceae	Lactococcus	Unclassified	8	0.00%
Bacteria	Firmicutes	Bacilli	Bacillales	Bacillaceae	Bacillus	selenatarsenatis	8	0.00%
Bacteria	Fibrobacteres	Unclassified	Unclassified	Unclassified	Unclassified	Unclassified	8	0.00%
Bacteria	Cyanobacteria	Nostocophycideae	Stigonematales	Rivulariaceae	Calothrix	Unclassified	8	0.00%
Bacteria	Chloroflexi	Gitt-GS-136	Unclassified	Unclassified	Unclassified	Unclassified	8	0.00%
Bacteria	Bacteroidetes	Sphingobacteriia	Sphingobacteriales	Sphingobacteriaceae	Sphingobacterium	multivorum	8	0.00%
Bacteria	Bacteroidetes	Cytophagia	Cytophagales	Cytophagaceae	Dyadobacter	Unclassified	8	0.00%
Bacteria	Actinobacteria	Actinobacteria	Actinomycetales	Microbacteriaceae	Salinibacterium	Unclassified	8	0.00%
Bacteria	Actinobacteria	Actinobacteria	Actinomycetales	Geodermatophilaceae	Unclassified	Unclassified	8	0.00%
Bacteria	Proteobacteria	Gammaproteobacteria	Xanthomonadales	Xanthomonadaceae	Xanthomonas	Unclassified	7	0.00%
Bacteria	Proteobacteria	Gammaproteobacteria	Xanthomonadales	Xanthomonadaceae	Aspromonas	composti	7	0.00%
Bacteria	Proteobacteria	Gammaproteobacteria	Enterobacteriales	Enterobacteriaceae	Erwinia	Unclassified	7	0.00%
Bacteria	Proteobacteria	Gammaproteobacteria	Alteromonadales	211ds20	Unclassified	Unclassified	7	0.00%
Bacteria	Proteobacteria	Deltaproteobacteria	Myxococcales	Polyangiaceae	Sorangium	cellulosum	7	0.00%
Bacteria	Proteobacteria	Deltaproteobacteria	Bdellovibrionales	Bacteriovoracaceae	Bacteriovorax	Unclassified	7	0.00%
Bacteria	Proteobacteria	Deltaproteobacteria	Unclassified	Unclassified	Unclassified	Unclassified	7	0.00%
Bacteria	Proteobacteria	Betaproteobacteria	Rhodocyclales	Rhodocyclaceae	Thauera	Unclassified	7	0.00%
Bacteria	Proteobacteria	Betaproteobacteria	Rhodocyclales	Rhodocyclaceae	Azovibrio	Unclassified	7	0.00%
Bacteria	Proteobacteria	Betaproteobacteria	Methylophilales	Methylophilaceae	Unclassified	Unclassified	7	0.00%
Bacteria	Proteobacteria	Alphaproteobacteria	Sphingomonadales	Sphingomonadaceae	Sphingopyxis	Unclassified	7	0.00%
Bacteria	Chloroflexi	Anaerolineae	Caldilineales	Caldilineaceae	Unclassified	Unclassified	7	0.00%
Bacteria	Chlorobi	Ignavibacteria	Ignavibacteriales	Ignavibacteriaceae	Unclassified	Unclassified	7	0.00%
Bacteria	Bacteroidetes	Cytophagia	Cytophagales	Unclassified	Unclassified	Unclassified	7	0.00%
Bacteria	Verrucomicrobia	[Pedosphaerae]	[Pedosphaerales]	Unclassified	Unclassified	Unclassified	6	0.00%
Bacteria	Proteobacteria	Gammaproteobacteria	Vibrionales	Vibrionaceae	Vibrio	Unclassified	6	0.00%
Bacteria	Proteobacteria	Gammaproteobacteria	Oceanospirillales	Alcanivoracaceae	Alcanivorax	Unclassified	6	0.00%
Bacteria	Proteobacteria	Gammaproteobacteria	Alteromonadales	HTCC2188	HTCC	Unclassified	6	0.00%
Bacteria	Proteobacteria	Epsilonproteobacteria	Campylobacterales	Campylobacteraceae	Sulfurospirillum	Unclassified	6	0.00%
Bacteria	Proteobacteria	Deltaproteobacteria	Spirobacillales	Unclassified	Unclassified	Unclassified	6	0.00%
Bacteria	Proteobacteria	Deltaproteobacteria	Desulfobacterales	Desulfobulbaceae	Desulfobulbus	Unclassified	6	0.00%
Bacteria	Proteobacteria	Deltaproteobacteria	Desulfobacterales	Desulfobacteraceae	Unclassified	Unclassified	6	0.00%
Bacteria	Proteobacteria	Betaproteobacteria	Nitrosomonadales	Nitrosomonadaceae	Unclassified	Unclassified	6	0.00%
Bacteria	Proteobacteria	Betaproteobacteria	Burkholderiales	Oxalobacteraceae	Janthinobacterium	Unclassified	6	0.00%
Bacteria	Proteobacteria	Betaproteobacteria	Burkholderiales	Oxalobacteraceae	Herbaspirillum	Unclassified	6	0.00%
Bacteria	Proteobacteria	Betaproteobacteria	Burkholderiales	Comamonadaceae	Tepidimonas	Unclassified	6	0.00%
Bacteria	Proteobacteria	Alphaproteobacteria	Rhizobiales	Rhizobiaceae	Amorphomonas	oryzae	6	0.00%
Bacteria	Proteobacteria	Alphaproteobacteria	Rhizobiales	Brucellaceae	Pseudochrobactrum	Unclassified	6	0.00%
Bacteria	Firmicutes	Clostridia	Clostridiales	[Tissierellaceae]	Finegoldia	Unclassified	6	0.00%
Bacteria	Firmicutes	Clostridia	Clostridiales	Ruminococcaceae	Unclassified	Unclassified	6	0.00%
Bacteria	Firmicutes	Clostridia	Clostridiales	Peptococcaceae	Unclassified	Unclassified	6	0.00%
Bacteria	Firmicutes	Bacilli	Bacillales	Planococcaceae	Planococcus	Unclassified	6	0.00%
Bacteria	Cyanobacteria	Synechococcophycideae	Pseudanabaenales	Pseudanabaenaceae	Pseudanabaena	Unclassified	6	0.00%
Bacteria	Chloroflexi	Anaerolineae	SBR1031	SHA-31	Unclassified	Unclassified	6	0.00%
Bacteria	Chlorobi	OPB56	Unclassified	Unclassified	Unclassified	Unclassified	6	0.00%
Bacteria	Bacteroidetes	[Saprospirae]	[Saprospirales]	Chitinophagaceae	Lacibacter	cauensis	6	0.00%
Bacteria	Bacteroidetes	Sphingobacteriia	Sphingobacteriales	Unclassified	Unclassified	Unclassified	6	0.00%
Bacteria	Actinobacteria	Actinobacteria	Actinomycetales	Pseudonocardiaceae	Actinomycetospora	Unclassified	6	0.00%
Bacteria	Actinobacteria	Actinobacteria	Actinomycetales	Nocardioidaceae	Pimelobacter	Unclassified	6	0.00%
Bacteria	Actinobacteria	Actinobacteria	Actinomycetales	Nocardioidaceae	Nocardioides	Unclassified	6	0.00%
Bacteria	Actinobacteria	Actinobacteria	Actinomycetales	Micromonosporaceae	Actinoplanes	Unclassified	6	0.00%
Bacteria	Actinobacteria	Actinobacteria	Actinomycetales	Geodermatophilaceae	Blastococcus	aggregatus	6	0.00%
Bacteria	Actinobacteria	Actinobacteria	Actinomycetales	Dietziaceae	Dietzia	Unclassified	6	0.00%
Bacteria	Actinobacteria	Actinobacteria	Actinomycetales	Dermabacteraceae	Helcobacillus	massiliensis	6	0.00%
Bacteria	Acidobacteria	Solibacteres	Solibacterales	[Bryobacteraceae]	Unclassified	Unclassified	6	0.00%
Bacteria	Verrucomicrobia	[Spartobacteria]	[Chthoniobacterales]	[Chthoniobacteraceae]	Candidatus Xiphinematobacter	Unclassified	5	0.00%
Bacteria	Verrucomicrobia	Opitutae	Unclassified	Unclassified	Unclassified	Unclassified	5	0.00%
Bacteria	TM7	TM7-3	CW040	Unclassified	Unclassified	Unclassified	5	0.00%
Bacteria	Proteobacteria	Gammaproteobacteria	Vibrionales	Pseudoalteromonadaceae	Vibrio	cholerae	5	0.00%
Bacteria	Proteobacteria	Gammaproteobacteria	Methylococcales	Crenotrichaceae	Crenothrix	polyspora	5	0.00%
Bacteria	Proteobacteria	Gammaproteobacteria	Legionellales	Legionellaceae	Legionella	Unclassified	5	0.00%
Bacteria	Proteobacteria	Gammaproteobacteria	Legionellales	Coxiellaceae	Unclassified	Unclassified	5	0.00%
Bacteria	Proteobacteria	Gammaproteobacteria	Alteromonadales	Colwelliaceae	Unclassified	Unclassified	5	0.00%
Bacteria	Proteobacteria	Gammaproteobacteria	Aeromonadales	Unclassified	Unclassified	Unclassified	5	0.00%
Bacteria	Proteobacteria	Betaproteobacteria	Rhodocyclales	Rhodocyclaceae	Methyloversatilis	Unclassified	5	0.00%
Bacteria	Proteobacteria	Betaproteobacteria	Neisseriales	Neisseriaceae	Neisseria	subflava	5	0.00%
Bacteria	Proteobacteria	Alphaproteobacteria	Sphingomonadales	Sphingomonadaceae	Sphingosinicella	microcystinivorans	5	0.00%
Bacteria	Proteobacteria	Alphaproteobacteria	Rickettsiales	Rickettsiaceae	Wolbachia	Wolbachia endosymbiont of Chorthippus parallelus	5	0.00%
Bacteria	Proteobacteria	Alphaproteobacteria	Rickettsiales	Rickettsiaceae	Orientia	tsutsugamushi	5	0.00%
Bacteria	Proteobacteria	Alphaproteobacteria	Rhizobiales	Methylocystaceae	Unclassified	Unclassified	5	0.00%
Bacteria	Proteobacteria	Unclassified	Unclassified	Unclassified	Unclassified	Unclassified	5	0.00%
Bacteria	Planctomycetes	OM190	CL500-15	Unclassified	Unclassified	Unclassified	5	0.00%
Bacteria	GN02	BD1-5	Unclassified	Unclassified	Unclassified	Unclassified	5	0.00%
Bacteria	Firmicutes	Clostridia	Clostridiales	JTB215	Unclassified	Unclassified	5	0.00%
Bacteria	Firmicutes	Bacilli	Lactobacillales	Aerococcaceae	Alloiococcus	otitis	5	0.00%
Bacteria	Firmicutes	Bacilli	Lactobacillales	Unclassified	Unclassified	Unclassified	5	0.00%
Bacteria	Firmicutes	Bacilli	Bacillales	Paenibacillaceae	Unclassified	Unclassified	5	0.00%
Bacteria	Firmicutes	Bacilli	Bacillales	Bacillaceae	Bacillus	marisflavi	5	0.00%
Bacteria	Cyanobacteria	Synechococcophycideae	Pseudanabaenales	Pseudanabaenaceae	Leptolyngbya	Unclassified	5	0.00%
Bacteria	Bacteroidetes	Bacteroidia	Bacteroidales	Prevotellaceae	Prevotella	copri	5	0.00%
Bacteria	Bacteroidetes	Bacteroidia	Bacteroidales	Porphyromonadaceae	Paludibacter	Unclassified	5	0.00%
Bacteria	Actinobacteria	Thermoleophilia	Solirubrobacterales	Unclassified	Unclassified	Unclassified	5	0.00%
Bacteria	Actinobacteria	Actinobacteria	Actinomycetales	Pseudonocardiaceae	Pseudonocardia	halophobica	5	0.00%
Bacteria	Actinobacteria	Actinobacteria	Actinomycetales	Micrococcaceae	Microbispora	rosea	5	0.00%
Bacteria	Actinobacteria	Actinobacteria	Actinomycetales	Jonesiaceae	Jonesia	Unclassified	5	0.00%
Bacteria	Actinobacteria	Actinobacteria	Actinomycetales	Dermatophilaceae	Piscicoccus	intestinalis	5	0.00%
Bacteria	Acidobacteria	Solibacteres	Solibacterales	Solibacteraceae	Candidatus Solibacter	Unclassified	5	0.00%
Archaea	Euryarchaeota	Halobacteria	Halobacteriales	Halobacteriaceae	Halococcus	Unclassified	5	0.00%
Bacteria	Verrucomicrobia	[Pedosphaerae]	[Pedosphaerales]	Ellin515	Unclassified	Unclassified	4	0.00%
Bacteria	Verrucomicrobia	Verrucomicrobiae	Verrucomicrobiales	Verrucomicrobiaceae	Prosthecobacter	debontii	4	0.00%
Bacteria	Verrucomicrobia	Verruco-5	WCHB1-41	RFP12	Unclassified	Unclassified	4	0.00%
Bacteria	Proteobacteria	Gammaproteobacteria	Xanthomonadales	Xanthomonadaceae	Pseudoxanthomonas	kaohsiungensis	4	0.00%
Bacteria	Proteobacteria	Gammaproteobacteria	Xanthomonadales	Xanthomonadaceae	Arenimonas	Unclassified	4	0.00%
Bacteria	Proteobacteria	Gammaproteobacteria	Pseudomonadales	Pseudomonadaceae	Azorhizophilus	Unclassified	4	0.00%
Bacteria	Proteobacteria	Gammaproteobacteria	Pseudomonadales	Moraxellaceae	Acinetobacter	venetianus	4	0.00%
Bacteria	Proteobacteria	Gammaproteobacteria	Pseudomonadales	Moraxellaceae	Acinetobacter	lwoffii	4	0.00%
Bacteria	Proteobacteria	Deltaproteobacteria	Myxococcales	Nannocystaceae	Plesiocystis	Unclassified	4	0.00%
Bacteria	Proteobacteria	Deltaproteobacteria	Myxococcales	Nannocystaceae	Nannocystis	Unclassified	4	0.00%
Bacteria	Proteobacteria	Deltaproteobacteria	Desulfovibrionales	Desulfovibrionaceae	Desulfovibrio	Unclassified	4	0.00%
Bacteria	Proteobacteria	Betaproteobacteria	SC-I-84	Unclassified	Unclassified	Unclassified	4	0.00%
Bacteria	Proteobacteria	Betaproteobacteria	Rhodocyclales	Rhodocyclaceae	Propionivibrio	Unclassified	4	0.00%
Bacteria	Proteobacteria	Betaproteobacteria	MND1	Unclassified	Unclassified	Unclassified	4	0.00%
Bacteria	Proteobacteria	Betaproteobacteria	Burkholderiales	Comamonadaceae	Hylemonella	Unclassified	4	0.00%
Bacteria	Proteobacteria	Betaproteobacteria	Burkholderiales	Comamonadaceae	Aquabacterium	Unclassified	4	0.00%
Bacteria	Proteobacteria	Alphaproteobacteria	Rickettsiales	Rickettsiaceae	Unclassified	Unclassified	4	0.00%
Bacteria	Proteobacteria	Alphaproteobacteria	Rhodobacterales	Rhodobacteraceae	Paracoccus	kawasakiensis	4	0.00%
Bacteria	Proteobacteria	Alphaproteobacteria	Rhizobiales	Hyphomicrobiaceae	Rhodoplanes	elegans	4	0.00%
Bacteria	Proteobacteria	Alphaproteobacteria	Rhizobiales	Bradyrhizobiaceae	Bosea	genosp.	4	0.00%
Bacteria	Proteobacteria	Alphaproteobacteria	Rhizobiales	Aurantimonadaceae	Unclassified	Unclassified	4	0.00%
Bacteria	Planctomycetes	Planctomycetia	Gemmatales	Isosphaeraceae	Unclassified	Unclassified	4	0.00%
Bacteria	Planctomycetes	Planctomycetia	Gemmatales	Gemmataceae	Gemmata	Unclassified	4	0.00%
Bacteria	Planctomycetes	Phycisphaerae	Pla1	Unclassified	Unclassified	Unclassified	4	0.00%
Bacteria	OD1	ZB2	Unclassified	Unclassified	Unclassified	Unclassified	4	0.00%
Bacteria	Firmicutes	Clostridia	Clostridiales	Veillonellaceae	Veillonella	dispar	4	0.00%
Bacteria	Firmicutes	Bacilli	Bacillales	Staphylococcaceae	Staphylococcus	succinus	4	0.00%
Bacteria	Chloroflexi	Chloroflexi	Chloroflexales	Chloroflexaceae	Chloroflexus	Unclassified	4	0.00%
Bacteria	Bacteroidetes	[Saprospirae]	[Saprospirales]	Unclassified	Unclassified	Unclassified	4	0.00%
Bacteria	Bacteroidetes	Sphingobacteriia	Sphingobacteriales	Sphingobacteriaceae	Sphingobacterium	Unclassified	4	0.00%
Bacteria	Bacteroidetes	Sphingobacteriia	Sphingobacteriales	Sphingobacteriaceae	Pedobacter	Unclassified	4	0.00%
Bacteria	Bacteroidetes	Bacteroidia	Bacteroidales	[Paraprevotellaceae]	[Prevotella]	Unclassified	4	0.00%
Bacteria	Actinobacteria	Actinobacteria	Actinomycetales	Microbacteriaceae	Rathayibacter	caricis	4	0.00%
Bacteria	Actinobacteria	Actinobacteria	Actinomycetales	Microbacteriaceae	Microbacterium	aurum	4	0.00%
Bacteria	Actinobacteria	Actinobacteria	Actinomycetales	Intrasporangiaceae	Knoellia	subterranea	4	0.00%
Bacteria	TM7	TM7-3	I025	Unclassified	Unclassified	Unclassified	3	0.00%
Bacteria	Proteobacteria	Gammaproteobacteria	[Marinicellales]	[Marinicellaceae]	Unclassified	Unclassified	3	0.00%
Bacteria	Proteobacteria	Gammaproteobacteria	Vibrionales	Pseudoalteromonadaceae	Pseudoalteromonas	Unclassified	3	0.00%
Bacteria	Proteobacteria	Gammaproteobacteria	Pasteurellales	Pasteurellaceae	Aggregatibacter	segnis	3	0.00%
Bacteria	Proteobacteria	Gammaproteobacteria	Oceanospirillales	Halomonadaceae	Candidatus Portiera	Unclassified	3	0.00%
Bacteria	Proteobacteria	Gammaproteobacteria	Methylococcales	Methylococcaceae	Methylosarcina	lacus	3	0.00%
Bacteria	Proteobacteria	Gammaproteobacteria	Enterobacteriales	Enterobacteriaceae	Klebsiella	Unclassified	3	0.00%
Bacteria	Proteobacteria	Gammaproteobacteria	Chromatiales	Unclassified	Unclassified	Unclassified	3	0.00%
Bacteria	Proteobacteria	Deltaproteobacteria	Syntrophobacterales	Syntrophaceae	Desulfobacca	Unclassified	3	0.00%
Bacteria	Proteobacteria	Deltaproteobacteria	Myxococcales	Polyangiaceae	Polyangium	fumosum	3	0.00%
Bacteria	Proteobacteria	Deltaproteobacteria	Myxococcales	Polyangiaceae	Chondromyces	Unclassified	3	0.00%
Bacteria	Proteobacteria	Deltaproteobacteria	Myxococcales	Polyangiaceae	Unclassified	Unclassified	3	0.00%
Bacteria	Proteobacteria	Betaproteobacteria	Rhodocyclales	Rhodocyclaceae	Rhodocyclus	Unclassified	3	0.00%
Bacteria	Proteobacteria	Betaproteobacteria	Burkholderiales	Comamonadaceae	Aquincola	tertiaricarbonis	3	0.00%
Bacteria	Proteobacteria	Betaproteobacteria	Burkholderiales	Comamonadaceae	Acidovorax	delafieldii	3	0.00%
Bacteria	Proteobacteria	Alphaproteobacteria	Rhodospirillales	Acetobacteraceae	Neoasaia	chiangmaiensis	3	0.00%
Bacteria	Proteobacteria	Alphaproteobacteria	Rhizobiales	Hyphomicrobiaceae	Polymorphum	gilvum	3	0.00%
Bacteria	Proteobacteria	Alphaproteobacteria	Rhizobiales	Aurantimonadaceae	Aurantimonas	altamirensis	3	0.00%
Bacteria	Planctomycetes	BD7-11	Unclassified	Unclassified	Unclassified	Unclassified	3	0.00%
Bacteria	Firmicutes	Erysipelotrichi	Erysipelotrichales	Erysipelotrichaceae	Unclassified	Unclassified	3	0.00%
Bacteria	Firmicutes	Clostridia	SHA-98	Unclassified	Unclassified	Unclassified	3	0.00%
Bacteria	Firmicutes	Clostridia	Natranaerobiales	Unclassified	Unclassified	Unclassified	3	0.00%
Bacteria	Firmicutes	Clostridia	Clostridiales	Veillonellaceae	Veillonella	parvula	3	0.00%
Bacteria	Firmicutes	Clostridia	Clostridiales	Lachnospiraceae	Unclassified	Unclassified	3	0.00%
Bacteria	Firmicutes	Clostridia	Clostridiales	Dehalobacteriaceae	Unclassified	Unclassified	3	0.00%
Bacteria	Firmicutes	Bacilli	Lactobacillales	Aerococcaceae	Facklamia	Unclassified	3	0.00%
Bacteria	Firmicutes	Bacilli	Bacillales	Bacillaceae	Bacillus	flexus	3	0.00%
Bacteria	Firmicutes	Bacilli	Bacillales	Bacillaceae	Bacillus	firmus	3	0.00%
Bacteria	Firmicutes	Bacilli	Bacillales	Bacillaceae	Bacillus	cereus	3	0.00%
Bacteria	Chloroflexi	Thermomicrobia	JG30-KF-CM45	Unclassified	Unclassified	Unclassified	3	0.00%
Bacteria	Chloroflexi	Anaerolineae	SJA-15	Unclassified	Unclassified	Unclassified	3	0.00%
Bacteria	Chloroflexi	Anaerolineae	SBR1031	SJA-101	Unclassified	Unclassified	3	0.00%
Bacteria	Bacteroidetes	[Saprospirae]	[Saprospirales]	Saprospiraceae	Haliscomenobacter	Unclassified	3	0.00%
Bacteria	Bacteroidetes	[Saprospirae]	[Saprospirales]	Chitinophagaceae	Parasegitibacter	luojiensis	3	0.00%
Bacteria	Bacteroidetes	SM1A07	Unclassified	Unclassified	Unclassified	Unclassified	3	0.00%
Bacteria	Actinobacteria	Actinobacteria	Actinomycetales	Streptomycetaceae	Streptomyces	Unclassified	3	0.00%
Bacteria	Actinobacteria	Actinobacteria	Actinomycetales	Propionibacteriaceae	Unclassified	Unclassified	3	0.00%
Bacteria	Actinobacteria	Actinobacteria	Actinomycetales	Micrococcaceae	Kocuria	palustris	3	0.00%
Bacteria	Actinobacteria	Actinobacteria	Actinomycetales	Micrococcaceae	Citricoccus	Unclassified	3	0.00%
Bacteria	Actinobacteria	Actinobacteria	Actinomycetales	Micrococcaceae	Arthrobacter	nitroguajacolicus	3	0.00%
Bacteria	Actinobacteria	Actinobacteria	Actinomycetales	Microbacteriaceae	Leifsonia	antarctica	3	0.00%
Bacteria	Actinobacteria	Actinobacteria	Actinomycetales	Microbacteriaceae	Agromyces	Unclassified	3	0.00%
Bacteria	Actinobacteria	Actinobacteria	Actinomycetales	Microbacteriaceae	Agrococcus	jenensis	3	0.00%
Bacteria	Actinobacteria	Actinobacteria	Actinomycetales	Geodermatophilaceae	Geodermatophilus	Unclassified	3	0.00%
Bacteria	Actinobacteria	Actinobacteria	Actinomycetales	Bogoriellaceae	Georgenia	Unclassified	3	0.00%
Bacteria	Actinobacteria	Acidimicrobiia	Acidimicrobiales	AKIW874	Unclassified	Unclassified	3	0.00%
Bacteria	Acidobacteria	Solibacteres	Solibacterales	Solibacteraceae	Unclassified	Unclassified	3	0.00%
Archaea	Euryarchaeota	Methanobacteria	Methanobacteriales	Methanobacteriaceae	Methanobacterium	bryantii	3	0.00%
Bacteria	Verrucomicrobia	Verrucomicrobiae	Verrucomicrobiales	Verrucomicrobiaceae	Verrucomicrobium	Unclassified	2	0.00%
Bacteria	TM7	TM7-3	EW055	Unclassified	Unclassified	Unclassified	2	0.00%
Bacteria	TM7	TM7-1	Unclassified	Unclassified	Unclassified	Unclassified	2	0.00%
Bacteria	Proteobacteria	Gammaproteobacteria	Xanthomonadales	Xanthomonadaceae	Stenotrophomonas	acidaminiphila	2	0.00%
Bacteria	Proteobacteria	Gammaproteobacteria	Pseudomonadales	Pseudomonadaceae	Pseudomonas	fluorescens	2	0.00%
Bacteria	Proteobacteria	Gammaproteobacteria	Pseudomonadales	Moraxellaceae	Psychrobacter	sanguinis	2	0.00%
Bacteria	Proteobacteria	Gammaproteobacteria	Methylococcales	Unclassified	Unclassified	Unclassified	2	0.00%
Bacteria	Proteobacteria	Gammaproteobacteria	Enterobacteriales	Enterobacteriaceae	Trabulsiella	farmeri	2	0.00%
Bacteria	Proteobacteria	Gammaproteobacteria	Enterobacteriales	Enterobacteriaceae	Erwinia	dispersa	2	0.00%
Bacteria	Proteobacteria	Gammaproteobacteria	Enterobacteriales	Enterobacteriaceae	Enterobacter	turicensis	2	0.00%
Bacteria	Proteobacteria	Gammaproteobacteria	Alteromonadales	Idiomarinaceae	Pseudidiomarina	homiensis	2	0.00%
Bacteria	Proteobacteria	Gammaproteobacteria	Alteromonadales	125ds10	Unclassified	Unclassified	2	0.00%
Bacteria	Proteobacteria	Gammaproteobacteria	Aeromonadales	Aeromonadaceae	Oceanimonas	Unclassified	2	0.00%
Bacteria	Proteobacteria	Epsilonproteobacteria	Campylobacterales	Campylobacteraceae	Unclassified	Unclassified	2	0.00%
Bacteria	Proteobacteria	Deltaproteobacteria	NB1-j	Unclassified	Unclassified	Unclassified	2	0.00%
Bacteria	Proteobacteria	Deltaproteobacteria	Myxococcales	Polyangiaceae	Aetherobacter	fasciculatus	2	0.00%
Bacteria	Proteobacteria	Deltaproteobacteria	Myxococcales	OM27	Unclassified	Unclassified	2	0.00%
Bacteria	Proteobacteria	Deltaproteobacteria	Desulfuromonadales	Desulfuromonadaceae	Unclassified	Unclassified	2	0.00%
Bacteria	Proteobacteria	Betaproteobacteria	Rhodocyclales	Rhodocyclaceae	Dechloromonas	fungiphilus	2	0.00%
Bacteria	Proteobacteria	Betaproteobacteria	Neisseriales	Neisseriaceae	Neisseria	cinerea	2	0.00%
Bacteria	Proteobacteria	Betaproteobacteria	Neisseriales	Neisseriaceae	Kingella	denitrificans	2	0.00%
Bacteria	Proteobacteria	Betaproteobacteria	Burkholderiales	Oxalobacteraceae	Massilia	timonae	2	0.00%
Bacteria	Proteobacteria	Betaproteobacteria	Burkholderiales	Comamonadaceae	Xenophilus	aerolatus	2	0.00%
Bacteria	Proteobacteria	Betaproteobacteria	Burkholderiales	Comamonadaceae	Verminephrobacter	Unclassified	2	0.00%
Bacteria	Proteobacteria	Betaproteobacteria	Burkholderiales	Comamonadaceae	Schlegelella	Unclassified	2	0.00%
Bacteria	Proteobacteria	Betaproteobacteria	Burkholderiales	Comamonadaceae	Rubrivivax	gelatinosus	2	0.00%
Bacteria	Proteobacteria	Betaproteobacteria	Burkholderiales	Comamonadaceae	Acidovorax	Unclassified	2	0.00%
Bacteria	Proteobacteria	Alphaproteobacteria	Sphingomonadales	Sphingomonadaceae	Sphingopyxis	alaskensis	2	0.00%
Bacteria	Proteobacteria	Alphaproteobacteria	Sphingomonadales	Erythrobacteraceae	Erythrobacter	nanhaisediminis	2	0.00%
Bacteria	Proteobacteria	Alphaproteobacteria	Rhizobiales	Phyllobacteriaceae	Nitratireductor	Unclassified	2	0.00%
Bacteria	Proteobacteria	Alphaproteobacteria	Rhizobiales	Methylobacteriaceae	Methylobacterium	organophilum	2	0.00%
Bacteria	Proteobacteria	Alphaproteobacteria	Rhizobiales	Aurantimonadaceae	Aurantimonas	Unclassified	2	0.00%
Bacteria	Planctomycetes	Phycisphaerae	Phycisphaerales	Unclassified	Unclassified	Unclassified	2	0.00%
Bacteria	OD1	SM2F11	Unclassified	Unclassified	Unclassified	Unclassified	2	0.00%
Bacteria	Nitrospirae	Nitrospira	Nitrospirales	FW	4-29	Unclassified	2	0.00%
Bacteria	Gemmatimonadetes	Gemm-3	Unclassified	Unclassified	Unclassified	Unclassified	2	0.00%
Bacteria	Gemmatimonadetes	Gemm-1	Unclassified	Unclassified	Unclassified	Unclassified	2	0.00%
Bacteria	Fusobacteria	Fusobacteriia	Fusobacteriales	Unclassified	Unclassified	Unclassified	2	0.00%
Bacteria	Firmicutes	Erysipelotrichi	Erysipelotrichales	Erysipelotrichaceae	Catenibacterium	Unclassified	2	0.00%
Bacteria	Firmicutes	Clostridia	Clostridiales	Veillonellaceae	Dialister	Unclassified	2	0.00%
Bacteria	Firmicutes	Bacilli	Lactobacillales	Enterococcaceae	Enterococcus	Unclassified	2	0.00%
Bacteria	Firmicutes	Bacilli	Gemellales	Gemellaceae	Unclassified	Unclassified	2	0.00%
Bacteria	Firmicutes	Bacilli	Bacillales	Thermoactinomycetaceae	Planifilum	Unclassified	2	0.00%
Bacteria	Firmicutes	Bacilli	Bacillales	Staphylococcaceae	Staphylococcus	sciuri	2	0.00%
Bacteria	Firmicutes	Bacilli	Bacillales	Staphylococcaceae	Unclassified	Unclassified	2	0.00%
Bacteria	Firmicutes	Bacilli	Bacillales	Planococcaceae	Lysinibacillus	boronitolerans	2	0.00%
Bacteria	Cyanobacteria	Oscillatoriophycideae	Oscillatoriales	Phormidiaceae	Unclassified	Unclassified	2	0.00%
Bacteria	Cyanobacteria	Oscillatoriophycideae	Chroococcales	Cyanobacteriaceae	Rubidibacter	lacunae	2	0.00%
Bacteria	Chloroflexi	Ellin6529	Unclassified	Unclassified	Unclassified	Unclassified	2	0.00%
Bacteria	Chloroflexi	Anaerolineae	SB-34	Unclassified	Unclassified	Unclassified	2	0.00%
Bacteria	Bacteroidetes	Bacteroidia	Bacteroidales	Prevotellaceae	Prevotella	stercorea	2	0.00%
Bacteria	Bacteroidetes	Bacteroidia	Bacteroidales	Porphyromonadaceae	Unclassified	Unclassified	2	0.00%
Bacteria	Bacteroidetes	Unclassified	Unclassified	Unclassified	Unclassified	Unclassified	2	0.00%
Bacteria	Armatimonadetes	[Fimbriimonadia]	[Fimbriimonadales]	[Fimbriimonadaceae]	Fimbriimonas	Unclassified	2	0.00%
Bacteria	Actinobacteria	Thermoleophilia	Gaiellales	Gaiellaceae	Unclassified	Unclassified	2	0.00%
Bacteria	Actinobacteria	Actinobacteria	Actinomycetales	Propionibacteriaceae	Tessaracoccus	Unclassified	2	0.00%
Bacteria	Actinobacteria	Actinobacteria	Actinomycetales	Micrococcaceae	Rothia	amarae	2	0.00%
Bacteria	Actinobacteria	Actinobacteria	Actinomycetales	Micrococcaceae	Rothia	Unclassified	2	0.00%
Bacteria	Actinobacteria	Actinobacteria	Actinomycetales	Microbacteriaceae	Yonghaparkia	Unclassified	2	0.00%
Bacteria	Actinobacteria	Actinobacteria	Actinomycetales	Microbacteriaceae	Cryobacterium	psychrophilum	2	0.00%
Bacteria	Actinobacteria	Actinobacteria	Actinomycetales	Gordoniaceae	Gordonia	Unclassified	2	0.00%
Bacteria	Actinobacteria	Actinobacteria	Actinomycetales	Corynebacteriaceae	Corynebacterium	stationis	2	0.00%
Bacteria	Acidobacteria	Solibacteres	Solibacterales	Unclassified	Unclassified	Unclassified	2	0.00%
Bacteria	Acidobacteria	Acidobacteria-6	CCU21	Unclassified	Unclassified	Unclassified	2	0.00%
Archaea	Crenarchaeota	Thaumarchaeota	Cenarchaeales	Cenarchaeaceae	Unclassified	Unclassified	2	0.00%
Archaea	Crenarchaeota	MCG	pGrfC26	Unclassified	Unclassified	Unclassified	2	0.00%
Bacteria	[Thermi]	Deinococci	Deinococcales	Trueperaceae	Truepera	Unclassified	1	0.00%
Bacteria	ZB3	Unclassified	Unclassified	Unclassified	Unclassified	Unclassified	1	0.00%
Bacteria	Verrucomicrobia	[Pedosphaerae]	[Pedosphaerales]	auto67_4W	Unclassified	Unclassified	1	0.00%
Bacteria	Thermotogae	MS9	Unclassified	Unclassified	Unclassified	Unclassified	1	0.00%
Bacteria	Tenericutes	Mollicutes	Acholeplasmatales	Acholeplasmataceae	Acholeplasma	Unclassified	1	0.00%
Bacteria	TM6	SJA-4	S1198	Unclassified	Unclassified	Unclassified	1	0.00%
Bacteria	Synergistetes	Synergistia	Synergistales	Synergistaceae	vadinCA02	Unclassified	1	0.00%
Bacteria	Spirochaetes	Spirochaetes	Spirochaetales	Spirochaetaceae	Treponema	Unclassified	1	0.00%
Bacteria	SR1	Unclassified	Unclassified	Unclassified	Unclassified	Unclassified	1	0.00%
Bacteria	Proteobacteria	Gammaproteobacteria	Xanthomonadales	Xanthomonadaceae	Pseudoxanthomonas	taiwanensis	1	0.00%
Bacteria	Proteobacteria	Gammaproteobacteria	Xanthomonadales	Xanthomonadaceae	Pseudoxanthomonas	indica	1	0.00%
Bacteria	Proteobacteria	Gammaproteobacteria	Xanthomonadales	Xanthomonadaceae	Lysobacter	yangpyeongensis	1	0.00%
Bacteria	Proteobacteria	Gammaproteobacteria	Vibrionales	Pseudoalteromonadaceae	Unclassified	Unclassified	1	0.00%
Bacteria	Proteobacteria	Gammaproteobacteria	Pseudomonadales	Pseudomonadaceae	Pseudomonas	fragi	1	0.00%
Bacteria	Proteobacteria	Gammaproteobacteria	Pseudomonadales	Pseudomonadaceae	Pseudomonas	citronellolis	1	0.00%
Bacteria	Proteobacteria	Gammaproteobacteria	Pseudomonadales	Pseudomonadaceae	Pseudomonas	balearica	1	0.00%
Bacteria	Proteobacteria	Gammaproteobacteria	Pseudomonadales	Moraxellaceae	Psychrobacter	Unclassified	1	0.00%
Bacteria	Proteobacteria	Gammaproteobacteria	Pasteurellales	Pasteurellaceae	Aggregatibacter	Unclassified	1	0.00%
Bacteria	Proteobacteria	Gammaproteobacteria	Oceanospirillales	Saccharospirillaceae	Saccharospirillum	Unclassified	1	0.00%
Bacteria	Proteobacteria	Gammaproteobacteria	Oceanospirillales	Oceanospirillaceae	Marinomonas	primoryensis	1	0.00%
Bacteria	Proteobacteria	Gammaproteobacteria	Oceanospirillales	Oceanospirillaceae	Unclassified	Unclassified	1	0.00%
Bacteria	Proteobacteria	Gammaproteobacteria	Oceanospirillales	Unclassified	Unclassified	Unclassified	1	0.00%
Bacteria	Proteobacteria	Gammaproteobacteria	Methylococcales	Crenotrichaceae	Crenothrix	Unclassified	1	0.00%
Bacteria	Proteobacteria	Gammaproteobacteria	Legionellales	Legionellaceae	Legionella	rubrilucens	1	0.00%
Bacteria	Proteobacteria	Gammaproteobacteria	Legionellales	Legionellaceae	Unclassified	Unclassified	1	0.00%
Bacteria	Proteobacteria	Gammaproteobacteria	Legionellales	Coxiellaceae	Aquicella	Unclassified	1	0.00%
Bacteria	Proteobacteria	Gammaproteobacteria	Legionellales	Unclassified	Unclassified	Unclassified	1	0.00%
Bacteria	Proteobacteria	Gammaproteobacteria	Enterobacteriales	Enterobacteriaceae	Salmonella	enterica	1	0.00%
Bacteria	Proteobacteria	Gammaproteobacteria	Enterobacteriales	Enterobacteriaceae	Escherichia	blattae	1	0.00%
Bacteria	Proteobacteria	Gammaproteobacteria	Enterobacteriales	Enterobacteriaceae	Enterobacter	cowanii	1	0.00%
Bacteria	Proteobacteria	Gammaproteobacteria	Enterobacteriales	Enterobacteriaceae	Enterobacter	cloacae	1	0.00%
Bacteria	Proteobacteria	Gammaproteobacteria	Enterobacteriales	Enterobacteriaceae	Enterobacter	aerogenes	1	0.00%
Bacteria	Proteobacteria	Gammaproteobacteria	Enterobacteriales	Enterobacteriaceae	Citrobacter	Unclassified	1	0.00%
Bacteria	Proteobacteria	Gammaproteobacteria	Cardiobacteriales	Unclassified	Unclassified	Unclassified	1	0.00%
Bacteria	Proteobacteria	Gammaproteobacteria	Alteromonadales	Colwelliaceae	Thalassomonas	Unclassified	1	0.00%
Bacteria	Proteobacteria	Gammaproteobacteria	Alteromonadales	Alteromonadaceae	Marinobacter	Unclassified	1	0.00%
Bacteria	Proteobacteria	Gammaproteobacteria	Aeromonadales	Aeromonadaceae	Aeromonas	taiwanensis	1	0.00%
Bacteria	Proteobacteria	Deltaproteobacteria	Syntrophobacterales	Syntrophobacteraceae	Unclassified	Unclassified	1	0.00%
Bacteria	Proteobacteria	Deltaproteobacteria	Sva0853	JTB36	Unclassified	Unclassified	1	0.00%
Bacteria	Proteobacteria	Deltaproteobacteria	NB1-j	JTB38	Unclassified	Unclassified	1	0.00%
Bacteria	Proteobacteria	Deltaproteobacteria	Myxococcales	Haliangiaceae	Haliangium	Unclassified	1	0.00%
Bacteria	Proteobacteria	Deltaproteobacteria	MBNT15	Unclassified	Unclassified	Unclassified	1	0.00%
Bacteria	Proteobacteria	Deltaproteobacteria	Bdellovibrionales	Bdellovibrionaceae	Bdellovibrio	bacteriovorus	1	0.00%
Bacteria	Proteobacteria	Betaproteobacteria	SBla14	Unclassified	Unclassified	Unclassified	1	0.00%
Bacteria	Proteobacteria	Betaproteobacteria	Rhodocyclales	Rhodocyclaceae	Uliginosibacterium	Unclassified	1	0.00%
Bacteria	Proteobacteria	Betaproteobacteria	Gallionellales	Gallionellaceae	Unclassified	Unclassified	1	0.00%
Bacteria	Proteobacteria	Betaproteobacteria	Burkholderiales	Oxalobacteraceae	Polynucleobacter	Unclassified	1	0.00%
Bacteria	Proteobacteria	Betaproteobacteria	Burkholderiales	Oxalobacteraceae	Janthinobacterium	lividum	1	0.00%
Bacteria	Proteobacteria	Betaproteobacteria	Burkholderiales	Comamonadaceae	Polaromonas	Unclassified	1	0.00%
Bacteria	Proteobacteria	Betaproteobacteria	Burkholderiales	Comamonadaceae	Methylibium	Unclassified	1	0.00%
Bacteria	Proteobacteria	Betaproteobacteria	Burkholderiales	Comamonadaceae	Lampropedia	Unclassified	1	0.00%
Bacteria	Proteobacteria	Betaproteobacteria	Burkholderiales	Comamonadaceae	Alicycliphilus	Unclassified	1	0.00%
Bacteria	Proteobacteria	Betaproteobacteria	Burkholderiales	Comamonadaceae	Acidovorax	wohlfahrtii	1	0.00%
Bacteria	Proteobacteria	Alphaproteobacteria	Sphingomonadales	Erythrobacteraceae	Erythromicrobium	ramosum	1	0.00%
Bacteria	Proteobacteria	Alphaproteobacteria	Rhodospirillales	Rhodospirillaceae	Rhodospirillum	centenum	1	0.00%
Bacteria	Proteobacteria	Alphaproteobacteria	Rhodobacterales	Rhodobacteraceae	Paracoccus	marcusii	1	0.00%
Bacteria	Proteobacteria	Alphaproteobacteria	Rhodobacterales	Rhodobacteraceae	Anaerospora	Unclassified	1	0.00%
Bacteria	Proteobacteria	Alphaproteobacteria	Rhodobacterales	Rhodobacteraceae	Albidovulum	inexpectatum	1	0.00%
Bacteria	Proteobacteria	Alphaproteobacteria	Rhizobiales	Xanthobacteraceae	Ancylobacter	Unclassified	1	0.00%
Bacteria	Proteobacteria	Alphaproteobacteria	Rhizobiales	Rhodobiaceae	Afifella	Unclassified	1	0.00%
Bacteria	Proteobacteria	Alphaproteobacteria	Rhizobiales	Rhodobiaceae	Unclassified	Unclassified	1	0.00%
Bacteria	Proteobacteria	Alphaproteobacteria	Rhizobiales	Rhizobiaceae	Sinorhizobium	terangae	1	0.00%
Bacteria	Proteobacteria	Alphaproteobacteria	Rhizobiales	Rhizobiaceae	Sinorhizobium	Unclassified	1	0.00%
Bacteria	Proteobacteria	Alphaproteobacteria	Rhizobiales	Rhizobiaceae	Agrobacterium	vitis	1	0.00%
Bacteria	Proteobacteria	Alphaproteobacteria	Rhizobiales	Phyllobacteriaceae	Phyllobacterium	Unclassified	1	0.00%
Bacteria	Proteobacteria	Alphaproteobacteria	Rhizobiales	Phyllobacteriaceae	Chelativorans	Unclassified	1	0.00%
Bacteria	Proteobacteria	Alphaproteobacteria	Rhizobiales	Hyphomicrobiaceae	Pedomicrobium	Unclassified	1	0.00%
Bacteria	Proteobacteria	Alphaproteobacteria	Rhizobiales	Cohaesibacteraceae	Unclassified	Unclassified	1	0.00%
Bacteria	Proteobacteria	Alphaproteobacteria	Rhizobiales	Brucellaceae	Ochrobactrum	grignonense	1	0.00%
Bacteria	Proteobacteria	Alphaproteobacteria	Rhizobiales	Brucellaceae	Unclassified	Unclassified	1	0.00%
Bacteria	Proteobacteria	Alphaproteobacteria	Ellin329	Unclassified	Unclassified	Unclassified	1	0.00%
Bacteria	Proteobacteria	Alphaproteobacteria	Caulobacterales	Caulobacteraceae	Arthrospira	Unclassified	1	0.00%
Bacteria	Proteobacteria	Alphaproteobacteria	Caulobacterales	Unclassified	Unclassified	Unclassified	1	0.00%
Bacteria	Planctomycetes	Planctomycetia	Pirellulales	Pirellulaceae	Pirellula	Unclassified	1	0.00%
Bacteria	Nitrospirae	Nitrospira	Nitrospirales	Nitrospiraceae	Nitrospira	marina	1	0.00%
Bacteria	Nitrospirae	Nitrospira	Nitrospirales	0319-6A21	Unclassified	Unclassified	1	0.00%
Bacteria	Firmicutes	Clostridia	Clostridiales	Veillonellaceae	Megasphaera	Unclassified	1	0.00%
Bacteria	Firmicutes	Clostridia	Clostridiales	SBYG_4172	Unclassified	Unclassified	1	0.00%
Bacteria	Firmicutes	Clostridia	Clostridiales	Peptostreptococcaceae	Unclassified	Unclassified	1	0.00%
Bacteria	Firmicutes	Clostridia	Clostridiales	EtOH8	Unclassified	Unclassified	1	0.00%
Bacteria	Firmicutes	Clostridia	Clostridiales	Clostridiaceae	Unclassified	Unclassified	1	0.00%
Bacteria	Firmicutes	Bacilli	Lactobacillales	Leuconostocaceae	Leuconostoc	Unclassified	1	0.00%
Bacteria	Firmicutes	Bacilli	Lactobacillales	Leuconostocaceae	Unclassified	Unclassified	1	0.00%
Bacteria	Firmicutes	Bacilli	Lactobacillales	Enterococcaceae	Vagococcus	Unclassified	1	0.00%
Bacteria	Firmicutes	Bacilli	Lactobacillales	Carnobacteriaceae	Granulicatella	Unclassified	1	0.00%
Bacteria	Firmicutes	Bacilli	Lactobacillales	Aerococcaceae	Alloiococcus	Unclassified	1	0.00%
Bacteria	Firmicutes	Bacilli	Bacillales	Staphylococcaceae	Staphylococcus	aureus	1	0.00%
Bacteria	Firmicutes	Bacilli	Bacillales	Bacillaceae	Natronobacillus	Unclassified	1	0.00%
Bacteria	Firmicutes	Bacilli	Bacillales	Bacillaceae	Lentibacillus	salinarum	1	0.00%
Bacteria	Cyanobacteria	Synechococcophycideae	Synechococcales	Synechococcaceae	Paulinella	Unclassified	1	0.00%
Bacteria	Cyanobacteria	Synechococcophycideae	Synechococcales	Synechococcaceae	Unclassified	Unclassified	1	0.00%
Bacteria	Cyanobacteria	Synechococcophycideae	Synechococcales	Acaryochloridaceae	Acaryochloris	Unclassified	1	0.00%
Bacteria	Cyanobacteria	Synechococcophycideae	Pseudanabaenales	Pseudanabaenaceae	Unclassified	Unclassified	1	0.00%
Bacteria	Cyanobacteria	Synechococcophycideae	Pseudanabaenales	Unclassified	Unclassified	Unclassified	1	0.00%
Bacteria	Cyanobacteria	Oscillatoriophycideae	Oscillatoriales	Phormidiaceae	Planktothrix	Unclassified	1	0.00%
Bacteria	Cyanobacteria	Oscillatoriophycideae	Chroococcales	Unclassified	Unclassified	Unclassified	1	0.00%
Bacteria	Chloroflexi	Ktedonobacteria	Thermogemmatisporales	Thermogemmatisporaceae	Unclassified	Unclassified	1	0.00%
Bacteria	Chloroflexi	Anaerolineae	Anaerolineales	Anaerolinaceae	SHD-14	Unclassified	1	0.00%
Bacteria	Chlorobi	BSV26	C20	Unclassified	Unclassified	Unclassified	1	0.00%
Bacteria	Bacteroidetes	Sphingobacteriia	Sphingobacteriales	Sphingobacteriaceae	Mucilaginibacter	ximonensis	1	0.00%
Bacteria	Bacteroidetes	Flavobacteriia	Flavobacteriales	Flavobacteriaceae	Sediminibacter	furfurosus	1	0.00%
Bacteria	Bacteroidetes	Flavobacteriia	Flavobacteriales	Flavobacteriaceae	Salinimicrobium	Unclassified	1	0.00%
Bacteria	Bacteroidetes	Flavobacteriia	Flavobacteriales	Flavobacteriaceae	Gillisia	illustrilutea	1	0.00%
Bacteria	Bacteroidetes	Cytophagia	Cytophagales	[Amoebophilaceae]	Candidatus Amoebophilus	Unclassified	1	0.00%
Bacteria	Bacteroidetes	Cytophagia	Cytophagales	Flammeovirgaceae	Unclassified	Unclassified	1	0.00%
Bacteria	Bacteroidetes	Cytophagia	Cytophagales	Cytophagaceae	Runella	Unclassified	1	0.00%
Bacteria	Bacteroidetes	Bacteroidia	Bacteroidales	Marinilabiaceae	Unclassified	Unclassified	1	0.00%
Bacteria	Actinobacteria	Thermoleophilia	Gaiellales	Unclassified	Unclassified	Unclassified	1	0.00%
Bacteria	Actinobacteria	Rubrobacteria	Rubrobacterales	Rubrobacteraceae	Unclassified	Unclassified	1	0.00%
Bacteria	Actinobacteria	OPB41	Unclassified	Unclassified	Unclassified	Unclassified	1	0.00%
Bacteria	Actinobacteria	Actinobacteria	Actinomycetales	Thermomonosporaceae	Actinocorallia	cavernae	1	0.00%
Bacteria	Actinobacteria	Actinobacteria	Actinomycetales	Streptomycetaceae	Amycolatopsis	coloradensis	1	0.00%
Bacteria	Actinobacteria	Actinobacteria	Actinomycetales	Streptomycetaceae	Unclassified	Unclassified	1	0.00%
Bacteria	Actinobacteria	Actinobacteria	Actinomycetales	Promicromonosporaceae	Cellulosimicrobium	Unclassified	1	0.00%
Bacteria	Actinobacteria	Actinobacteria	Actinomycetales	Nocardiaceae	Unclassified	Unclassified	1	0.00%
Bacteria	Actinobacteria	Actinobacteria	Actinomycetales	Micrococcaceae	Rothia	nasimurium	1	0.00%
Bacteria	Actinobacteria	Actinobacteria	Actinomycetales	Micrococcaceae	Rothia	mucilaginosa	1	0.00%
Bacteria	Actinobacteria	Actinobacteria	Actinomycetales	Microbacteriaceae	Leucobacter	Unclassified	1	0.00%
Bacteria	Actinobacteria	Actinobacteria	Actinomycetales	Microbacteriaceae	Herbiconiux	ginsengi	1	0.00%
Bacteria	Actinobacteria	Actinobacteria	Actinomycetales	Microbacteriaceae	Frigoribacterium	Unclassified	1	0.00%
Bacteria	Actinobacteria	Actinobacteria	Actinomycetales	Microbacteriaceae	Agromyces	mediolanus	1	0.00%
Bacteria	Actinobacteria	Actinobacteria	Actinomycetales	Corynebacteriaceae	Corynebacterium	simulans	1	0.00%
Bacteria	Acidobacteria	iii1-8	32-20	Unclassified	Unclassified	Unclassified	1	0.00%
