# Supplementary material for: Bacterial Community Structure in the Asian Rice Gall Midge Reveals a Varied Microbiome Rich in Proteobacteria
Source: Sci Rep. 2017 Aug 25;7:9424. doi: 10.1038/s41598-017-09791-0 (PMC5573367; doi:10.1038/s41598-017-09791-0)
Supplement: Supplementary file 10 — Supplementary data 3 [file 41598_2017_9791_MOESM10_ESM.xlsx]

## Sheet: Phylum
Domain	Phylum	Absolute count	Pct
Bacteria	Proteobacteria	291354	98.90%
Bacteria	Firmicutes	1427	0.48%
Bacteria	Actinobacteria	920	0.31%
Bacteria	Bacteroidetes	670	0.23%
Bacteria	[Thermi]	65	0.02%
Bacteria	Acidobacteria	47	0.02%
Bacteria	Fibrobacteres	44	0.01%
Bacteria	Chloroflexi	25	0.01%
Bacteria	Planctomycetes	13	0.00%
Bacteria	NKB19	6	0.00%
Bacteria	TM7	5	0.00%
Archaea	Euryarchaeota	5	0.00%
Bacteria	Verrucomicrobia	4	0.00%
Bacteria	Cyanobacteria	4	0.00%
Bacteria	BRC1	3	0.00%
Bacteria	FBP	2	0.00%
Bacteria	TM6	1	0.00%
Bacteria	Spirochaetes	1	0.00%
Bacteria	SR1	1	0.00%
Bacteria	Nitrospirae	1	0.00%
Bacteria	AD3	1	0.00%

## Sheet: Class
Domain	Phylum	Class	Absolute count	Pct
Bacteria	Proteobacteria	Alphaproteobacteria	235255	79.86%
Bacteria	Proteobacteria	Gammaproteobacteria	55304	18.77%
Bacteria	Firmicutes	Bacilli	1378	0.47%
Bacteria	Actinobacteria	Actinobacteria	918	0.31%
Bacteria	Proteobacteria	Betaproteobacteria	780	0.26%
Bacteria	Bacteroidetes	Flavobacteriia	425	0.14%
Bacteria	Bacteroidetes	Sphingobacteriia	170	0.06%
Bacteria	[Thermi]	Deinococci	65	0.02%
Bacteria	Bacteroidetes	[Saprospirae]	60	0.02%
Bacteria	Firmicutes	Clostridia	49	0.02%
Bacteria	Fibrobacteres	Fibrobacteria	44	0.01%
Bacteria	Acidobacteria	Sva0725	23	0.01%
Bacteria	Chloroflexi	Anaerolineae	19	0.01%
Bacteria	Acidobacteria	[Chloracidobacteria]	17	0.01%
Bacteria	Proteobacteria	Deltaproteobacteria	14	0.00%
Bacteria	Planctomycetes	Planctomycetia	13	0.00%
Bacteria	Bacteroidetes	Cytophagia	9	0.00%
Bacteria	NKB19	Unclassified	6	0.00%
Archaea	Euryarchaeota	Methanobacteria	5	0.00%
Bacteria	Verrucomicrobia	Opitutae	4	0.00%
Bacteria	TM7	TM7-3	4	0.00%
Bacteria	Chloroflexi	Thermomicrobia	4	0.00%
Bacteria	Acidobacteria	Acidobacteriia	4	0.00%
Bacteria	Bacteroidetes	Bacteroidia	3	0.00%
Bacteria	BRC1	PRR-11	3	0.00%
Bacteria	FBP	Unclassified	2	0.00%
Bacteria	Cyanobacteria	Synechococcophycideae	2	0.00%
Bacteria	Chloroflexi	Chloroflexi	2	0.00%
Bacteria	Bacteroidetes	Unclassified	2	0.00%
Bacteria	Actinobacteria	Coriobacteriia	2	0.00%
Bacteria	Acidobacteria	Acidobacteria-6	2	0.00%
Bacteria	TM7	Unclassified	1	0.00%
Bacteria	TM6	SJA-4	1	0.00%
Bacteria	Spirochaetes	Spirochaetes	1	0.00%
Bacteria	SR1	Unclassified	1	0.00%
Bacteria	Proteobacteria	Epsilonproteobacteria	1	0.00%
Bacteria	Nitrospirae	Nitrospira	1	0.00%
Bacteria	Cyanobacteria	Oscillatoriophycideae	1	0.00%
Bacteria	Cyanobacteria	4C0d-2	1	0.00%
Bacteria	Bacteroidetes	[Rhodothermi]	1	0.00%
Bacteria	Acidobacteria	iii1-8	1	0.00%
Bacteria	AD3	ABS-6	1	0.00%

## Sheet: Order
Domain	Phylum	Class	Order	Absolute count	Pct
Bacteria	Proteobacteria	Alphaproteobacteria	Rickettsiales	234430	79.58%
Bacteria	Proteobacteria	Gammaproteobacteria	Enterobacteriales	37483	12.72%
Bacteria	Proteobacteria	Gammaproteobacteria	Pseudomonadales	8282	2.81%
Bacteria	Proteobacteria	Gammaproteobacteria	Xanthomonadales	8158	2.77%
Bacteria	Firmicutes	Bacilli	Bacillales	1296	0.44%
Bacteria	Actinobacteria	Actinobacteria	Actinomycetales	918	0.31%
Bacteria	Proteobacteria	Betaproteobacteria	Burkholderiales	707	0.24%
Bacteria	Proteobacteria	Gammaproteobacteria	Alteromonadales	650	0.22%
Bacteria	Bacteroidetes	Flavobacteriia	Flavobacteriales	425	0.14%
Bacteria	Proteobacteria	Gammaproteobacteria	Oceanospirillales	278	0.09%
Bacteria	Proteobacteria	Gammaproteobacteria	Aeromonadales	275	0.09%
Bacteria	Proteobacteria	Alphaproteobacteria	Rhizobiales	271	0.09%
Bacteria	Proteobacteria	Alphaproteobacteria	Sphingomonadales	197	0.07%
Bacteria	Bacteroidetes	Sphingobacteriia	Sphingobacteriales	170	0.06%
Bacteria	Proteobacteria	Alphaproteobacteria	Rhodobacterales	159	0.05%
Bacteria	Proteobacteria	Gammaproteobacteria	Thiotrichales	90	0.03%
Bacteria	Proteobacteria	Alphaproteobacteria	Rhodospirillales	90	0.03%
Bacteria	Firmicutes	Bacilli	Lactobacillales	82	0.03%
Bacteria	Proteobacteria	Alphaproteobacteria	Caulobacterales	79	0.03%
Bacteria	[Thermi]	Deinococci	Deinococcales	64	0.02%
Bacteria	Proteobacteria	Gammaproteobacteria	Vibrionales	63	0.02%
Bacteria	Bacteroidetes	[Saprospirae]	[Saprospirales]	60	0.02%
Bacteria	Firmicutes	Clostridia	Clostridiales	49	0.02%
Bacteria	Proteobacteria	Betaproteobacteria	Rhodocyclales	47	0.02%
Bacteria	Fibrobacteres	Fibrobacteria	258ds10	44	0.01%
Bacteria	Acidobacteria	Sva0725	Sva0725	23	0.01%
Bacteria	Chloroflexi	Anaerolineae	Anaerolineales	18	0.01%
Bacteria	Proteobacteria	Alphaproteobacteria	Unclassified	16	0.01%
Bacteria	Acidobacteria	[Chloracidobacteria]	RB41	15	0.01%
Bacteria	Proteobacteria	Gammaproteobacteria	Chromatiales	12	0.00%
Bacteria	Proteobacteria	Betaproteobacteria	Neisseriales	11	0.00%
Bacteria	Planctomycetes	Planctomycetia	Pirellulales	11	0.00%
Bacteria	Proteobacteria	Gammaproteobacteria	Legionellales	9	0.00%
Bacteria	Proteobacteria	Deltaproteobacteria	Myxococcales	9	0.00%
Bacteria	Proteobacteria	Alphaproteobacteria	Kiloniellales	9	0.00%
Bacteria	Bacteroidetes	Cytophagia	Cytophagales	9	0.00%
Bacteria	Proteobacteria	Betaproteobacteria	Procabacteriales	8	0.00%
Bacteria	Proteobacteria	Betaproteobacteria	Unclassified	6	0.00%
Bacteria	NKB19	Unclassified	Unclassified	6	0.00%
Archaea	Euryarchaeota	Methanobacteria	Methanobacteriales	5	0.00%
Bacteria	Verrucomicrobia	Opitutae	Opitutales	4	0.00%
Bacteria	TM7	TM7-3	Unclassified	4	0.00%
Bacteria	Proteobacteria	Alphaproteobacteria	Ellin329	4	0.00%
Bacteria	Chloroflexi	Thermomicrobia	JG30-KF-CM45	4	0.00%
Bacteria	Acidobacteria	Acidobacteriia	Acidobacteriales	4	0.00%
Bacteria	Bacteroidetes	Bacteroidia	Bacteroidales	3	0.00%
Bacteria	BRC1	PRR-11	Unclassified	3	0.00%
Bacteria	Proteobacteria	Gammaproteobacteria	Cardiobacteriales	2	0.00%
Bacteria	Proteobacteria	Deltaproteobacteria	Desulfovibrionales	2	0.00%
Bacteria	Proteobacteria	Deltaproteobacteria	Bdellovibrionales	2	0.00%
Bacteria	Planctomycetes	Planctomycetia	Gemmatales	2	0.00%
Bacteria	FBP	Unclassified	Unclassified	2	0.00%
Bacteria	Cyanobacteria	Synechococcophycideae	Pseudanabaenales	2	0.00%
Bacteria	Chloroflexi	Chloroflexi	Chloroflexales	2	0.00%
Bacteria	Bacteroidetes	Unclassified	Unclassified	2	0.00%
Bacteria	Actinobacteria	Coriobacteriia	Coriobacteriales	2	0.00%
Bacteria	Acidobacteria	Acidobacteria-6	iii1-15	2	0.00%
Bacteria	[Thermi]	Deinococci	Thermales	1	0.00%
Bacteria	TM7	Unclassified	Unclassified	1	0.00%
Bacteria	TM6	SJA-4	Unclassified	1	0.00%
Bacteria	Spirochaetes	Spirochaetes	Spirochaetales	1	0.00%
Bacteria	SR1	Unclassified	Unclassified	1	0.00%
Bacteria	Proteobacteria	Gammaproteobacteria	Salinisphaerales	1	0.00%
Bacteria	Proteobacteria	Gammaproteobacteria	Methylococcales	1	0.00%
Bacteria	Proteobacteria	Epsilonproteobacteria	Campylobacterales	1	0.00%
Bacteria	Proteobacteria	Deltaproteobacteria	Unclassified	1	0.00%
Bacteria	Proteobacteria	Betaproteobacteria	MND1	1	0.00%
Bacteria	Nitrospirae	Nitrospira	Nitrospirales	1	0.00%
Bacteria	Cyanobacteria	Oscillatoriophycideae	Chroococcales	1	0.00%
Bacteria	Cyanobacteria	4C0d-2	YS2	1	0.00%
Bacteria	Chloroflexi	Anaerolineae	SHA-20	1	0.00%
Bacteria	Bacteroidetes	[Rhodothermi]	[Rhodothermales]	1	0.00%
Bacteria	Acidobacteria	iii1-8	DS-18	1	0.00%
Bacteria	Acidobacteria	[Chloracidobacteria]	PK29	1	0.00%
Bacteria	Acidobacteria	[Chloracidobacteria]	11-24	1	0.00%
Bacteria	AD3	ABS-6	Unclassified	1	0.00%

## Sheet: Family
Domain	Phylum	Class	Order	Family	Absolute count	Pct
Bacteria	Proteobacteria	Alphaproteobacteria	Rickettsiales	Rickettsiaceae	234427	79.57%
Bacteria	Proteobacteria	Gammaproteobacteria	Enterobacteriales	Enterobacteriaceae	37483	12.72%
Bacteria	Proteobacteria	Gammaproteobacteria	Xanthomonadales	Xanthomonadaceae	8157	2.77%
Bacteria	Proteobacteria	Gammaproteobacteria	Pseudomonadales	Pseudomonadaceae	4505	1.53%
Bacteria	Proteobacteria	Gammaproteobacteria	Pseudomonadales	Moraxellaceae	3777	1.28%
Bacteria	Firmicutes	Bacilli	Bacillales	Bacillaceae	631	0.21%
Bacteria	Proteobacteria	Gammaproteobacteria	Alteromonadales	[Chromatiaceae]	544	0.18%
Bacteria	Proteobacteria	Betaproteobacteria	Burkholderiales	Comamonadaceae	472	0.16%
Bacteria	Firmicutes	Bacilli	Bacillales	[Exiguobacteraceae]	323	0.11%
Bacteria	Actinobacteria	Actinobacteria	Actinomycetales	Micrococcaceae	294	0.10%
Bacteria	Bacteroidetes	Flavobacteriia	Flavobacteriales	Flavobacteriaceae	290	0.10%
Bacteria	Proteobacteria	Gammaproteobacteria	Oceanospirillales	Halomonadaceae	272	0.09%
Bacteria	Actinobacteria	Actinobacteria	Actinomycetales	Corynebacteriaceae	248	0.08%
Bacteria	Proteobacteria	Betaproteobacteria	Burkholderiales	Oxalobacteraceae	204	0.07%
Bacteria	Proteobacteria	Gammaproteobacteria	Aeromonadales	Aeromonadaceae	174	0.06%
Bacteria	Bacteroidetes	Sphingobacteriia	Sphingobacteriales	Sphingobacteriaceae	160	0.05%
Bacteria	Proteobacteria	Alphaproteobacteria	Rhodobacterales	Rhodobacteraceae	159	0.05%
Bacteria	Proteobacteria	Alphaproteobacteria	Sphingomonadales	Sphingomonadaceae	141	0.05%
Bacteria	Firmicutes	Bacilli	Bacillales	Paenibacillaceae	132	0.04%
Bacteria	Firmicutes	Bacilli	Bacillales	Staphylococcaceae	109	0.04%
Bacteria	Proteobacteria	Gammaproteobacteria	Aeromonadales	Unclassified	101	0.03%
Bacteria	Bacteroidetes	Flavobacteriia	Flavobacteriales	[Weeksellaceae]	99	0.03%
Bacteria	Firmicutes	Bacilli	Bacillales	Planococcaceae	98	0.03%
Bacteria	Proteobacteria	Alphaproteobacteria	Rhizobiales	Rhizobiaceae	91	0.03%
Bacteria	Proteobacteria	Gammaproteobacteria	Thiotrichales	Piscirickettsiaceae	89	0.03%
Bacteria	Actinobacteria	Actinobacteria	Actinomycetales	Propionibacteriaceae	81	0.03%
Bacteria	Proteobacteria	Alphaproteobacteria	Caulobacterales	Caulobacteraceae	79	0.03%
Bacteria	Proteobacteria	Alphaproteobacteria	Rhizobiales	Hyphomicrobiaceae	67	0.02%
Bacteria	[Thermi]	Deinococci	Deinococcales	Deinococcaceae	63	0.02%
Bacteria	Bacteroidetes	[Saprospirae]	[Saprospirales]	Chitinophagaceae	59	0.02%
Bacteria	Proteobacteria	Gammaproteobacteria	Alteromonadales	Alteromonadaceae	54	0.02%
Bacteria	Proteobacteria	Gammaproteobacteria	Vibrionales	Pseudoalteromonadaceae	51	0.02%
Bacteria	Firmicutes	Bacilli	Lactobacillales	Aerococcaceae	51	0.02%
Bacteria	Actinobacteria	Actinobacteria	Actinomycetales	Pseudonocardiaceae	48	0.02%
Bacteria	Proteobacteria	Betaproteobacteria	Rhodocyclales	Rhodocyclaceae	47	0.02%
Bacteria	Actinobacteria	Actinobacteria	Actinomycetales	Brevibacteriaceae	45	0.02%
Bacteria	Proteobacteria	Alphaproteobacteria	Rhodospirillales	Unclassified	44	0.01%
Bacteria	Fibrobacteres	Fibrobacteria	258ds10	Unclassified	44	0.01%
Bacteria	Actinobacteria	Actinobacteria	Actinomycetales	Dermabacteraceae	43	0.01%
Bacteria	Bacteroidetes	Flavobacteriia	Flavobacteriales	Cryomorphaceae	36	0.01%
Bacteria	Proteobacteria	Alphaproteobacteria	Sphingomonadales	Unclassified	32	0.01%
Bacteria	Proteobacteria	Alphaproteobacteria	Rhodospirillales	Rhodospirillaceae	31	0.01%
Bacteria	Proteobacteria	Alphaproteobacteria	Rhizobiales	Methylobacteriaceae	30	0.01%
Bacteria	Proteobacteria	Alphaproteobacteria	Rhizobiales	Unclassified	26	0.01%
Bacteria	Actinobacteria	Actinobacteria	Actinomycetales	Microbacteriaceae	26	0.01%
Bacteria	Proteobacteria	Alphaproteobacteria	Sphingomonadales	Erythrobacteraceae	24	0.01%
Bacteria	Firmicutes	Bacilli	Lactobacillales	Streptococcaceae	24	0.01%
Bacteria	Actinobacteria	Actinobacteria	Actinomycetales	Intrasporangiaceae	24	0.01%
Bacteria	Acidobacteria	Sva0725	Sva0725	Unclassified	23	0.01%
Bacteria	Proteobacteria	Alphaproteobacteria	Rhizobiales	Aurantimonadaceae	22	0.01%
Bacteria	Firmicutes	Clostridia	Clostridiales	[Tissierellaceae]	22	0.01%
Bacteria	Proteobacteria	Gammaproteobacteria	Alteromonadales	Shewanellaceae	20	0.01%
Bacteria	Actinobacteria	Actinobacteria	Actinomycetales	Mycobacteriaceae	20	0.01%
Bacteria	Proteobacteria	Gammaproteobacteria	Alteromonadales	Unclassified	18	0.01%
Bacteria	Chloroflexi	Anaerolineae	Anaerolineales	Anaerolinaceae	18	0.01%
Bacteria	Firmicutes	Clostridia	Clostridiales	Unclassified	17	0.01%
Bacteria	Actinobacteria	Actinobacteria	Actinomycetales	Nocardioidaceae	17	0.01%
Bacteria	Proteobacteria	Alphaproteobacteria	Unclassified	Unclassified	16	0.01%
Bacteria	Proteobacteria	Alphaproteobacteria	Rhodospirillales	Acetobacteraceae	15	0.01%
Bacteria	Acidobacteria	[Chloracidobacteria]	RB41	Ellin6075	15	0.01%
Bacteria	Proteobacteria	Betaproteobacteria	Burkholderiales	Alcaligenaceae	13	0.00%
Bacteria	Proteobacteria	Gammaproteobacteria	Vibrionales	Vibrionaceae	12	0.00%
Bacteria	Actinobacteria	Actinobacteria	Actinomycetales	Cellulomonadaceae	12	0.00%
Bacteria	Proteobacteria	Gammaproteobacteria	Chromatiales	Unclassified	11	0.00%
Bacteria	Proteobacteria	Betaproteobacteria	Neisseriales	Neisseriaceae	11	0.00%
Bacteria	Proteobacteria	Alphaproteobacteria	Rhizobiales	Rhodobiaceae	11	0.00%
Bacteria	Planctomycetes	Planctomycetia	Pirellulales	Pirellulaceae	11	0.00%
Bacteria	Proteobacteria	Gammaproteobacteria	Alteromonadales	211ds20	10	0.00%
Bacteria	Proteobacteria	Betaproteobacteria	Burkholderiales	Burkholderiaceae	10	0.00%
Bacteria	Bacteroidetes	Sphingobacteriia	Sphingobacteriales	Unclassified	10	0.00%
Bacteria	Actinobacteria	Actinobacteria	Actinomycetales	Actinomycetaceae	10	0.00%
Bacteria	Proteobacteria	Alphaproteobacteria	Rhizobiales	Phyllobacteriaceae	9	0.00%
Bacteria	Proteobacteria	Alphaproteobacteria	Kiloniellales	Unclassified	9	0.00%
Bacteria	Bacteroidetes	Cytophagia	Cytophagales	Cytophagaceae	9	0.00%
Bacteria	Actinobacteria	Actinobacteria	Actinomycetales	Nocardiaceae	9	0.00%
Bacteria	Actinobacteria	Actinobacteria	Actinomycetales	Geodermatophilaceae	9	0.00%
Bacteria	Proteobacteria	Gammaproteobacteria	Legionellales	Coxiellaceae	8	0.00%
Bacteria	Proteobacteria	Betaproteobacteria	Procabacteriales	Procabacteriaceae	8	0.00%
Bacteria	Proteobacteria	Betaproteobacteria	Burkholderiales	Unclassified	8	0.00%
Bacteria	Actinobacteria	Actinobacteria	Actinomycetales	Gordoniaceae	8	0.00%
Bacteria	Proteobacteria	Betaproteobacteria	Unclassified	Unclassified	6	0.00%
Bacteria	Proteobacteria	Alphaproteobacteria	Rhizobiales	Beijerinckiaceae	6	0.00%
Bacteria	NKB19	Unclassified	Unclassified	Unclassified	6	0.00%
Bacteria	Actinobacteria	Actinobacteria	Actinomycetales	Unclassified	6	0.00%
Bacteria	Proteobacteria	Gammaproteobacteria	Oceanospirillales	Oceanospirillaceae	5	0.00%
Bacteria	Firmicutes	Bacilli	Lactobacillales	Lactobacillaceae	5	0.00%
Bacteria	Actinobacteria	Actinobacteria	Actinomycetales	Sporichthyaceae	5	0.00%
Archaea	Euryarchaeota	Methanobacteria	Methanobacteriales	Methanobacteriaceae	5	0.00%
Bacteria	Verrucomicrobia	Opitutae	Opitutales	Opitutaceae	4	0.00%
Bacteria	TM7	TM7-3	Unclassified	Unclassified	4	0.00%
Bacteria	Proteobacteria	Alphaproteobacteria	Rhizobiales	Xanthobacteraceae	4	0.00%
Bacteria	Proteobacteria	Alphaproteobacteria	Ellin329	Unclassified	4	0.00%
Bacteria	Firmicutes	Clostridia	Clostridiales	Lachnospiraceae	4	0.00%
Bacteria	Chloroflexi	Thermomicrobia	JG30-KF-CM45	Unclassified	4	0.00%
Bacteria	Actinobacteria	Actinobacteria	Actinomycetales	Dietziaceae	4	0.00%
Bacteria	Actinobacteria	Actinobacteria	Actinomycetales	Dermacoccaceae	4	0.00%
Bacteria	Proteobacteria	Gammaproteobacteria	Alteromonadales	Colwelliaceae	3	0.00%
Bacteria	Proteobacteria	Deltaproteobacteria	Myxococcales	Haliangiaceae	3	0.00%
Bacteria	Proteobacteria	Deltaproteobacteria	Myxococcales	0319-6G20	3	0.00%
Bacteria	Proteobacteria	Alphaproteobacteria	Rickettsiales	Unclassified	3	0.00%
Bacteria	Proteobacteria	Alphaproteobacteria	Rhizobiales	Brucellaceae	3	0.00%
Bacteria	BRC1	PRR-11	Unclassified	Unclassified	3	0.00%
Bacteria	Actinobacteria	Actinobacteria	Actinomycetales	Promicromonosporaceae	3	0.00%
Bacteria	Acidobacteria	Acidobacteriia	Acidobacteriales	Koribacteraceae	3	0.00%
Bacteria	Proteobacteria	Gammaproteobacteria	Cardiobacteriales	Unclassified	2	0.00%
Bacteria	Proteobacteria	Deltaproteobacteria	Myxococcales	OM27	2	0.00%
Bacteria	Proteobacteria	Deltaproteobacteria	Desulfovibrionales	Desulfovibrionaceae	2	0.00%
Bacteria	Proteobacteria	Deltaproteobacteria	Bdellovibrionales	Bdellovibrionaceae	2	0.00%
Bacteria	Proteobacteria	Alphaproteobacteria	Rhizobiales	Methylocystaceae	2	0.00%
Bacteria	Planctomycetes	Planctomycetia	Gemmatales	Gemmataceae	2	0.00%
Bacteria	Firmicutes	Clostridia	Clostridiales	Ruminococcaceae	2	0.00%
Bacteria	Firmicutes	Bacilli	Bacillales	Alicyclobacillaceae	2	0.00%
Bacteria	FBP	Unclassified	Unclassified	Unclassified	2	0.00%
Bacteria	Cyanobacteria	Synechococcophycideae	Pseudanabaenales	Pseudanabaenaceae	2	0.00%
Bacteria	Bacteroidetes	Bacteroidia	Bacteroidales	[Paraprevotellaceae]	2	0.00%
Bacteria	Bacteroidetes	Unclassified	Unclassified	Unclassified	2	0.00%
Bacteria	Actinobacteria	Coriobacteriia	Coriobacteriales	Coriobacteriaceae	2	0.00%
Bacteria	Actinobacteria	Actinobacteria	Actinomycetales	Streptomycetaceae	2	0.00%
Bacteria	Acidobacteria	Acidobacteria-6	iii1-15	Unclassified	2	0.00%
Bacteria	[Thermi]	Deinococci	Thermales	Thermaceae	1	0.00%
Bacteria	[Thermi]	Deinococci	Deinococcales	Trueperaceae	1	0.00%
Bacteria	TM7	Unclassified	Unclassified	Unclassified	1	0.00%
Bacteria	TM6	SJA-4	Unclassified	Unclassified	1	0.00%
Bacteria	Spirochaetes	Spirochaetes	Spirochaetales	Spirochaetaceae	1	0.00%
Bacteria	SR1	Unclassified	Unclassified	Unclassified	1	0.00%
Bacteria	Proteobacteria	Gammaproteobacteria	Xanthomonadales	Sinobacteraceae	1	0.00%
Bacteria	Proteobacteria	Gammaproteobacteria	Thiotrichales	Thiotrichaceae	1	0.00%
Bacteria	Proteobacteria	Gammaproteobacteria	Salinisphaerales	Salinisphaeraceae	1	0.00%
Bacteria	Proteobacteria	Gammaproteobacteria	Oceanospirillales	Unclassified	1	0.00%
Bacteria	Proteobacteria	Gammaproteobacteria	Methylococcales	Crenotrichaceae	1	0.00%
Bacteria	Proteobacteria	Gammaproteobacteria	Legionellales	Legionellaceae	1	0.00%
Bacteria	Proteobacteria	Gammaproteobacteria	Chromatiales	Ectothiorhodospiraceae	1	0.00%
Bacteria	Proteobacteria	Gammaproteobacteria	Alteromonadales	HTCC2188	1	0.00%
Bacteria	Proteobacteria	Epsilonproteobacteria	Campylobacterales	Campylobacteraceae	1	0.00%
Bacteria	Proteobacteria	Deltaproteobacteria	Myxococcales	Unclassified	1	0.00%
Bacteria	Proteobacteria	Deltaproteobacteria	Unclassified	Unclassified	1	0.00%
Bacteria	Proteobacteria	Betaproteobacteria	MND1	Unclassified	1	0.00%
Bacteria	Nitrospirae	Nitrospira	Nitrospirales	[Thermodesulfovibrionaceae]	1	0.00%
Bacteria	Firmicutes	Clostridia	Clostridiales	[Mogibacteriaceae]	1	0.00%
Bacteria	Firmicutes	Clostridia	Clostridiales	Peptostreptococcaceae	1	0.00%
Bacteria	Firmicutes	Clostridia	Clostridiales	JTB215	1	0.00%
Bacteria	Firmicutes	Clostridia	Clostridiales	Clostridiaceae	1	0.00%
Bacteria	Firmicutes	Bacilli	Lactobacillales	Leuconostocaceae	1	0.00%
Bacteria	Firmicutes	Bacilli	Lactobacillales	Carnobacteriaceae	1	0.00%
Bacteria	Firmicutes	Bacilli	Bacillales	Unclassified	1	0.00%
Bacteria	Cyanobacteria	Oscillatoriophycideae	Chroococcales	Xenococcaceae	1	0.00%
Bacteria	Cyanobacteria	4C0d-2	YS2	Unclassified	1	0.00%
Bacteria	Chloroflexi	Chloroflexi	Chloroflexales	[Chlorothrixaceae]	1	0.00%
Bacteria	Chloroflexi	Chloroflexi	Chloroflexales	Chloroflexaceae	1	0.00%
Bacteria	Chloroflexi	Anaerolineae	SHA-20	Unclassified	1	0.00%
Bacteria	Bacteroidetes	[Saprospirae]	[Saprospirales]	Unclassified	1	0.00%
Bacteria	Bacteroidetes	[Rhodothermi]	[Rhodothermales]	Rhodothermaceae	1	0.00%
Bacteria	Bacteroidetes	Bacteroidia	Bacteroidales	Marinilabiaceae	1	0.00%
Bacteria	Acidobacteria	iii1-8	DS-18	Unclassified	1	0.00%
Bacteria	Acidobacteria	[Chloracidobacteria]	PK29	Unclassified	1	0.00%
Bacteria	Acidobacteria	[Chloracidobacteria]	11-24	Unclassified	1	0.00%
Bacteria	Acidobacteria	Acidobacteriia	Acidobacteriales	Acidobacteriaceae	1	0.00%
Bacteria	AD3	ABS-6	Unclassified	Unclassified	1	0.00%

## Sheet: Genus
Domain	Phylum	Class	Order	Family	Genus	Absolute count	Pct
Bacteria	Proteobacteria	Alphaproteobacteria	Rickettsiales	Rickettsiaceae	Wolbachia	234422	79.57%
Bacteria	Proteobacteria	Gammaproteobacteria	Enterobacteriales	Enterobacteriaceae	Enterobacter	21188	7.19%
Bacteria	Proteobacteria	Gammaproteobacteria	Enterobacteriales	Enterobacteriaceae	Unclassified	11516	3.91%
Bacteria	Proteobacteria	Gammaproteobacteria	Xanthomonadales	Xanthomonadaceae	Stenotrophomonas	7431	2.52%
Bacteria	Proteobacteria	Gammaproteobacteria	Enterobacteriales	Enterobacteriaceae	Pantoea	4045	1.37%
Bacteria	Proteobacteria	Gammaproteobacteria	Pseudomonadales	Moraxellaceae	Acinetobacter	3684	1.25%
Bacteria	Proteobacteria	Gammaproteobacteria	Pseudomonadales	Pseudomonadaceae	Pseudomonas	2815	0.96%
Bacteria	Proteobacteria	Gammaproteobacteria	Pseudomonadales	Pseudomonadaceae	Unclassified	1683	0.57%
Bacteria	Proteobacteria	Gammaproteobacteria	Xanthomonadales	Xanthomonadaceae	Unclassified	697	0.24%
Bacteria	Firmicutes	Bacilli	Bacillales	Bacillaceae	Bacillus	612	0.21%
Bacteria	Proteobacteria	Gammaproteobacteria	Enterobacteriales	Enterobacteriaceae	Erwinia	537	0.18%
Bacteria	Proteobacteria	Gammaproteobacteria	Alteromonadales	[Chromatiaceae]	Rheinheimera	508	0.17%
Bacteria	Firmicutes	Bacilli	Bacillales	[Exiguobacteraceae]	Exiguobacterium	323	0.11%
Bacteria	Proteobacteria	Gammaproteobacteria	Oceanospirillales	Halomonadaceae	Halomonas	266	0.09%
Bacteria	Actinobacteria	Actinobacteria	Actinomycetales	Corynebacteriaceae	Corynebacterium	248	0.08%
Bacteria	Bacteroidetes	Flavobacteriia	Flavobacteriales	Flavobacteriaceae	Unclassified	203	0.07%
Bacteria	Proteobacteria	Betaproteobacteria	Burkholderiales	Comamonadaceae	Unclassified	182	0.06%
Bacteria	Proteobacteria	Betaproteobacteria	Burkholderiales	Oxalobacteraceae	Janthinobacterium	167	0.06%
Bacteria	Proteobacteria	Gammaproteobacteria	Aeromonadales	Aeromonadaceae	Unclassified	147	0.05%
Bacteria	Firmicutes	Bacilli	Bacillales	Paenibacillaceae	Paenibacillus	132	0.04%
Bacteria	Bacteroidetes	Sphingobacteriia	Sphingobacteriales	Sphingobacteriaceae	Sphingobacterium	124	0.04%
Bacteria	Proteobacteria	Betaproteobacteria	Burkholderiales	Comamonadaceae	Curvibacter	123	0.04%
Bacteria	Proteobacteria	Alphaproteobacteria	Rhodobacterales	Rhodobacteraceae	Paracoccus	107	0.04%
Bacteria	Proteobacteria	Gammaproteobacteria	Aeromonadales	Unclassified	Unclassified	101	0.03%
Bacteria	Firmicutes	Bacilli	Bacillales	Planococcaceae	Unclassified	90	0.03%
Bacteria	Proteobacteria	Gammaproteobacteria	Thiotrichales	Piscirickettsiaceae	Methylophaga	89	0.03%
Bacteria	Actinobacteria	Actinobacteria	Actinomycetales	Micrococcaceae	Kocuria	86	0.03%
Bacteria	Proteobacteria	Alphaproteobacteria	Rhizobiales	Rhizobiaceae	Agrobacterium	83	0.03%
Bacteria	Actinobacteria	Actinobacteria	Actinomycetales	Propionibacteriaceae	Propionibacterium	81	0.03%
Bacteria	Bacteroidetes	Flavobacteriia	Flavobacteriales	Flavobacteriaceae	Flavobacterium	76	0.03%
Bacteria	Proteobacteria	Gammaproteobacteria	Enterobacteriales	Enterobacteriaceae	Salmonella	73	0.02%
Bacteria	Proteobacteria	Betaproteobacteria	Burkholderiales	Comamonadaceae	Comamonas	72	0.02%
Bacteria	Actinobacteria	Actinobacteria	Actinomycetales	Micrococcaceae	Nesterenkonia	70	0.02%
Bacteria	Actinobacteria	Actinobacteria	Actinomycetales	Micrococcaceae	Citricoccus	64	0.02%
Bacteria	[Thermi]	Deinococci	Deinococcales	Deinococcaceae	Deinococcus	63	0.02%
Bacteria	Proteobacteria	Gammaproteobacteria	Enterobacteriales	Enterobacteriaceae	Serratia	62	0.02%
Bacteria	Proteobacteria	Alphaproteobacteria	Sphingomonadales	Sphingomonadaceae	Sphingomonas	60	0.02%
Bacteria	Proteobacteria	Betaproteobacteria	Burkholderiales	Comamonadaceae	Delftia	59	0.02%
Bacteria	Firmicutes	Bacilli	Bacillales	Staphylococcaceae	Staphylococcus	59	0.02%
Bacteria	Proteobacteria	Gammaproteobacteria	Pseudomonadales	Moraxellaceae	Psychrobacter	54	0.02%
Bacteria	Proteobacteria	Gammaproteobacteria	Alteromonadales	Alteromonadaceae	Cellvibrio	51	0.02%
Bacteria	Actinobacteria	Actinobacteria	Actinomycetales	Pseudonocardiaceae	Pseudonocardia	47	0.02%
Bacteria	Bacteroidetes	[Saprospirae]	[Saprospirales]	Chitinophagaceae	Sediminibacterium	46	0.02%
Bacteria	Firmicutes	Bacilli	Bacillales	Staphylococcaceae	Jeotgalicoccus	45	0.02%
Bacteria	Actinobacteria	Actinobacteria	Actinomycetales	Brevibacteriaceae	Brevibacterium	45	0.02%
Bacteria	Proteobacteria	Alphaproteobacteria	Rhodospirillales	Unclassified	Unclassified	44	0.01%
Bacteria	Fibrobacteres	Fibrobacteria	258ds10	Unclassified	Unclassified	44	0.01%
Bacteria	Actinobacteria	Actinobacteria	Actinomycetales	Micrococcaceae	Micrococcus	42	0.01%
Bacteria	Proteobacteria	Alphaproteobacteria	Sphingomonadales	Sphingomonadaceae	Unclassified	41	0.01%
Bacteria	Proteobacteria	Alphaproteobacteria	Rhodobacterales	Rhodobacteraceae	Unclassified	41	0.01%
Bacteria	Proteobacteria	Gammaproteobacteria	Enterobacteriales	Enterobacteriaceae	Trabulsiella	38	0.01%
Bacteria	Proteobacteria	Alphaproteobacteria	Rhizobiales	Hyphomicrobiaceae	Devosia	37	0.01%
Bacteria	Proteobacteria	Alphaproteobacteria	Caulobacterales	Caulobacteraceae	Unclassified	36	0.01%
Bacteria	Bacteroidetes	Sphingobacteriia	Sphingobacteriales	Sphingobacteriaceae	Unclassified	36	0.01%
Bacteria	Bacteroidetes	Flavobacteriia	Flavobacteriales	[Weeksellaceae]	Wautersiella	35	0.01%
Bacteria	Bacteroidetes	Flavobacteriia	Flavobacteriales	Cryomorphaceae	Fluviicola	35	0.01%
Bacteria	Proteobacteria	Alphaproteobacteria	Sphingomonadales	Sphingomonadaceae	Novosphingobium	34	0.01%
Bacteria	Proteobacteria	Alphaproteobacteria	Sphingomonadales	Unclassified	Unclassified	32	0.01%
Bacteria	Firmicutes	Bacilli	Lactobacillales	Aerococcaceae	Facklamia	32	0.01%
Bacteria	Bacteroidetes	Flavobacteriia	Flavobacteriales	[Weeksellaceae]	Chryseobacterium	32	0.01%
Bacteria	Proteobacteria	Betaproteobacteria	Rhodocyclales	Rhodocyclaceae	Unclassified	31	0.01%
Bacteria	Bacteroidetes	Flavobacteriia	Flavobacteriales	[Weeksellaceae]	Cloacibacterium	29	0.01%
Bacteria	Actinobacteria	Actinobacteria	Actinomycetales	Micrococcaceae	Unclassified	29	0.01%
Bacteria	Proteobacteria	Gammaproteobacteria	Vibrionales	Pseudoalteromonadaceae	Pseudoalteromonas	26	0.01%
Bacteria	Proteobacteria	Alphaproteobacteria	Rhizobiales	Unclassified	Unclassified	26	0.01%
Bacteria	Proteobacteria	Gammaproteobacteria	Vibrionales	Pseudoalteromonadaceae	Vibrio	25	0.01%
Bacteria	Proteobacteria	Gammaproteobacteria	Pseudomonadales	Moraxellaceae	Unclassified	24	0.01%
Bacteria	Proteobacteria	Alphaproteobacteria	Caulobacterales	Caulobacteraceae	Phenylobacterium	24	0.01%
Bacteria	Proteobacteria	Gammaproteobacteria	Alteromonadales	[Chromatiaceae]	Alishewanella	23	0.01%
Bacteria	Acidobacteria	Sva0725	Sva0725	Unclassified	Unclassified	23	0.01%
Bacteria	Proteobacteria	Alphaproteobacteria	Rhizobiales	Methylobacteriaceae	Unclassified	22	0.01%
Bacteria	Firmicutes	Bacilli	Lactobacillales	Streptococcaceae	Streptococcus	22	0.01%
Bacteria	Proteobacteria	Gammaproteobacteria	Aeromonadales	Aeromonadaceae	Aeromonas	21	0.01%
Bacteria	Proteobacteria	Betaproteobacteria	Burkholderiales	Oxalobacteraceae	Ralstonia	21	0.01%
Bacteria	Actinobacteria	Actinobacteria	Actinomycetales	Dermabacteraceae	Brachybacterium	21	0.01%
Bacteria	Actinobacteria	Actinobacteria	Actinomycetales	Dermabacteraceae	Unclassified	21	0.01%
Bacteria	Proteobacteria	Gammaproteobacteria	Xanthomonadales	Xanthomonadaceae	Pseudoxanthomonas	20	0.01%
Bacteria	Proteobacteria	Alphaproteobacteria	Sphingomonadales	Erythrobacteraceae	Erythrobacter	20	0.01%
Bacteria	Actinobacteria	Actinobacteria	Actinomycetales	Mycobacteriaceae	Mycobacterium	20	0.01%
Bacteria	Proteobacteria	Gammaproteobacteria	Alteromonadales	Shewanellaceae	Shewanella	19	0.01%
Bacteria	Proteobacteria	Alphaproteobacteria	Caulobacterales	Caulobacteraceae	Brevundimonas	19	0.01%
Bacteria	Proteobacteria	Gammaproteobacteria	Alteromonadales	Unclassified	Unclassified	18	0.01%
Bacteria	Actinobacteria	Actinobacteria	Actinomycetales	Intrasporangiaceae	Phycicoccus	18	0.01%
Bacteria	Proteobacteria	Alphaproteobacteria	Rhizobiales	Hyphomicrobiaceae	Hyphomicrobium	17	0.01%
Bacteria	Firmicutes	Clostridia	Clostridiales	Unclassified	Unclassified	17	0.01%
Bacteria	Chloroflexi	Anaerolineae	Anaerolineales	Anaerolinaceae	C1_B004	17	0.01%
Bacteria	Proteobacteria	Gammaproteobacteria	Enterobacteriales	Enterobacteriaceae	Stenotrophomonas	16	0.01%
Bacteria	Proteobacteria	Alphaproteobacteria	Rhodospirillales	Rhodospirillaceae	Unclassified	16	0.01%
Bacteria	Proteobacteria	Alphaproteobacteria	Unclassified	Unclassified	Unclassified	16	0.01%
Bacteria	Actinobacteria	Actinobacteria	Actinomycetales	Nocardioidaceae	Unclassified	15	0.01%
Bacteria	Acidobacteria	[Chloracidobacteria]	RB41	Ellin6075	Unclassified	15	0.01%
Bacteria	Proteobacteria	Betaproteobacteria	Rhodocyclales	Rhodocyclaceae	Methyloversatilis	14	0.00%
Bacteria	Proteobacteria	Betaproteobacteria	Burkholderiales	Comamonadaceae	Ramlibacter	14	0.00%
Bacteria	Actinobacteria	Actinobacteria	Actinomycetales	Microbacteriaceae	Microbacterium	14	0.00%
Bacteria	Proteobacteria	Gammaproteobacteria	Alteromonadales	[Chromatiaceae]	Unclassified	13	0.00%
Bacteria	Proteobacteria	Betaproteobacteria	Burkholderiales	Oxalobacteraceae	Unclassified	13	0.00%
Bacteria	Proteobacteria	Betaproteobacteria	Burkholderiales	Alcaligenaceae	Achromobacter	13	0.00%
Bacteria	Proteobacteria	Gammaproteobacteria	Chromatiales	Unclassified	Unclassified	11	0.00%
Bacteria	Proteobacteria	Betaproteobacteria	Burkholderiales	Comamonadaceae	Hylemonella	11	0.00%
Bacteria	Proteobacteria	Alphaproteobacteria	Rhizobiales	Rhodobiaceae	Afifella	11	0.00%
Bacteria	Proteobacteria	Alphaproteobacteria	Rhizobiales	Aurantimonadaceae	Aurantimonas	11	0.00%
Bacteria	Proteobacteria	Alphaproteobacteria	Rhizobiales	Aurantimonadaceae	Unclassified	11	0.00%
Bacteria	Firmicutes	Clostridia	Clostridiales	[Tissierellaceae]	Finegoldia	11	0.00%
Bacteria	Firmicutes	Clostridia	Clostridiales	[Tissierellaceae]	Anaerococcus	11	0.00%
Bacteria	Bacteroidetes	[Saprospirae]	[Saprospirales]	Chitinophagaceae	Unclassified	11	0.00%
Bacteria	Proteobacteria	Gammaproteobacteria	Pseudomonadales	Moraxellaceae	Moraxella	10	0.00%
Bacteria	Proteobacteria	Gammaproteobacteria	Alteromonadales	211ds20	Unclassified	10	0.00%
Bacteria	Proteobacteria	Betaproteobacteria	Burkholderiales	Burkholderiaceae	Burkholderia	10	0.00%
Bacteria	Proteobacteria	Alphaproteobacteria	Rhodospirillales	Rhodospirillaceae	Phaeospirillum	10	0.00%
Bacteria	Firmicutes	Bacilli	Lactobacillales	Aerococcaceae	Alloiococcus	10	0.00%
Bacteria	Bacteroidetes	Sphingobacteriia	Sphingobacteriales	Unclassified	Unclassified	10	0.00%
Bacteria	Actinobacteria	Actinobacteria	Actinomycetales	Actinomycetaceae	Actinomyces	10	0.00%
Bacteria	Proteobacteria	Alphaproteobacteria	Rhizobiales	Phyllobacteriaceae	Unclassified	9	0.00%
Bacteria	Proteobacteria	Alphaproteobacteria	Kiloniellales	Unclassified	Unclassified	9	0.00%
Bacteria	Actinobacteria	Actinobacteria	Actinomycetales	Nocardiaceae	Rhodococcus	9	0.00%
Bacteria	Actinobacteria	Actinobacteria	Actinomycetales	Cellulomonadaceae	Cellulomonas	9	0.00%
Bacteria	Proteobacteria	Betaproteobacteria	Procabacteriales	Procabacteriaceae	Unclassified	8	0.00%
Bacteria	Proteobacteria	Betaproteobacteria	Burkholderiales	Unclassified	Unclassified	8	0.00%
Bacteria	Proteobacteria	Alphaproteobacteria	Rhizobiales	Rhizobiaceae	Unclassified	8	0.00%
Bacteria	Proteobacteria	Alphaproteobacteria	Rhizobiales	Methylobacteriaceae	Methylobacterium	8	0.00%
Bacteria	Planctomycetes	Planctomycetia	Pirellulales	Pirellulaceae	Unclassified	8	0.00%
Bacteria	Firmicutes	Bacilli	Bacillales	Planococcaceae	Staphylococcus	8	0.00%
Bacteria	Firmicutes	Bacilli	Bacillales	Bacillaceae	Unclassified	8	0.00%
Bacteria	Actinobacteria	Actinobacteria	Actinomycetales	Gordoniaceae	Gordonia	8	0.00%
Bacteria	Proteobacteria	Gammaproteobacteria	Vibrionales	Vibrionaceae	Vibrio	7	0.00%
Bacteria	Proteobacteria	Gammaproteobacteria	Pseudomonadales	Pseudomonadaceae	Serpens	7	0.00%
Bacteria	Proteobacteria	Alphaproteobacteria	Rhodospirillales	Acetobacteraceae	Acetobacter	7	0.00%
Bacteria	Proteobacteria	Alphaproteobacteria	Rhodobacterales	Rhodobacteraceae	Amaricoccus	7	0.00%
Bacteria	Firmicutes	Bacilli	Lactobacillales	Aerococcaceae	Aerococcus	7	0.00%
Bacteria	Actinobacteria	Actinobacteria	Actinomycetales	Microbacteriaceae	Leucobacter	7	0.00%
Bacteria	Proteobacteria	Gammaproteobacteria	Legionellales	Coxiellaceae	Aquicella	6	0.00%
Bacteria	Proteobacteria	Gammaproteobacteria	Aeromonadales	Aeromonadaceae	Oceanimonas	6	0.00%
Bacteria	Proteobacteria	Betaproteobacteria	Neisseriales	Neisseriaceae	Vogesella	6	0.00%
Bacteria	Proteobacteria	Betaproteobacteria	Unclassified	Unclassified	Unclassified	6	0.00%
Bacteria	Proteobacteria	Alphaproteobacteria	Rhizobiales	Hyphomicrobiaceae	Pannonibacter	6	0.00%
Bacteria	Proteobacteria	Alphaproteobacteria	Rhizobiales	Beijerinckiaceae	Unclassified	6	0.00%
Bacteria	NKB19	Unclassified	Unclassified	Unclassified	Unclassified	6	0.00%
Bacteria	Bacteroidetes	Flavobacteriia	Flavobacteriales	Flavobacteriaceae	Sufflavibacter	6	0.00%
Bacteria	Actinobacteria	Actinobacteria	Actinomycetales	Intrasporangiaceae	Unclassified	6	0.00%
Bacteria	Actinobacteria	Actinobacteria	Actinomycetales	Unclassified	Unclassified	6	0.00%
Bacteria	Proteobacteria	Gammaproteobacteria	Pseudomonadales	Moraxellaceae	Enhydrobacter	5	0.00%
Bacteria	Proteobacteria	Alphaproteobacteria	Sphingomonadales	Sphingomonadaceae	Sphingobium	5	0.00%
Bacteria	Firmicutes	Bacilli	Lactobacillales	Lactobacillaceae	Lactobacillus	5	0.00%
Bacteria	Firmicutes	Bacilli	Bacillales	Staphylococcaceae	Salinicoccus	5	0.00%
Bacteria	Bacteroidetes	Flavobacteriia	Flavobacteriales	Flavobacteriaceae	Salegentibacter	5	0.00%
Bacteria	Bacteroidetes	Cytophagia	Cytophagales	Cytophagaceae	Unclassified	5	0.00%
Bacteria	Actinobacteria	Actinobacteria	Actinomycetales	Sporichthyaceae	Sporichthya	5	0.00%
Bacteria	Actinobacteria	Actinobacteria	Actinomycetales	Geodermatophilaceae	Blastococcus	5	0.00%
Archaea	Euryarchaeota	Methanobacteria	Methanobacteriales	Methanobacteriaceae	Methanobrevibacter	5	0.00%
Bacteria	TM7	TM7-3	Unclassified	Unclassified	Unclassified	4	0.00%
Bacteria	Proteobacteria	Gammaproteobacteria	Oceanospirillales	Oceanospirillaceae	Marinomonas	4	0.00%
Bacteria	Proteobacteria	Gammaproteobacteria	Enterobacteriales	Enterobacteriaceae	Citrobacter	4	0.00%
Bacteria	Proteobacteria	Alphaproteobacteria	Sphingomonadales	Erythrobacteraceae	Unclassified	4	0.00%
Bacteria	Proteobacteria	Alphaproteobacteria	Rickettsiales	Rickettsiaceae	Orientia	4	0.00%
Bacteria	Proteobacteria	Alphaproteobacteria	Rhodospirillales	Rhodospirillaceae	Azospirillum	4	0.00%
Bacteria	Proteobacteria	Alphaproteobacteria	Rhizobiales	Hyphomicrobiaceae	Unclassified	4	0.00%
Bacteria	Proteobacteria	Alphaproteobacteria	Ellin329	Unclassified	Unclassified	4	0.00%
Bacteria	Firmicutes	Clostridia	Clostridiales	Lachnospiraceae	Unclassified	4	0.00%
Bacteria	Firmicutes	Bacilli	Bacillales	Bacillaceae	Marinococcus	4	0.00%
Bacteria	Firmicutes	Bacilli	Bacillales	Bacillaceae	Geobacillus	4	0.00%
Bacteria	Chloroflexi	Thermomicrobia	JG30-KF-CM45	Unclassified	Unclassified	4	0.00%
Bacteria	Bacteroidetes	Cytophagia	Cytophagales	Cytophagaceae	Pontibacter	4	0.00%
Bacteria	Actinobacteria	Actinobacteria	Actinomycetales	Microbacteriaceae	Pseudoclavibacter	4	0.00%
Bacteria	Actinobacteria	Actinobacteria	Actinomycetales	Dietziaceae	Dietzia	4	0.00%
Bacteria	Actinobacteria	Actinobacteria	Actinomycetales	Dermacoccaceae	Dermacoccus	4	0.00%
Bacteria	Verrucomicrobia	Opitutae	Opitutales	Opitutaceae	Opitutus	3	0.00%
Bacteria	Proteobacteria	Gammaproteobacteria	Xanthomonadales	Xanthomonadaceae	Luteimonas	3	0.00%
Bacteria	Proteobacteria	Gammaproteobacteria	Xanthomonadales	Xanthomonadaceae	Dokdonella	3	0.00%
Bacteria	Proteobacteria	Gammaproteobacteria	Vibrionales	Vibrionaceae	Unclassified	3	0.00%
Bacteria	Proteobacteria	Gammaproteobacteria	Oceanospirillales	Halomonadaceae	Haererehalobacter	3	0.00%
Bacteria	Proteobacteria	Gammaproteobacteria	Oceanospirillales	Halomonadaceae	Candidatus Portiera	3	0.00%
Bacteria	Proteobacteria	Deltaproteobacteria	Myxococcales	Haliangiaceae	Unclassified	3	0.00%
Bacteria	Proteobacteria	Deltaproteobacteria	Myxococcales	0319-6G20	Unclassified	3	0.00%
Bacteria	Proteobacteria	Betaproteobacteria	Neisseriales	Neisseriaceae	Neisseria	3	0.00%
Bacteria	Proteobacteria	Betaproteobacteria	Burkholderiales	Oxalobacteraceae	Herbaspirillum	3	0.00%
Bacteria	Proteobacteria	Betaproteobacteria	Burkholderiales	Comamonadaceae	Thiomonas	3	0.00%
Bacteria	Proteobacteria	Betaproteobacteria	Burkholderiales	Comamonadaceae	Diaphorobacter	3	0.00%
Bacteria	Proteobacteria	Alphaproteobacteria	Rickettsiales	Unclassified	Unclassified	3	0.00%
Bacteria	Proteobacteria	Alphaproteobacteria	Rhodospirillales	Acetobacteraceae	Roseomonas	3	0.00%
Bacteria	Proteobacteria	Alphaproteobacteria	Rhodospirillales	Acetobacteraceae	Unclassified	3	0.00%
Bacteria	Proteobacteria	Alphaproteobacteria	Rhizobiales	Xanthobacteraceae	Ancylobacter	3	0.00%
Bacteria	Proteobacteria	Alphaproteobacteria	Rhizobiales	Brucellaceae	Pseudochrobactrum	3	0.00%
Bacteria	Planctomycetes	Planctomycetia	Pirellulales	Pirellulaceae	A17	3	0.00%
Bacteria	Bacteroidetes	Flavobacteriia	Flavobacteriales	[Weeksellaceae]	Unclassified	3	0.00%
Bacteria	BRC1	PRR-11	Unclassified	Unclassified	Unclassified	3	0.00%
Bacteria	Actinobacteria	Actinobacteria	Actinomycetales	Micrococcaceae	Rothia	3	0.00%
Bacteria	Actinobacteria	Actinobacteria	Actinomycetales	Geodermatophilaceae	Unclassified	3	0.00%
Bacteria	Actinobacteria	Actinobacteria	Actinomycetales	Cellulomonadaceae	Actinotalea	3	0.00%
Bacteria	Acidobacteria	Acidobacteriia	Acidobacteriales	Koribacteraceae	Unclassified	3	0.00%
Bacteria	Proteobacteria	Gammaproteobacteria	Xanthomonadales	Xanthomonadaceae	Lysobacter	2	0.00%
Bacteria	Proteobacteria	Gammaproteobacteria	Vibrionales	Vibrionaceae	Photobacterium	2	0.00%
Bacteria	Proteobacteria	Gammaproteobacteria	Legionellales	Coxiellaceae	Unclassified	2	0.00%
Bacteria	Proteobacteria	Gammaproteobacteria	Cardiobacteriales	Unclassified	Unclassified	2	0.00%
Bacteria	Proteobacteria	Deltaproteobacteria	Myxococcales	OM27	Unclassified	2	0.00%
Bacteria	Proteobacteria	Deltaproteobacteria	Desulfovibrionales	Desulfovibrionaceae	Desulfovibrio	2	0.00%
Bacteria	Proteobacteria	Deltaproteobacteria	Bdellovibrionales	Bdellovibrionaceae	Bdellovibrio	2	0.00%
Bacteria	Proteobacteria	Betaproteobacteria	Burkholderiales	Comamonadaceae	Polaromonas	2	0.00%
Bacteria	Proteobacteria	Alphaproteobacteria	Rhodobacterales	Rhodobacteraceae	Rubellimicrobium	2	0.00%
Bacteria	Proteobacteria	Alphaproteobacteria	Rhodobacterales	Rhodobacteraceae	Rhodobacter	2	0.00%
Bacteria	Planctomycetes	Planctomycetia	Gemmatales	Gemmataceae	Unclassified	2	0.00%
Bacteria	Firmicutes	Clostridia	Clostridiales	Ruminococcaceae	Unclassified	2	0.00%
Bacteria	Firmicutes	Bacilli	Lactobacillales	Streptococcaceae	Lactococcus	2	0.00%
Bacteria	Firmicutes	Bacilli	Lactobacillales	Aerococcaceae	Unclassified	2	0.00%
Bacteria	Firmicutes	Bacilli	Bacillales	Alicyclobacillaceae	Alicyclobacillus	2	0.00%
Bacteria	FBP	Unclassified	Unclassified	Unclassified	Unclassified	2	0.00%
Bacteria	Cyanobacteria	Synechococcophycideae	Pseudanabaenales	Pseudanabaenaceae	Leptolyngbya	2	0.00%
Bacteria	Bacteroidetes	[Saprospirae]	[Saprospirales]	Chitinophagaceae	Flavihumibacter	2	0.00%
Bacteria	Bacteroidetes	Bacteroidia	Bacteroidales	[Paraprevotellaceae]	[Prevotella]	2	0.00%
Bacteria	Bacteroidetes	Unclassified	Unclassified	Unclassified	Unclassified	2	0.00%
Bacteria	Actinobacteria	Coriobacteriia	Coriobacteriales	Coriobacteriaceae	Unclassified	2	0.00%
Bacteria	Actinobacteria	Actinobacteria	Actinomycetales	Promicromonosporaceae	Cellulosimicrobium	2	0.00%
Bacteria	Acidobacteria	Acidobacteria-6	iii1-15	Unclassified	Unclassified	2	0.00%
Bacteria	[Thermi]	Deinococci	Thermales	Thermaceae	Meiothermus	1	0.00%
Bacteria	[Thermi]	Deinococci	Deinococcales	Trueperaceae	Unclassified	1	0.00%
Bacteria	Verrucomicrobia	Opitutae	Opitutales	Opitutaceae	Unclassified	1	0.00%
Bacteria	TM7	Unclassified	Unclassified	Unclassified	Unclassified	1	0.00%
Bacteria	TM6	SJA-4	Unclassified	Unclassified	Unclassified	1	0.00%
Bacteria	Spirochaetes	Spirochaetes	Spirochaetales	Spirochaetaceae	Treponema	1	0.00%
Bacteria	SR1	Unclassified	Unclassified	Unclassified	Unclassified	1	0.00%
Bacteria	Proteobacteria	Gammaproteobacteria	Xanthomonadales	Xanthomonadaceae	Thermomonas	1	0.00%
Bacteria	Proteobacteria	Gammaproteobacteria	Xanthomonadales	Sinobacteraceae	Steroidobacter	1	0.00%
Bacteria	Proteobacteria	Gammaproteobacteria	Thiotrichales	Thiotrichaceae	Unclassified	1	0.00%
Bacteria	Proteobacteria	Gammaproteobacteria	Salinisphaerales	Salinisphaeraceae	Salinisphaera	1	0.00%
Bacteria	Proteobacteria	Gammaproteobacteria	Oceanospirillales	Oceanospirillaceae	Unclassified	1	0.00%
Bacteria	Proteobacteria	Gammaproteobacteria	Oceanospirillales	Unclassified	Unclassified	1	0.00%
Bacteria	Proteobacteria	Gammaproteobacteria	Methylococcales	Crenotrichaceae	Crenothrix	1	0.00%
Bacteria	Proteobacteria	Gammaproteobacteria	Legionellales	Legionellaceae	Unclassified	1	0.00%
Bacteria	Proteobacteria	Gammaproteobacteria	Enterobacteriales	Enterobacteriaceae	Yersinia	1	0.00%
Bacteria	Proteobacteria	Gammaproteobacteria	Enterobacteriales	Enterobacteriaceae	Profftia	1	0.00%
Bacteria	Proteobacteria	Gammaproteobacteria	Enterobacteriales	Enterobacteriaceae	Photorhabdus	1	0.00%
Bacteria	Proteobacteria	Gammaproteobacteria	Enterobacteriales	Enterobacteriaceae	Klebsiella	1	0.00%
Bacteria	Proteobacteria	Gammaproteobacteria	Chromatiales	Ectothiorhodospiraceae	Unclassified	1	0.00%
Bacteria	Proteobacteria	Gammaproteobacteria	Alteromonadales	Shewanellaceae	Unclassified	1	0.00%
Bacteria	Proteobacteria	Gammaproteobacteria	Alteromonadales	HTCC2188	HTCC	1	0.00%
Bacteria	Proteobacteria	Gammaproteobacteria	Alteromonadales	Colwelliaceae	Thalassomonas	1	0.00%
Bacteria	Proteobacteria	Gammaproteobacteria	Alteromonadales	Colwelliaceae	Colwellia	1	0.00%
Bacteria	Proteobacteria	Gammaproteobacteria	Alteromonadales	Colwelliaceae	Unclassified	1	0.00%
Bacteria	Proteobacteria	Gammaproteobacteria	Alteromonadales	Alteromonadaceae	Marinobacter	1	0.00%
Bacteria	Proteobacteria	Gammaproteobacteria	Alteromonadales	Alteromonadaceae	Glaciecola	1	0.00%
Bacteria	Proteobacteria	Gammaproteobacteria	Alteromonadales	Alteromonadaceae	Unclassified	1	0.00%
Bacteria	Proteobacteria	Epsilonproteobacteria	Campylobacterales	Campylobacteraceae	Arcobacter	1	0.00%
Bacteria	Proteobacteria	Deltaproteobacteria	Myxococcales	Unclassified	Unclassified	1	0.00%
Bacteria	Proteobacteria	Deltaproteobacteria	Unclassified	Unclassified	Unclassified	1	0.00%
Bacteria	Proteobacteria	Betaproteobacteria	Rhodocyclales	Rhodocyclaceae	Propionivibrio	1	0.00%
Bacteria	Proteobacteria	Betaproteobacteria	Rhodocyclales	Rhodocyclaceae	Azovibrio	1	0.00%
Bacteria	Proteobacteria	Betaproteobacteria	Neisseriales	Neisseriaceae	Chitinimonas	1	0.00%
Bacteria	Proteobacteria	Betaproteobacteria	Neisseriales	Neisseriaceae	Unclassified	1	0.00%
Bacteria	Proteobacteria	Betaproteobacteria	MND1	Unclassified	Unclassified	1	0.00%
Bacteria	Proteobacteria	Betaproteobacteria	Burkholderiales	Comamonadaceae	Xenophilus	1	0.00%
Bacteria	Proteobacteria	Betaproteobacteria	Burkholderiales	Comamonadaceae	Variovorax	1	0.00%
Bacteria	Proteobacteria	Betaproteobacteria	Burkholderiales	Comamonadaceae	Rhodoferax	1	0.00%
Bacteria	Proteobacteria	Alphaproteobacteria	Sphingomonadales	Sphingomonadaceae	Kaistobacter	1	0.00%
Bacteria	Proteobacteria	Alphaproteobacteria	Rickettsiales	Rickettsiaceae	Unclassified	1	0.00%
Bacteria	Proteobacteria	Alphaproteobacteria	Rhodospirillales	Rhodospirillaceae	Magnetospirillum	1	0.00%
Bacteria	Proteobacteria	Alphaproteobacteria	Rhodospirillales	Acetobacteraceae	Swaminathania	1	0.00%
Bacteria	Proteobacteria	Alphaproteobacteria	Rhodospirillales	Acetobacteraceae	Acidiphilium	1	0.00%
Bacteria	Proteobacteria	Alphaproteobacteria	Rhizobiales	Xanthobacteraceae	Azorhizobium	1	0.00%
Bacteria	Proteobacteria	Alphaproteobacteria	Rhizobiales	Methylocystaceae	Methylopila	1	0.00%
Bacteria	Proteobacteria	Alphaproteobacteria	Rhizobiales	Methylocystaceae	Unclassified	1	0.00%
Bacteria	Proteobacteria	Alphaproteobacteria	Rhizobiales	Hyphomicrobiaceae	Rhodoplanes	1	0.00%
Bacteria	Proteobacteria	Alphaproteobacteria	Rhizobiales	Hyphomicrobiaceae	Polymorphum	1	0.00%
Bacteria	Proteobacteria	Alphaproteobacteria	Rhizobiales	Hyphomicrobiaceae	Filomicrobium	1	0.00%
Bacteria	Nitrospirae	Nitrospira	Nitrospirales	[Thermodesulfovibrionaceae]	Thermodesulfovibrio	1	0.00%
Bacteria	Firmicutes	Clostridia	Clostridiales	[Mogibacteriaceae]	Unclassified	1	0.00%
Bacteria	Firmicutes	Clostridia	Clostridiales	Peptostreptococcaceae	Unclassified	1	0.00%
Bacteria	Firmicutes	Clostridia	Clostridiales	JTB215	Unclassified	1	0.00%
Bacteria	Firmicutes	Clostridia	Clostridiales	Clostridiaceae	Unclassified	1	0.00%
Bacteria	Firmicutes	Bacilli	Lactobacillales	Leuconostocaceae	Unclassified	1	0.00%
Bacteria	Firmicutes	Bacilli	Lactobacillales	Carnobacteriaceae	Desemzia	1	0.00%
Bacteria	Firmicutes	Bacilli	Bacillales	Bacillaceae	Marinibacillus	1	0.00%
Bacteria	Firmicutes	Bacilli	Bacillales	Bacillaceae	Lentibacillus	1	0.00%
Bacteria	Firmicutes	Bacilli	Bacillales	Bacillaceae	Gracilibacillus	1	0.00%
Bacteria	Firmicutes	Bacilli	Bacillales	Unclassified	Unclassified	1	0.00%
Bacteria	Cyanobacteria	Oscillatoriophycideae	Chroococcales	Xenococcaceae	Unclassified	1	0.00%
Bacteria	Cyanobacteria	4C0d-2	YS2	Unclassified	Unclassified	1	0.00%
Bacteria	Chloroflexi	Chloroflexi	Chloroflexales	[Chlorothrixaceae]	Unclassified	1	0.00%
Bacteria	Chloroflexi	Chloroflexi	Chloroflexales	Chloroflexaceae	Chloroflexus	1	0.00%
Bacteria	Chloroflexi	Anaerolineae	SHA-20	Unclassified	Unclassified	1	0.00%
Bacteria	Chloroflexi	Anaerolineae	Anaerolineales	Anaerolinaceae	Unclassified	1	0.00%
Bacteria	Bacteroidetes	[Saprospirae]	[Saprospirales]	Unclassified	Unclassified	1	0.00%
Bacteria	Bacteroidetes	[Rhodothermi]	[Rhodothermales]	Rhodothermaceae	Rubricoccus	1	0.00%
Bacteria	Bacteroidetes	Flavobacteriia	Flavobacteriales	Cryomorphaceae	Cryomorpha	1	0.00%
Bacteria	Bacteroidetes	Bacteroidia	Bacteroidales	Marinilabiaceae	Unclassified	1	0.00%
Bacteria	Actinobacteria	Actinobacteria	Actinomycetales	Streptomycetaceae	Streptomyces	1	0.00%
Bacteria	Actinobacteria	Actinobacteria	Actinomycetales	Streptomycetaceae	Unclassified	1	0.00%
Bacteria	Actinobacteria	Actinobacteria	Actinomycetales	Pseudonocardiaceae	Amycolatopsis	1	0.00%
Bacteria	Actinobacteria	Actinobacteria	Actinomycetales	Promicromonosporaceae	Xylanimicrobium	1	0.00%
Bacteria	Actinobacteria	Actinobacteria	Actinomycetales	Nocardioidaceae	Kribbella	1	0.00%
Bacteria	Actinobacteria	Actinobacteria	Actinomycetales	Nocardioidaceae	Aeromicrobium	1	0.00%
Bacteria	Actinobacteria	Actinobacteria	Actinomycetales	Microbacteriaceae	Rathayibacter	1	0.00%
Bacteria	Actinobacteria	Actinobacteria	Actinomycetales	Geodermatophilaceae	Geodermatophilus	1	0.00%
Bacteria	Actinobacteria	Actinobacteria	Actinomycetales	Dermabacteraceae	Dermabacter	1	0.00%
Bacteria	Acidobacteria	iii1-8	DS-18	Unclassified	Unclassified	1	0.00%
Bacteria	Acidobacteria	[Chloracidobacteria]	PK29	Unclassified	Unclassified	1	0.00%
Bacteria	Acidobacteria	[Chloracidobacteria]	11-24	Unclassified	Unclassified	1	0.00%
Bacteria	Acidobacteria	Acidobacteriia	Acidobacteriales	Acidobacteriaceae	Unclassified	1	0.00%
Bacteria	AD3	ABS-6	Unclassified	Unclassified	Unclassified	1	0.00%

## Sheet: Species
Domain	Phylum	Class	Order	Family	Genus	Species	Absolute Count	Pct
Bacteria	Proteobacteria	Alphaproteobacteria	Rickettsiales	Rickettsiaceae	Wolbachia	Unclassified	234369	79.56%
Bacteria	Proteobacteria	Gammaproteobacteria	Enterobacteriales	Enterobacteriaceae	Enterobacter	cowanii	19356	6.57%
Bacteria	Proteobacteria	Gammaproteobacteria	Enterobacteriales	Enterobacteriaceae	Unclassified	Unclassified	11516	3.91%
Bacteria	Proteobacteria	Gammaproteobacteria	Xanthomonadales	Xanthomonadaceae	Stenotrophomonas	Unclassified	7428	2.52%
Bacteria	Proteobacteria	Gammaproteobacteria	Enterobacteriales	Enterobacteriaceae	Pantoea	ananatis	4031	1.37%
Bacteria	Proteobacteria	Gammaproteobacteria	Pseudomonadales	Moraxellaceae	Acinetobacter	rhizosphaerae	2698	0.92%
Bacteria	Proteobacteria	Gammaproteobacteria	Pseudomonadales	Pseudomonadaceae	Pseudomonas	Unclassified	2544	0.86%
Bacteria	Proteobacteria	Gammaproteobacteria	Pseudomonadales	Pseudomonadaceae	Unclassified	Unclassified	1683	0.57%
Bacteria	Proteobacteria	Gammaproteobacteria	Enterobacteriales	Enterobacteriaceae	Enterobacter	hormaechei	915	0.31%
Bacteria	Proteobacteria	Gammaproteobacteria	Enterobacteriales	Enterobacteriaceae	Enterobacter	Unclassified	863	0.29%
Bacteria	Proteobacteria	Gammaproteobacteria	Pseudomonadales	Moraxellaceae	Acinetobacter	Unclassified	861	0.29%
Bacteria	Proteobacteria	Gammaproteobacteria	Xanthomonadales	Xanthomonadaceae	Unclassified	Unclassified	697	0.24%
Bacteria	Proteobacteria	Gammaproteobacteria	Alteromonadales	[Chromatiaceae]	Rheinheimera	Unclassified	505	0.17%
Bacteria	Firmicutes	Bacilli	Bacillales	Bacillaceae	Bacillus	Unclassified	463	0.16%
Bacteria	Proteobacteria	Gammaproteobacteria	Enterobacteriales	Enterobacteriaceae	Erwinia	dispersa	408	0.14%
Bacteria	Firmicutes	Bacilli	Bacillales	[Exiguobacteraceae]	Exiguobacterium	Unclassified	323	0.11%
Bacteria	Proteobacteria	Gammaproteobacteria	Oceanospirillales	Halomonadaceae	Halomonas	Unclassified	266	0.09%
Bacteria	Actinobacteria	Actinobacteria	Actinomycetales	Corynebacteriaceae	Corynebacterium	Unclassified	244	0.08%
Bacteria	Bacteroidetes	Flavobacteriia	Flavobacteriales	Flavobacteriaceae	Unclassified	Unclassified	203	0.07%
Bacteria	Proteobacteria	Betaproteobacteria	Burkholderiales	Comamonadaceae	Unclassified	Unclassified	182	0.06%
Bacteria	Proteobacteria	Betaproteobacteria	Burkholderiales	Oxalobacteraceae	Janthinobacterium	lividum	167	0.06%
Bacteria	Proteobacteria	Gammaproteobacteria	Aeromonadales	Aeromonadaceae	Unclassified	Unclassified	147	0.05%
Bacteria	Firmicutes	Bacilli	Bacillales	Paenibacillaceae	Paenibacillus	Unclassified	132	0.04%
Bacteria	Firmicutes	Bacilli	Bacillales	Bacillaceae	Bacillus	flexus	125	0.04%
Bacteria	Proteobacteria	Betaproteobacteria	Burkholderiales	Comamonadaceae	Curvibacter	Unclassified	123	0.04%
Bacteria	Proteobacteria	Gammaproteobacteria	Pseudomonadales	Pseudomonadaceae	Pseudomonas	stutzeri	113	0.04%
Bacteria	Proteobacteria	Gammaproteobacteria	Enterobacteriales	Enterobacteriaceae	Erwinia	Unclassified	113	0.04%
Bacteria	Proteobacteria	Gammaproteobacteria	Pseudomonadales	Pseudomonadaceae	Pseudomonas	alcaligenes	103	0.03%
Bacteria	Proteobacteria	Gammaproteobacteria	Aeromonadales	Unclassified	Unclassified	Unclassified	101	0.03%
Bacteria	Firmicutes	Bacilli	Bacillales	Planococcaceae	Unclassified	Unclassified	90	0.03%
Bacteria	Proteobacteria	Gammaproteobacteria	Thiotrichales	Piscirickettsiaceae	Methylophaga	Unclassified	89	0.03%
Bacteria	Proteobacteria	Alphaproteobacteria	Rhizobiales	Rhizobiaceae	Agrobacterium	Unclassified	83	0.03%
Bacteria	Actinobacteria	Actinobacteria	Actinomycetales	Propionibacteriaceae	Propionibacterium	acnes	81	0.03%
Bacteria	Actinobacteria	Actinobacteria	Actinomycetales	Micrococcaceae	Kocuria	Unclassified	79	0.03%
Bacteria	Bacteroidetes	Sphingobacteriia	Sphingobacteriales	Sphingobacteriaceae	Sphingobacterium	multivorum	78	0.03%
Bacteria	Bacteroidetes	Flavobacteriia	Flavobacteriales	Flavobacteriaceae	Flavobacterium	Unclassified	76	0.03%
Bacteria	Proteobacteria	Gammaproteobacteria	Enterobacteriales	Enterobacteriaceae	Salmonella	enterica	73	0.02%
Bacteria	Proteobacteria	Betaproteobacteria	Burkholderiales	Comamonadaceae	Comamonas	Unclassified	72	0.02%
Bacteria	Proteobacteria	Alphaproteobacteria	Rhodobacterales	Rhodobacteraceae	Paracoccus	Unclassified	71	0.02%
Bacteria	Actinobacteria	Actinobacteria	Actinomycetales	Micrococcaceae	Nesterenkonia	Unclassified	70	0.02%
Bacteria	Actinobacteria	Actinobacteria	Actinomycetales	Micrococcaceae	Citricoccus	alkalitolerans	64	0.02%
Bacteria	Proteobacteria	Gammaproteobacteria	Enterobacteriales	Enterobacteriaceae	Serratia	marcescens	60	0.02%
Bacteria	Proteobacteria	Betaproteobacteria	Burkholderiales	Comamonadaceae	Delftia	Unclassified	59	0.02%
Bacteria	Proteobacteria	Gammaproteobacteria	Pseudomonadales	Moraxellaceae	Psychrobacter	sanguinis	54	0.02%
Bacteria	Proteobacteria	Gammaproteobacteria	Pseudomonadales	Moraxellaceae	Acinetobacter	schindleri	54	0.02%
Bacteria	Proteobacteria	Alphaproteobacteria	Rickettsiales	Rickettsiaceae	Wolbachia	Wolbachia endosymbiont of Chorthippus parallelus	53	0.02%
Bacteria	Proteobacteria	Gammaproteobacteria	Pseudomonadales	Moraxellaceae	Acinetobacter	guillouiae	52	0.02%
Bacteria	Proteobacteria	Gammaproteobacteria	Alteromonadales	Alteromonadaceae	Cellvibrio	Unclassified	51	0.02%
Bacteria	Actinobacteria	Actinobacteria	Actinomycetales	Pseudonocardiaceae	Pseudonocardia	Unclassified	47	0.02%
Bacteria	Bacteroidetes	[Saprospirae]	[Saprospirales]	Chitinophagaceae	Sediminibacterium	Unclassified	46	0.02%
Bacteria	Bacteroidetes	Sphingobacteriia	Sphingobacteriales	Sphingobacteriaceae	Sphingobacterium	Unclassified	46	0.02%
Bacteria	Firmicutes	Bacilli	Bacillales	Staphylococcaceae	Jeotgalicoccus	Unclassified	45	0.02%
Bacteria	Proteobacteria	Alphaproteobacteria	Rhodospirillales	Unclassified	Unclassified	Unclassified	44	0.01%
Bacteria	Fibrobacteres	Fibrobacteria	258ds10	Unclassified	Unclassified	Unclassified	44	0.01%
Bacteria	[Thermi]	Deinococci	Deinococcales	Deinococcaceae	Deinococcus	geothermalis	42	0.01%
Bacteria	Proteobacteria	Alphaproteobacteria	Sphingomonadales	Sphingomonadaceae	Unclassified	Unclassified	41	0.01%
Bacteria	Proteobacteria	Alphaproteobacteria	Rhodobacterales	Rhodobacteraceae	Unclassified	Unclassified	41	0.01%
Bacteria	Actinobacteria	Actinobacteria	Actinomycetales	Micrococcaceae	Micrococcus	Unclassified	39	0.01%
Bacteria	Proteobacteria	Alphaproteobacteria	Rhizobiales	Hyphomicrobiaceae	Devosia	Unclassified	37	0.01%
Bacteria	Proteobacteria	Alphaproteobacteria	Caulobacterales	Caulobacteraceae	Unclassified	Unclassified	36	0.01%
Bacteria	Bacteroidetes	Sphingobacteriia	Sphingobacteriales	Sphingobacteriaceae	Unclassified	Unclassified	36	0.01%
Bacteria	Proteobacteria	Alphaproteobacteria	Rhodobacterales	Rhodobacteraceae	Paracoccus	aminovorans	35	0.01%
Bacteria	Bacteroidetes	Flavobacteriia	Flavobacteriales	[Weeksellaceae]	Wautersiella	Unclassified	35	0.01%
Bacteria	Bacteroidetes	Flavobacteriia	Flavobacteriales	Cryomorphaceae	Fluviicola	Unclassified	35	0.01%
Bacteria	Proteobacteria	Alphaproteobacteria	Sphingomonadales	Sphingomonadaceae	Novosphingobium	Unclassified	34	0.01%
Bacteria	Firmicutes	Bacilli	Bacillales	Staphylococcaceae	Staphylococcus	epidermidis	34	0.01%
Bacteria	Proteobacteria	Gammaproteobacteria	Pseudomonadales	Pseudomonadaceae	Pseudomonas	pseudoalcaligenes	33	0.01%
Bacteria	Proteobacteria	Gammaproteobacteria	Enterobacteriales	Enterobacteriaceae	Enterobacter	cloacae	33	0.01%
Bacteria	Proteobacteria	Alphaproteobacteria	Sphingomonadales	Unclassified	Unclassified	Unclassified	32	0.01%
Bacteria	Firmicutes	Bacilli	Lactobacillales	Aerococcaceae	Facklamia	Unclassified	32	0.01%
Bacteria	Bacteroidetes	Flavobacteriia	Flavobacteriales	[Weeksellaceae]	Chryseobacterium	Unclassified	32	0.01%
Bacteria	Proteobacteria	Betaproteobacteria	Rhodocyclales	Rhodocyclaceae	Unclassified	Unclassified	31	0.01%
Bacteria	Proteobacteria	Gammaproteobacteria	Enterobacteriales	Enterobacteriaceae	Trabulsiella	farmeri	30	0.01%
Bacteria	Proteobacteria	Alphaproteobacteria	Sphingomonadales	Sphingomonadaceae	Sphingomonas	yabuuchiae	30	0.01%
Bacteria	Bacteroidetes	Flavobacteriia	Flavobacteriales	[Weeksellaceae]	Cloacibacterium	Unclassified	29	0.01%
Bacteria	Actinobacteria	Actinobacteria	Actinomycetales	Micrococcaceae	Unclassified	Unclassified	29	0.01%
Bacteria	Proteobacteria	Alphaproteobacteria	Rhizobiales	Unclassified	Unclassified	Unclassified	26	0.01%
Bacteria	Proteobacteria	Gammaproteobacteria	Vibrionales	Pseudoalteromonadaceae	Pseudoalteromonas	Unclassified	25	0.01%
Bacteria	Actinobacteria	Actinobacteria	Actinomycetales	Brevibacteriaceae	Brevibacterium	Unclassified	25	0.01%
Bacteria	Proteobacteria	Gammaproteobacteria	Pseudomonadales	Moraxellaceae	Unclassified	Unclassified	24	0.01%
Bacteria	Proteobacteria	Alphaproteobacteria	Sphingomonadales	Sphingomonadaceae	Sphingomonas	Unclassified	24	0.01%
Bacteria	Proteobacteria	Alphaproteobacteria	Caulobacterales	Caulobacteraceae	Phenylobacterium	Unclassified	24	0.01%
Bacteria	Firmicutes	Bacilli	Bacillales	Staphylococcaceae	Staphylococcus	Unclassified	24	0.01%
Bacteria	Proteobacteria	Gammaproteobacteria	Vibrionales	Pseudoalteromonadaceae	Vibrio	mimicus	23	0.01%
Bacteria	Proteobacteria	Gammaproteobacteria	Alteromonadales	[Chromatiaceae]	Alishewanella	Unclassified	23	0.01%
Bacteria	Acidobacteria	Sva0725	Sva0725	Unclassified	Unclassified	Unclassified	23	0.01%
Bacteria	Proteobacteria	Alphaproteobacteria	Rhizobiales	Methylobacteriaceae	Unclassified	Unclassified	22	0.01%
Bacteria	Firmicutes	Bacilli	Lactobacillales	Streptococcaceae	Streptococcus	Unclassified	22	0.01%
Bacteria	Firmicutes	Bacilli	Bacillales	Bacillaceae	Bacillus	cereus	22	0.01%
Bacteria	[Thermi]	Deinococci	Deinococcales	Deinococcaceae	Deinococcus	Unclassified	21	0.01%
Bacteria	Proteobacteria	Gammaproteobacteria	Aeromonadales	Aeromonadaceae	Aeromonas	caviae	21	0.01%
Bacteria	Proteobacteria	Betaproteobacteria	Burkholderiales	Oxalobacteraceae	Ralstonia	Unclassified	21	0.01%
Bacteria	Actinobacteria	Actinobacteria	Actinomycetales	Dermabacteraceae	Unclassified	Unclassified	21	0.01%
Bacteria	Actinobacteria	Actinobacteria	Actinomycetales	Brevibacteriaceae	Brevibacterium	aureum	20	0.01%
Bacteria	Proteobacteria	Alphaproteobacteria	Caulobacterales	Caulobacteraceae	Brevundimonas	diminuta	19	0.01%
Bacteria	Proteobacteria	Gammaproteobacteria	Xanthomonadales	Xanthomonadaceae	Pseudoxanthomonas	mexicana	18	0.01%
Bacteria	Proteobacteria	Gammaproteobacteria	Alteromonadales	Shewanellaceae	Shewanella	Unclassified	18	0.01%
Bacteria	Proteobacteria	Gammaproteobacteria	Alteromonadales	Unclassified	Unclassified	Unclassified	18	0.01%
Bacteria	Actinobacteria	Actinobacteria	Actinomycetales	Intrasporangiaceae	Phycicoccus	Unclassified	18	0.01%
Bacteria	Proteobacteria	Alphaproteobacteria	Sphingomonadales	Erythrobacteraceae	Erythrobacter	mathurensis	17	0.01%
Bacteria	Proteobacteria	Alphaproteobacteria	Rhizobiales	Hyphomicrobiaceae	Hyphomicrobium	Unclassified	17	0.01%
Bacteria	Firmicutes	Clostridia	Clostridiales	Unclassified	Unclassified	Unclassified	17	0.01%
Bacteria	Chloroflexi	Anaerolineae	Anaerolineales	Anaerolinaceae	C1_B004	Unclassified	17	0.01%
Bacteria	Proteobacteria	Gammaproteobacteria	Enterobacteriales	Enterobacteriaceae	Stenotrophomonas	maltophilia	16	0.01%
Bacteria	Proteobacteria	Gammaproteobacteria	Enterobacteriales	Enterobacteriaceae	Erwinia	soli	16	0.01%
Bacteria	Proteobacteria	Alphaproteobacteria	Rhodospirillales	Rhodospirillaceae	Unclassified	Unclassified	16	0.01%
Bacteria	Proteobacteria	Alphaproteobacteria	Unclassified	Unclassified	Unclassified	Unclassified	16	0.01%
Bacteria	Actinobacteria	Actinobacteria	Actinomycetales	Nocardioidaceae	Unclassified	Unclassified	15	0.01%
Bacteria	Actinobacteria	Actinobacteria	Actinomycetales	Mycobacteriaceae	Mycobacterium	Unclassified	15	0.01%
Bacteria	Acidobacteria	[Chloracidobacteria]	RB41	Ellin6075	Unclassified	Unclassified	15	0.01%
Bacteria	Proteobacteria	Gammaproteobacteria	Pseudomonadales	Moraxellaceae	Acinetobacter	johnsonii	14	0.00%
Bacteria	Proteobacteria	Gammaproteobacteria	Enterobacteriales	Enterobacteriaceae	Pantoea	agglomerans	14	0.00%
Bacteria	Proteobacteria	Gammaproteobacteria	Enterobacteriales	Enterobacteriaceae	Enterobacter	ludwigii	14	0.00%
Bacteria	Proteobacteria	Betaproteobacteria	Rhodocyclales	Rhodocyclaceae	Methyloversatilis	Unclassified	14	0.00%
Bacteria	Proteobacteria	Betaproteobacteria	Burkholderiales	Comamonadaceae	Ramlibacter	Unclassified	14	0.00%
Bacteria	Proteobacteria	Gammaproteobacteria	Alteromonadales	[Chromatiaceae]	Unclassified	Unclassified	13	0.00%
Bacteria	Proteobacteria	Betaproteobacteria	Burkholderiales	Oxalobacteraceae	Unclassified	Unclassified	13	0.00%
Bacteria	Proteobacteria	Betaproteobacteria	Burkholderiales	Alcaligenaceae	Achromobacter	Unclassified	13	0.00%
Bacteria	Proteobacteria	Gammaproteobacteria	Pseudomonadales	Pseudomonadaceae	Pseudomonas	viridiflava	12	0.00%
Bacteria	Actinobacteria	Actinobacteria	Actinomycetales	Dermabacteraceae	Brachybacterium	conglomeratum	12	0.00%
Bacteria	Proteobacteria	Gammaproteobacteria	Chromatiales	Unclassified	Unclassified	Unclassified	11	0.00%
Bacteria	Proteobacteria	Betaproteobacteria	Burkholderiales	Comamonadaceae	Hylemonella	gracilis	11	0.00%
Bacteria	Proteobacteria	Alphaproteobacteria	Rhizobiales	Rhodobiaceae	Afifella	Unclassified	11	0.00%
Bacteria	Proteobacteria	Alphaproteobacteria	Rhizobiales	Aurantimonadaceae	Unclassified	Unclassified	11	0.00%
Bacteria	Firmicutes	Clostridia	Clostridiales	[Tissierellaceae]	Finegoldia	Unclassified	11	0.00%
Bacteria	Firmicutes	Clostridia	Clostridiales	[Tissierellaceae]	Anaerococcus	Unclassified	11	0.00%
Bacteria	Bacteroidetes	[Saprospirae]	[Saprospirales]	Chitinophagaceae	Unclassified	Unclassified	11	0.00%
Bacteria	Proteobacteria	Gammaproteobacteria	Pseudomonadales	Moraxellaceae	Moraxella	Unclassified	10	0.00%
Bacteria	Proteobacteria	Gammaproteobacteria	Alteromonadales	211ds20	Unclassified	Unclassified	10	0.00%
Bacteria	Proteobacteria	Betaproteobacteria	Burkholderiales	Burkholderiaceae	Burkholderia	gladioli	10	0.00%
Bacteria	Proteobacteria	Alphaproteobacteria	Rhodospirillales	Rhodospirillaceae	Phaeospirillum	fulvum	10	0.00%
Bacteria	Proteobacteria	Alphaproteobacteria	Rhizobiales	Aurantimonadaceae	Aurantimonas	altamirensis	10	0.00%
Bacteria	Firmicutes	Bacilli	Lactobacillales	Aerococcaceae	Alloiococcus	Unclassified	10	0.00%
Bacteria	Bacteroidetes	Sphingobacteriia	Sphingobacteriales	Unclassified	Unclassified	Unclassified	10	0.00%
Bacteria	Actinobacteria	Actinobacteria	Actinomycetales	Actinomycetaceae	Actinomyces	Unclassified	10	0.00%
Bacteria	Proteobacteria	Alphaproteobacteria	Rhizobiales	Phyllobacteriaceae	Unclassified	Unclassified	9	0.00%
Bacteria	Proteobacteria	Alphaproteobacteria	Kiloniellales	Unclassified	Unclassified	Unclassified	9	0.00%
Bacteria	Actinobacteria	Actinobacteria	Actinomycetales	Nocardiaceae	Rhodococcus	Unclassified	9	0.00%
Bacteria	Actinobacteria	Actinobacteria	Actinomycetales	Dermabacteraceae	Brachybacterium	Unclassified	9	0.00%
Bacteria	Actinobacteria	Actinobacteria	Actinomycetales	Cellulomonadaceae	Cellulomonas	Unclassified	9	0.00%
Bacteria	Proteobacteria	Gammaproteobacteria	Enterobacteriales	Enterobacteriaceae	Trabulsiella	Unclassified	8	0.00%
Bacteria	Proteobacteria	Betaproteobacteria	Procabacteriales	Procabacteriaceae	Unclassified	Unclassified	8	0.00%
Bacteria	Proteobacteria	Betaproteobacteria	Burkholderiales	Unclassified	Unclassified	Unclassified	8	0.00%
Bacteria	Proteobacteria	Alphaproteobacteria	Rhizobiales	Rhizobiaceae	Unclassified	Unclassified	8	0.00%
Bacteria	Planctomycetes	Planctomycetia	Pirellulales	Pirellulaceae	Unclassified	Unclassified	8	0.00%
Bacteria	Firmicutes	Bacilli	Bacillales	Planococcaceae	Staphylococcus	saprophyticus	8	0.00%
Bacteria	Firmicutes	Bacilli	Bacillales	Bacillaceae	Unclassified	Unclassified	8	0.00%
Bacteria	Actinobacteria	Actinobacteria	Actinomycetales	Gordoniaceae	Gordonia	Unclassified	8	0.00%
Bacteria	Proteobacteria	Gammaproteobacteria	Pseudomonadales	Pseudomonadaceae	Serpens	flexibilis	7	0.00%
Bacteria	Proteobacteria	Alphaproteobacteria	Rhodospirillales	Acetobacteraceae	Acetobacter	Unclassified	7	0.00%
Bacteria	Proteobacteria	Alphaproteobacteria	Rhodobacterales	Rhodobacteraceae	Amaricoccus	Unclassified	7	0.00%
Bacteria	Firmicutes	Bacilli	Lactobacillales	Aerococcaceae	Aerococcus	Unclassified	7	0.00%
Bacteria	Actinobacteria	Actinobacteria	Actinomycetales	Microbacteriaceae	Microbacterium	chocolatum	7	0.00%
Bacteria	Actinobacteria	Actinobacteria	Actinomycetales	Microbacteriaceae	Microbacterium	Unclassified	7	0.00%
Bacteria	Actinobacteria	Actinobacteria	Actinomycetales	Microbacteriaceae	Leucobacter	Unclassified	7	0.00%
Bacteria	Proteobacteria	Gammaproteobacteria	Vibrionales	Vibrionaceae	Vibrio	Unclassified	6	0.00%
Bacteria	Proteobacteria	Gammaproteobacteria	Legionellales	Coxiellaceae	Aquicella	Unclassified	6	0.00%
Bacteria	Proteobacteria	Gammaproteobacteria	Enterobacteriales	Enterobacteriaceae	Enterobacter	gergoviae	6	0.00%
Bacteria	Proteobacteria	Gammaproteobacteria	Aeromonadales	Aeromonadaceae	Oceanimonas	Unclassified	6	0.00%
Bacteria	Proteobacteria	Betaproteobacteria	Neisseriales	Neisseriaceae	Vogesella	Unclassified	6	0.00%
Bacteria	Proteobacteria	Betaproteobacteria	Unclassified	Unclassified	Unclassified	Unclassified	6	0.00%
Bacteria	Proteobacteria	Alphaproteobacteria	Rhizobiales	Hyphomicrobiaceae	Pannonibacter	phragmitetus	6	0.00%
Bacteria	Proteobacteria	Alphaproteobacteria	Rhizobiales	Beijerinckiaceae	Unclassified	Unclassified	6	0.00%
Bacteria	NKB19	Unclassified	Unclassified	Unclassified	Unclassified	Unclassified	6	0.00%
Bacteria	Bacteroidetes	Flavobacteriia	Flavobacteriales	Flavobacteriaceae	Sufflavibacter	maritimus	6	0.00%
Bacteria	Actinobacteria	Actinobacteria	Actinomycetales	Intrasporangiaceae	Unclassified	Unclassified	6	0.00%
Bacteria	Actinobacteria	Actinobacteria	Actinomycetales	Unclassified	Unclassified	Unclassified	6	0.00%
Bacteria	Proteobacteria	Gammaproteobacteria	Pseudomonadales	Moraxellaceae	Enhydrobacter	Unclassified	5	0.00%
Bacteria	Proteobacteria	Alphaproteobacteria	Sphingomonadales	Sphingomonadaceae	Sphingobium	Unclassified	5	0.00%
Bacteria	Firmicutes	Bacilli	Bacillales	Staphylococcaceae	Salinicoccus	Unclassified	5	0.00%
Bacteria	Bacteroidetes	Flavobacteriia	Flavobacteriales	Flavobacteriaceae	Salegentibacter	Unclassified	5	0.00%
Bacteria	Bacteroidetes	Cytophagia	Cytophagales	Cytophagaceae	Unclassified	Unclassified	5	0.00%
Bacteria	Actinobacteria	Actinobacteria	Actinomycetales	Sporichthyaceae	Sporichthya	Unclassified	5	0.00%
Bacteria	Actinobacteria	Actinobacteria	Actinomycetales	Mycobacteriaceae	Mycobacterium	vaccae	5	0.00%
Bacteria	Actinobacteria	Actinobacteria	Actinomycetales	Micrococcaceae	Kocuria	rhizophila	5	0.00%
Bacteria	Actinobacteria	Actinobacteria	Actinomycetales	Geodermatophilaceae	Blastococcus	aggregatus	5	0.00%
Archaea	Euryarchaeota	Methanobacteria	Methanobacteriales	Methanobacteriaceae	Methanobrevibacter	Unclassified	5	0.00%
Bacteria	TM7	TM7-3	Unclassified	Unclassified	Unclassified	Unclassified	4	0.00%
Bacteria	Proteobacteria	Gammaproteobacteria	Pseudomonadales	Moraxellaceae	Acinetobacter	lwoffii	4	0.00%
Bacteria	Proteobacteria	Gammaproteobacteria	Oceanospirillales	Oceanospirillaceae	Marinomonas	Unclassified	4	0.00%
Bacteria	Proteobacteria	Gammaproteobacteria	Enterobacteriales	Enterobacteriaceae	Citrobacter	Unclassified	4	0.00%
Bacteria	Proteobacteria	Alphaproteobacteria	Sphingomonadales	Sphingomonadaceae	Sphingomonas	wittichii	4	0.00%
Bacteria	Proteobacteria	Alphaproteobacteria	Sphingomonadales	Erythrobacteraceae	Unclassified	Unclassified	4	0.00%
Bacteria	Proteobacteria	Alphaproteobacteria	Rickettsiales	Rickettsiaceae	Orientia	tsutsugamushi	4	0.00%
Bacteria	Proteobacteria	Alphaproteobacteria	Rhodospirillales	Rhodospirillaceae	Azospirillum	Unclassified	4	0.00%
Bacteria	Proteobacteria	Alphaproteobacteria	Rhizobiales	Methylobacteriaceae	Methylobacterium	Unclassified	4	0.00%
Bacteria	Proteobacteria	Alphaproteobacteria	Rhizobiales	Hyphomicrobiaceae	Unclassified	Unclassified	4	0.00%
Bacteria	Proteobacteria	Alphaproteobacteria	Ellin329	Unclassified	Unclassified	Unclassified	4	0.00%
Bacteria	Firmicutes	Clostridia	Clostridiales	Lachnospiraceae	Unclassified	Unclassified	4	0.00%
Bacteria	Firmicutes	Bacilli	Bacillales	Bacillaceae	Marinococcus	Unclassified	4	0.00%
Bacteria	Firmicutes	Bacilli	Bacillales	Bacillaceae	Geobacillus	Unclassified	4	0.00%
Bacteria	Chloroflexi	Thermomicrobia	JG30-KF-CM45	Unclassified	Unclassified	Unclassified	4	0.00%
Bacteria	Bacteroidetes	Cytophagia	Cytophagales	Cytophagaceae	Pontibacter	Unclassified	4	0.00%
Bacteria	Actinobacteria	Actinobacteria	Actinomycetales	Dietziaceae	Dietzia	Unclassified	4	0.00%
Bacteria	Actinobacteria	Actinobacteria	Actinomycetales	Dermacoccaceae	Dermacoccus	Unclassified	4	0.00%
Bacteria	Verrucomicrobia	Opitutae	Opitutales	Opitutaceae	Opitutus	Unclassified	3	0.00%
Bacteria	Proteobacteria	Gammaproteobacteria	Xanthomonadales	Xanthomonadaceae	Luteimonas	Unclassified	3	0.00%
Bacteria	Proteobacteria	Gammaproteobacteria	Xanthomonadales	Xanthomonadaceae	Dokdonella	Unclassified	3	0.00%
Bacteria	Proteobacteria	Gammaproteobacteria	Vibrionales	Vibrionaceae	Unclassified	Unclassified	3	0.00%
Bacteria	Proteobacteria	Gammaproteobacteria	Pseudomonadales	Pseudomonadaceae	Pseudomonas	nitroreducens	3	0.00%
Bacteria	Proteobacteria	Gammaproteobacteria	Pseudomonadales	Pseudomonadaceae	Pseudomonas	balearica	3	0.00%
Bacteria	Proteobacteria	Gammaproteobacteria	Oceanospirillales	Halomonadaceae	Haererehalobacter	salaria	3	0.00%
Bacteria	Proteobacteria	Gammaproteobacteria	Oceanospirillales	Halomonadaceae	Candidatus Portiera	Unclassified	3	0.00%
Bacteria	Proteobacteria	Gammaproteobacteria	Alteromonadales	[Chromatiaceae]	Rheinheimera	perlucida	3	0.00%
Bacteria	Proteobacteria	Deltaproteobacteria	Myxococcales	Haliangiaceae	Unclassified	Unclassified	3	0.00%
Bacteria	Proteobacteria	Deltaproteobacteria	Myxococcales	0319-6G20	Unclassified	Unclassified	3	0.00%
Bacteria	Proteobacteria	Betaproteobacteria	Neisseriales	Neisseriaceae	Neisseria	Unclassified	3	0.00%
Bacteria	Proteobacteria	Betaproteobacteria	Burkholderiales	Oxalobacteraceae	Herbaspirillum	Unclassified	3	0.00%
Bacteria	Proteobacteria	Betaproteobacteria	Burkholderiales	Comamonadaceae	Thiomonas	Unclassified	3	0.00%
Bacteria	Proteobacteria	Betaproteobacteria	Burkholderiales	Comamonadaceae	Diaphorobacter	Unclassified	3	0.00%
Bacteria	Proteobacteria	Alphaproteobacteria	Sphingomonadales	Erythrobacteraceae	Erythrobacter	nanhaisediminis	3	0.00%
Bacteria	Proteobacteria	Alphaproteobacteria	Rickettsiales	Unclassified	Unclassified	Unclassified	3	0.00%
Bacteria	Proteobacteria	Alphaproteobacteria	Rhodospirillales	Acetobacteraceae	Roseomonas	mucosa	3	0.00%
Bacteria	Proteobacteria	Alphaproteobacteria	Rhodospirillales	Acetobacteraceae	Unclassified	Unclassified	3	0.00%
Bacteria	Proteobacteria	Alphaproteobacteria	Rhizobiales	Xanthobacteraceae	Ancylobacter	Unclassified	3	0.00%
Bacteria	Proteobacteria	Alphaproteobacteria	Rhizobiales	Methylobacteriaceae	Methylobacterium	adhaesivum	3	0.00%
Bacteria	Proteobacteria	Alphaproteobacteria	Rhizobiales	Brucellaceae	Pseudochrobactrum	Unclassified	3	0.00%
Bacteria	Planctomycetes	Planctomycetia	Pirellulales	Pirellulaceae	A17	Unclassified	3	0.00%
Bacteria	Bacteroidetes	Flavobacteriia	Flavobacteriales	[Weeksellaceae]	Unclassified	Unclassified	3	0.00%
Bacteria	BRC1	PRR-11	Unclassified	Unclassified	Unclassified	Unclassified	3	0.00%
Bacteria	Actinobacteria	Actinobacteria	Actinomycetales	Micrococcaceae	Rothia	Unclassified	3	0.00%
Bacteria	Actinobacteria	Actinobacteria	Actinomycetales	Micrococcaceae	Micrococcus	luteus	3	0.00%
Bacteria	Actinobacteria	Actinobacteria	Actinomycetales	Microbacteriaceae	Pseudoclavibacter	bifida	3	0.00%
Bacteria	Actinobacteria	Actinobacteria	Actinomycetales	Geodermatophilaceae	Unclassified	Unclassified	3	0.00%
Bacteria	Actinobacteria	Actinobacteria	Actinomycetales	Corynebacteriaceae	Corynebacterium	stationis	3	0.00%
Bacteria	Actinobacteria	Actinobacteria	Actinomycetales	Cellulomonadaceae	Actinotalea	Unclassified	3	0.00%
Bacteria	Acidobacteria	Acidobacteriia	Acidobacteriales	Koribacteraceae	Unclassified	Unclassified	3	0.00%
Bacteria	Proteobacteria	Gammaproteobacteria	Xanthomonadales	Xanthomonadaceae	Stenotrophomonas	retroflexus	2	0.00%
Bacteria	Proteobacteria	Gammaproteobacteria	Xanthomonadales	Xanthomonadaceae	Pseudoxanthomonas	kaohsiungensis	2	0.00%
Bacteria	Proteobacteria	Gammaproteobacteria	Xanthomonadales	Xanthomonadaceae	Lysobacter	Unclassified	2	0.00%
Bacteria	Proteobacteria	Gammaproteobacteria	Vibrionales	Vibrionaceae	Photobacterium	damselae	2	0.00%
Bacteria	Proteobacteria	Gammaproteobacteria	Vibrionales	Pseudoalteromonadaceae	Vibrio	cholerae	2	0.00%
Bacteria	Proteobacteria	Gammaproteobacteria	Pseudomonadales	Pseudomonadaceae	Pseudomonas	veronii	2	0.00%
Bacteria	Proteobacteria	Gammaproteobacteria	Legionellales	Coxiellaceae	Unclassified	Unclassified	2	0.00%
Bacteria	Proteobacteria	Gammaproteobacteria	Cardiobacteriales	Unclassified	Unclassified	Unclassified	2	0.00%
Bacteria	Proteobacteria	Deltaproteobacteria	Myxococcales	OM27	Unclassified	Unclassified	2	0.00%
Bacteria	Proteobacteria	Deltaproteobacteria	Desulfovibrionales	Desulfovibrionaceae	Desulfovibrio	mexicanus	2	0.00%
Bacteria	Proteobacteria	Deltaproteobacteria	Bdellovibrionales	Bdellovibrionaceae	Bdellovibrio	Unclassified	2	0.00%
Bacteria	Proteobacteria	Betaproteobacteria	Burkholderiales	Comamonadaceae	Polaromonas	Unclassified	2	0.00%
Bacteria	Proteobacteria	Alphaproteobacteria	Sphingomonadales	Sphingomonadaceae	Sphingomonas	asaccharolytica	2	0.00%
Bacteria	Proteobacteria	Alphaproteobacteria	Rhodobacterales	Rhodobacteraceae	Rubellimicrobium	Unclassified	2	0.00%
Bacteria	Proteobacteria	Alphaproteobacteria	Rhodobacterales	Rhodobacteraceae	Rhodobacter	Unclassified	2	0.00%
Bacteria	Planctomycetes	Planctomycetia	Gemmatales	Gemmataceae	Unclassified	Unclassified	2	0.00%
Bacteria	Firmicutes	Clostridia	Clostridiales	Ruminococcaceae	Unclassified	Unclassified	2	0.00%
Bacteria	Firmicutes	Bacilli	Lactobacillales	Streptococcaceae	Lactococcus	Unclassified	2	0.00%
Bacteria	Firmicutes	Bacilli	Lactobacillales	Lactobacillaceae	Lactobacillus	mucosae	2	0.00%
Bacteria	Firmicutes	Bacilli	Lactobacillales	Lactobacillaceae	Lactobacillus	Unclassified	2	0.00%
Bacteria	Firmicutes	Bacilli	Lactobacillales	Aerococcaceae	Unclassified	Unclassified	2	0.00%
Bacteria	Firmicutes	Bacilli	Bacillales	Alicyclobacillaceae	Alicyclobacillus	Unclassified	2	0.00%
Bacteria	FBP	Unclassified	Unclassified	Unclassified	Unclassified	Unclassified	2	0.00%
Bacteria	Cyanobacteria	Synechococcophycideae	Pseudanabaenales	Pseudanabaenaceae	Leptolyngbya	Unclassified	2	0.00%
Bacteria	Bacteroidetes	[Saprospirae]	[Saprospirales]	Chitinophagaceae	Flavihumibacter	Unclassified	2	0.00%
Bacteria	Bacteroidetes	Bacteroidia	Bacteroidales	[Paraprevotellaceae]	[Prevotella]	Unclassified	2	0.00%
Bacteria	Bacteroidetes	Unclassified	Unclassified	Unclassified	Unclassified	Unclassified	2	0.00%
Bacteria	Actinobacteria	Coriobacteriia	Coriobacteriales	Coriobacteriaceae	Unclassified	Unclassified	2	0.00%
Bacteria	Actinobacteria	Actinobacteria	Actinomycetales	Promicromonosporaceae	Cellulosimicrobium	Unclassified	2	0.00%
Bacteria	Actinobacteria	Actinobacteria	Actinomycetales	Micrococcaceae	Kocuria	palustris	2	0.00%
Bacteria	Acidobacteria	Acidobacteria-6	iii1-15	Unclassified	Unclassified	Unclassified	2	0.00%
Bacteria	[Thermi]	Deinococci	Thermales	Thermaceae	Meiothermus	Unclassified	1	0.00%
Bacteria	[Thermi]	Deinococci	Deinococcales	Trueperaceae	Unclassified	Unclassified	1	0.00%
Bacteria	Verrucomicrobia	Opitutae	Opitutales	Opitutaceae	Unclassified	Unclassified	1	0.00%
Bacteria	TM7	Unclassified	Unclassified	Unclassified	Unclassified	Unclassified	1	0.00%
Bacteria	TM6	SJA-4	Unclassified	Unclassified	Unclassified	Unclassified	1	0.00%
Bacteria	Spirochaetes	Spirochaetes	Spirochaetales	Spirochaetaceae	Treponema	Unclassified	1	0.00%
Bacteria	SR1	Unclassified	Unclassified	Unclassified	Unclassified	Unclassified	1	0.00%
Bacteria	Proteobacteria	Gammaproteobacteria	Xanthomonadales	Xanthomonadaceae	Thermomonas	Unclassified	1	0.00%
Bacteria	Proteobacteria	Gammaproteobacteria	Xanthomonadales	Xanthomonadaceae	Stenotrophomonas	acidaminiphila	1	0.00%
Bacteria	Proteobacteria	Gammaproteobacteria	Xanthomonadales	Sinobacteraceae	Steroidobacter	Unclassified	1	0.00%
Bacteria	Proteobacteria	Gammaproteobacteria	Vibrionales	Vibrionaceae	Vibrio	rumoiensis	1	0.00%
Bacteria	Proteobacteria	Gammaproteobacteria	Vibrionales	Pseudoalteromonadaceae	Pseudoalteromonas	piscicida	1	0.00%
Bacteria	Proteobacteria	Gammaproteobacteria	Thiotrichales	Thiotrichaceae	Unclassified	Unclassified	1	0.00%
Bacteria	Proteobacteria	Gammaproteobacteria	Salinisphaerales	Salinisphaeraceae	Salinisphaera	Unclassified	1	0.00%
Bacteria	Proteobacteria	Gammaproteobacteria	Pseudomonadales	Pseudomonadaceae	Pseudomonas	mendocina	1	0.00%
Bacteria	Proteobacteria	Gammaproteobacteria	Pseudomonadales	Pseudomonadaceae	Pseudomonas	fluorescens	1	0.00%
Bacteria	Proteobacteria	Gammaproteobacteria	Pseudomonadales	Moraxellaceae	Acinetobacter	venetianus	1	0.00%
Bacteria	Proteobacteria	Gammaproteobacteria	Oceanospirillales	Oceanospirillaceae	Unclassified	Unclassified	1	0.00%
Bacteria	Proteobacteria	Gammaproteobacteria	Oceanospirillales	Unclassified	Unclassified	Unclassified	1	0.00%
Bacteria	Proteobacteria	Gammaproteobacteria	Methylococcales	Crenotrichaceae	Crenothrix	polyspora	1	0.00%
Bacteria	Proteobacteria	Gammaproteobacteria	Legionellales	Legionellaceae	Unclassified	Unclassified	1	0.00%
Bacteria	Proteobacteria	Gammaproteobacteria	Enterobacteriales	Enterobacteriaceae	Yersinia	Unclassified	1	0.00%
Bacteria	Proteobacteria	Gammaproteobacteria	Enterobacteriales	Enterobacteriaceae	Serratia	symbiotica	1	0.00%
Bacteria	Proteobacteria	Gammaproteobacteria	Enterobacteriales	Enterobacteriaceae	Serratia	Unclassified	1	0.00%
Bacteria	Proteobacteria	Gammaproteobacteria	Enterobacteriales	Enterobacteriaceae	Profftia	virida	1	0.00%
Bacteria	Proteobacteria	Gammaproteobacteria	Enterobacteriales	Enterobacteriaceae	Photorhabdus	Unclassified	1	0.00%
Bacteria	Proteobacteria	Gammaproteobacteria	Enterobacteriales	Enterobacteriaceae	Klebsiella	oxytoca	1	0.00%
Bacteria	Proteobacteria	Gammaproteobacteria	Enterobacteriales	Enterobacteriaceae	Enterobacter	turicensis	1	0.00%
Bacteria	Proteobacteria	Gammaproteobacteria	Chromatiales	Ectothiorhodospiraceae	Unclassified	Unclassified	1	0.00%
Bacteria	Proteobacteria	Gammaproteobacteria	Alteromonadales	Shewanellaceae	Shewanella	amazonensis	1	0.00%
Bacteria	Proteobacteria	Gammaproteobacteria	Alteromonadales	Shewanellaceae	Unclassified	Unclassified	1	0.00%
Bacteria	Proteobacteria	Gammaproteobacteria	Alteromonadales	HTCC2188	HTCC	Unclassified	1	0.00%
Bacteria	Proteobacteria	Gammaproteobacteria	Alteromonadales	Colwelliaceae	Thalassomonas	Unclassified	1	0.00%
Bacteria	Proteobacteria	Gammaproteobacteria	Alteromonadales	Colwelliaceae	Colwellia	piezophila	1	0.00%
Bacteria	Proteobacteria	Gammaproteobacteria	Alteromonadales	Colwelliaceae	Unclassified	Unclassified	1	0.00%
Bacteria	Proteobacteria	Gammaproteobacteria	Alteromonadales	Alteromonadaceae	Marinobacter	Unclassified	1	0.00%
Bacteria	Proteobacteria	Gammaproteobacteria	Alteromonadales	Alteromonadaceae	Glaciecola	Unclassified	1	0.00%
Bacteria	Proteobacteria	Gammaproteobacteria	Alteromonadales	Alteromonadaceae	Unclassified	Unclassified	1	0.00%
Bacteria	Proteobacteria	Epsilonproteobacteria	Campylobacterales	Campylobacteraceae	Arcobacter	Unclassified	1	0.00%
Bacteria	Proteobacteria	Deltaproteobacteria	Myxococcales	Unclassified	Unclassified	Unclassified	1	0.00%
Bacteria	Proteobacteria	Deltaproteobacteria	Unclassified	Unclassified	Unclassified	Unclassified	1	0.00%
Bacteria	Proteobacteria	Betaproteobacteria	Rhodocyclales	Rhodocyclaceae	Propionivibrio	Unclassified	1	0.00%
Bacteria	Proteobacteria	Betaproteobacteria	Rhodocyclales	Rhodocyclaceae	Azovibrio	Unclassified	1	0.00%
Bacteria	Proteobacteria	Betaproteobacteria	Neisseriales	Neisseriaceae	Chitinimonas	taiwanensis	1	0.00%
Bacteria	Proteobacteria	Betaproteobacteria	Neisseriales	Neisseriaceae	Unclassified	Unclassified	1	0.00%
Bacteria	Proteobacteria	Betaproteobacteria	MND1	Unclassified	Unclassified	Unclassified	1	0.00%
Bacteria	Proteobacteria	Betaproteobacteria	Burkholderiales	Comamonadaceae	Xenophilus	aerolatus	1	0.00%
Bacteria	Proteobacteria	Betaproteobacteria	Burkholderiales	Comamonadaceae	Variovorax	paradoxus	1	0.00%
Bacteria	Proteobacteria	Betaproteobacteria	Burkholderiales	Comamonadaceae	Rhodoferax	Unclassified	1	0.00%
Bacteria	Proteobacteria	Alphaproteobacteria	Sphingomonadales	Sphingomonadaceae	Kaistobacter	Unclassified	1	0.00%
Bacteria	Proteobacteria	Alphaproteobacteria	Rickettsiales	Rickettsiaceae	Unclassified	Unclassified	1	0.00%
Bacteria	Proteobacteria	Alphaproteobacteria	Rhodospirillales	Rhodospirillaceae	Magnetospirillum	Unclassified	1	0.00%
Bacteria	Proteobacteria	Alphaproteobacteria	Rhodospirillales	Acetobacteraceae	Swaminathania	Unclassified	1	0.00%
Bacteria	Proteobacteria	Alphaproteobacteria	Rhodospirillales	Acetobacteraceae	Acidiphilium	Unclassified	1	0.00%
Bacteria	Proteobacteria	Alphaproteobacteria	Rhodobacterales	Rhodobacteraceae	Paracoccus	zeaxanthinifaciens	1	0.00%
Bacteria	Proteobacteria	Alphaproteobacteria	Rhizobiales	Xanthobacteraceae	Azorhizobium	Unclassified	1	0.00%
Bacteria	Proteobacteria	Alphaproteobacteria	Rhizobiales	Methylocystaceae	Methylopila	Unclassified	1	0.00%
Bacteria	Proteobacteria	Alphaproteobacteria	Rhizobiales	Methylocystaceae	Unclassified	Unclassified	1	0.00%
Bacteria	Proteobacteria	Alphaproteobacteria	Rhizobiales	Methylobacteriaceae	Methylobacterium	organophilum	1	0.00%
Bacteria	Proteobacteria	Alphaproteobacteria	Rhizobiales	Hyphomicrobiaceae	Rhodoplanes	Unclassified	1	0.00%
Bacteria	Proteobacteria	Alphaproteobacteria	Rhizobiales	Hyphomicrobiaceae	Polymorphum	gilvum	1	0.00%
Bacteria	Proteobacteria	Alphaproteobacteria	Rhizobiales	Hyphomicrobiaceae	Filomicrobium	fusiforme	1	0.00%
Bacteria	Proteobacteria	Alphaproteobacteria	Rhizobiales	Aurantimonadaceae	Aurantimonas	Unclassified	1	0.00%
Bacteria	Nitrospirae	Nitrospira	Nitrospirales	[Thermodesulfovibrionaceae]	Thermodesulfovibrio	Unclassified	1	0.00%
Bacteria	Firmicutes	Clostridia	Clostridiales	[Mogibacteriaceae]	Unclassified	Unclassified	1	0.00%
Bacteria	Firmicutes	Clostridia	Clostridiales	Peptostreptococcaceae	Unclassified	Unclassified	1	0.00%
Bacteria	Firmicutes	Clostridia	Clostridiales	JTB215	Unclassified	Unclassified	1	0.00%
Bacteria	Firmicutes	Clostridia	Clostridiales	Clostridiaceae	Unclassified	Unclassified	1	0.00%
Bacteria	Firmicutes	Bacilli	Lactobacillales	Leuconostocaceae	Unclassified	Unclassified	1	0.00%
Bacteria	Firmicutes	Bacilli	Lactobacillales	Lactobacillaceae	Lactobacillus	plantarum	1	0.00%
Bacteria	Firmicutes	Bacilli	Lactobacillales	Carnobacteriaceae	Desemzia	Unclassified	1	0.00%
Bacteria	Firmicutes	Bacilli	Bacillales	Staphylococcaceae	Staphylococcus	succinus	1	0.00%
Bacteria	Firmicutes	Bacilli	Bacillales	Bacillaceae	Marinibacillus	Unclassified	1	0.00%
Bacteria	Firmicutes	Bacilli	Bacillales	Bacillaceae	Lentibacillus	Unclassified	1	0.00%
Bacteria	Firmicutes	Bacilli	Bacillales	Bacillaceae	Gracilibacillus	dipsosauri	1	0.00%
Bacteria	Firmicutes	Bacilli	Bacillales	Bacillaceae	Bacillus	thuringiensis	1	0.00%
Bacteria	Firmicutes	Bacilli	Bacillales	Bacillaceae	Bacillus	thermoamylovorans	1	0.00%
Bacteria	Firmicutes	Bacilli	Bacillales	Unclassified	Unclassified	Unclassified	1	0.00%
Bacteria	Cyanobacteria	Oscillatoriophycideae	Chroococcales	Xenococcaceae	Unclassified	Unclassified	1	0.00%
Bacteria	Cyanobacteria	4C0d-2	YS2	Unclassified	Unclassified	Unclassified	1	0.00%
Bacteria	Chloroflexi	Chloroflexi	Chloroflexales	[Chlorothrixaceae]	Unclassified	Unclassified	1	0.00%
Bacteria	Chloroflexi	Chloroflexi	Chloroflexales	Chloroflexaceae	Chloroflexus	Unclassified	1	0.00%
Bacteria	Chloroflexi	Anaerolineae	SHA-20	Unclassified	Unclassified	Unclassified	1	0.00%
Bacteria	Chloroflexi	Anaerolineae	Anaerolineales	Anaerolinaceae	Unclassified	Unclassified	1	0.00%
Bacteria	Bacteroidetes	[Saprospirae]	[Saprospirales]	Unclassified	Unclassified	Unclassified	1	0.00%
Bacteria	Bacteroidetes	[Rhodothermi]	[Rhodothermales]	Rhodothermaceae	Rubricoccus	Unclassified	1	0.00%
Bacteria	Bacteroidetes	Flavobacteriia	Flavobacteriales	Cryomorphaceae	Cryomorpha	Unclassified	1	0.00%
Bacteria	Bacteroidetes	Bacteroidia	Bacteroidales	Marinilabiaceae	Unclassified	Unclassified	1	0.00%
Bacteria	Actinobacteria	Actinobacteria	Actinomycetales	Streptomycetaceae	Streptomyces	Unclassified	1	0.00%
Bacteria	Actinobacteria	Actinobacteria	Actinomycetales	Streptomycetaceae	Unclassified	Unclassified	1	0.00%
Bacteria	Actinobacteria	Actinobacteria	Actinomycetales	Pseudonocardiaceae	Amycolatopsis	Unclassified	1	0.00%
Bacteria	Actinobacteria	Actinobacteria	Actinomycetales	Promicromonosporaceae	Xylanimicrobium	Unclassified	1	0.00%
Bacteria	Actinobacteria	Actinobacteria	Actinomycetales	Nocardioidaceae	Kribbella	Unclassified	1	0.00%
Bacteria	Actinobacteria	Actinobacteria	Actinomycetales	Nocardioidaceae	Aeromicrobium	Unclassified	1	0.00%
Bacteria	Actinobacteria	Actinobacteria	Actinomycetales	Microbacteriaceae	Rathayibacter	Unclassified	1	0.00%
Bacteria	Actinobacteria	Actinobacteria	Actinomycetales	Microbacteriaceae	Pseudoclavibacter	helvolus	1	0.00%
Bacteria	Actinobacteria	Actinobacteria	Actinomycetales	Geodermatophilaceae	Geodermatophilus	obscurus	1	0.00%
Bacteria	Actinobacteria	Actinobacteria	Actinomycetales	Dermabacteraceae	Dermabacter	Unclassified	1	0.00%
Bacteria	Actinobacteria	Actinobacteria	Actinomycetales	Corynebacteriaceae	Corynebacterium	variabile	1	0.00%
Bacteria	Acidobacteria	iii1-8	DS-18	Unclassified	Unclassified	Unclassified	1	0.00%
Bacteria	Acidobacteria	[Chloracidobacteria]	PK29	Unclassified	Unclassified	Unclassified	1	0.00%
Bacteria	Acidobacteria	[Chloracidobacteria]	11-24	Unclassified	Unclassified	Unclassified	1	0.00%
Bacteria	Acidobacteria	Acidobacteriia	Acidobacteriales	Acidobacteriaceae	Unclassified	Unclassified	1	0.00%
Bacteria	AD3	ABS-6	Unclassified	Unclassified	Unclassified	Unclassified	1	0.00%
