# Supplementary material for: Bacterial Community Structure in the Asian Rice Gall Midge Reveals a Varied Microbiome Rich in Proteobacteria
Source: Sci Rep. 2017 Aug 25;7:9424. doi: 10.1038/s41598-017-09791-0 (PMC5573367; doi:10.1038/s41598-017-09791-0)
Supplement: Supplementary file 11 — Supplementary data 3 [file 41598_2017_9791_MOESM11_ESM.xlsx]

## Sheet: Phylum
Domain	Phylum	Absolute count	Pct
Bacteria	Proteobacteria	276407	99.12%
Bacteria	Actinobacteria	930	0.33%
Bacteria	Bacteroidetes	711	0.25%
Bacteria	Firmicutes	425	0.15%
Bacteria	Chloroflexi	116	0.04%
Bacteria	Acidobacteria	79	0.03%
Bacteria	Cyanobacteria	43	0.02%
Bacteria	Verrucomicrobia	26	0.01%
Bacteria	[Thermi]	23	0.01%
Bacteria	Nitrospirae	22	0.01%
Bacteria	Fusobacteria	15	0.01%
Bacteria	OP1	12	0.00%
Bacteria	Spirochaetes	11	0.00%
Bacteria	Planctomycetes	9	0.00%
Bacteria	NKB19	8	0.00%
Bacteria	Chlorobi	6	0.00%
Bacteria	TM7	5	0.00%
Bacteria	OD1	4	0.00%
Bacteria	Synergistetes	3	0.00%
Bacteria	Gemmatimonadetes	3	0.00%
Bacteria	GN02	2	0.00%
Bacteria	FBP	2	0.00%
Archaea	Euryarchaeota	2	0.00%
Bacteria	Thermotogae	1	0.00%
Bacteria	SBR1093	1	0.00%
Bacteria	OP8	1	0.00%
Bacteria	Fibrobacteres	1	0.00%
Bacteria	Armatimonadetes	1	0.00%

## Sheet: Class
Domain	Phylum	Class	Absolute count	Pct
Bacteria	Proteobacteria	Alphaproteobacteria	272295	97.64%
Bacteria	Proteobacteria	Gammaproteobacteria	2869	1.03%
Bacteria	Proteobacteria	Betaproteobacteria	1082	0.39%
Bacteria	Actinobacteria	Actinobacteria	925	0.33%
Bacteria	Bacteroidetes	Flavobacteriia	391	0.14%
Bacteria	Firmicutes	Bacilli	293	0.11%
Bacteria	Bacteroidetes	Sphingobacteriia	138	0.05%
Bacteria	Firmicutes	Clostridia	128	0.05%
Bacteria	Proteobacteria	Epsilonproteobacteria	109	0.04%
Bacteria	Bacteroidetes	Bacteroidia	103	0.04%
Bacteria	Chloroflexi	Chloroflexi	65	0.02%
Bacteria	Bacteroidetes	[Saprospirae]	58	0.02%
Bacteria	Proteobacteria	Deltaproteobacteria	52	0.02%
Bacteria	Chloroflexi	Anaerolineae	44	0.02%
Bacteria	Acidobacteria	Sva0725	29	0.01%
Bacteria	[Thermi]	Deinococci	23	0.01%
Bacteria	Nitrospirae	Nitrospira	22	0.01%
Bacteria	Cyanobacteria	Synechococcophycideae	21	0.01%
Bacteria	Acidobacteria	[Chloracidobacteria]	21	0.01%
Bacteria	Bacteroidetes	Cytophagia	18	0.01%
Bacteria	Fusobacteria	Fusobacteriia	15	0.01%
Bacteria	Verrucomicrobia	Opitutae	11	0.00%
Bacteria	OP1	MSBL6	11	0.00%
Bacteria	Spirochaetes	Spirochaetes	9	0.00%
Bacteria	Cyanobacteria	Oscillatoriophycideae	9	0.00%
Bacteria	Verrucomicrobia	Verrucomicrobiae	8	0.00%
Bacteria	NKB19	Unclassified	7	0.00%
Bacteria	Acidobacteria	Acidobacteriia	7	0.00%
Bacteria	Acidobacteria	Acidobacteria-6	7	0.00%
Bacteria	Verrucomicrobia	[Pedosphaerae]	6	0.00%
Bacteria	Planctomycetes	Planctomycetia	6	0.00%
Bacteria	Cyanobacteria	ML635J-21	6	0.00%
Bacteria	TM7	TM7-3	5	0.00%
Bacteria	Acidobacteria	Solibacteres	5	0.00%
Bacteria	Acidobacteria	DA052	5	0.00%
Bacteria	Firmicutes	Erysipelotrichi	4	0.00%
Bacteria	Cyanobacteria	Nostocophycideae	4	0.00%
Bacteria	Synergistetes	Synergistia	3	0.00%
Bacteria	Planctomycetes	Phycisphaerae	3	0.00%
Bacteria	OD1	ZB2	3	0.00%
Bacteria	Cyanobacteria	4C0d-2	3	0.00%
Bacteria	Chlorobi	OPB56	3	0.00%
Bacteria	Spirochaetes	[Leptospirae]	2	0.00%
Bacteria	Gemmatimonadetes	Gemm-3	2	0.00%
Bacteria	GN02	BD1-5	2	0.00%
Bacteria	FBP	Unclassified	2	0.00%
Bacteria	Chloroflexi	Thermomicrobia	2	0.00%
Bacteria	Chlorobi	BSV26	2	0.00%
Bacteria	Actinobacteria	Acidimicrobiia	2	0.00%
Bacteria	Acidobacteria	GAL08	2	0.00%
Bacteria	Acidobacteria	AT-s2-57	2	0.00%
Bacteria	Verrucomicrobia	[Spartobacteria]	1	0.00%
Bacteria	Thermotogae	Thermotogae	1	0.00%
Bacteria	SBR1093	EC214	1	0.00%
Bacteria	OP8	OP8_2	1	0.00%
Bacteria	OP1	OPB14	1	0.00%
Bacteria	OD1	SM2F11	1	0.00%
Bacteria	NKB19	TSBW08	1	0.00%
Bacteria	Gemmatimonadetes	Gemm-1	1	0.00%
Bacteria	Fibrobacteres	Fibrobacteria	1	0.00%
Bacteria	Chloroflexi	TK17	1	0.00%
Bacteria	Chloroflexi	TK10	1	0.00%
Bacteria	Chloroflexi	Ktedonobacteria	1	0.00%
Bacteria	Chloroflexi	Ellin6529	1	0.00%
Bacteria	Chloroflexi	Dehalococcoidetes	1	0.00%
Bacteria	Chlorobi	Ignavibacteria	1	0.00%
Bacteria	Bacteroidetes	[Rhodothermi]	1	0.00%
Bacteria	Bacteroidetes	VC2_1_Bac22	1	0.00%
Bacteria	Bacteroidetes	Unclassified	1	0.00%
Bacteria	Armatimonadetes	SJA-176	1	0.00%
Bacteria	Actinobacteria	OPB41	1	0.00%
Bacteria	Actinobacteria	Coriobacteriia	1	0.00%
Bacteria	Actinobacteria	Unclassified	1	0.00%
Bacteria	Acidobacteria	OS-K	1	0.00%
Archaea	Euryarchaeota	Thermoplasmata	1	0.00%
Archaea	Euryarchaeota	Methanomicrobia	1	0.00%

## Sheet: Order
Domain	Phylum	Class	Order	Absolute count	Pct
Bacteria	Proteobacteria	Alphaproteobacteria	Rickettsiales	271453	97.34%
Bacteria	Proteobacteria	Gammaproteobacteria	Pseudomonadales	1693	0.61%
Bacteria	Actinobacteria	Actinobacteria	Actinomycetales	924	0.33%
Bacteria	Proteobacteria	Betaproteobacteria	Burkholderiales	891	0.32%
Bacteria	Bacteroidetes	Flavobacteriia	Flavobacteriales	391	0.14%
Bacteria	Proteobacteria	Gammaproteobacteria	Alteromonadales	316	0.11%
Bacteria	Proteobacteria	Alphaproteobacteria	Rhizobiales	295	0.11%
Bacteria	Proteobacteria	Gammaproteobacteria	Xanthomonadales	282	0.10%
Bacteria	Firmicutes	Bacilli	Bacillales	261	0.09%
Bacteria	Proteobacteria	Gammaproteobacteria	Aeromonadales	233	0.08%
Bacteria	Proteobacteria	Alphaproteobacteria	Sphingomonadales	214	0.08%
Bacteria	Proteobacteria	Gammaproteobacteria	Vibrionales	167	0.06%
Bacteria	Bacteroidetes	Sphingobacteriia	Sphingobacteriales	138	0.05%
Bacteria	Proteobacteria	Gammaproteobacteria	Enterobacteriales	135	0.05%
Bacteria	Proteobacteria	Betaproteobacteria	Rhodocyclales	133	0.05%
Bacteria	Firmicutes	Clostridia	Clostridiales	126	0.05%
Bacteria	Proteobacteria	Alphaproteobacteria	Rhodobacterales	125	0.04%
Bacteria	Proteobacteria	Epsilonproteobacteria	Campylobacterales	109	0.04%
Bacteria	Bacteroidetes	Bacteroidia	Bacteroidales	103	0.04%
Bacteria	Proteobacteria	Alphaproteobacteria	Rhodospirillales	93	0.03%
Bacteria	Proteobacteria	Alphaproteobacteria	Caulobacterales	89	0.03%
Bacteria	Bacteroidetes	[Saprospirae]	[Saprospirales]	58	0.02%
Bacteria	Chloroflexi	Chloroflexi	Chloroflexales	55	0.02%
Bacteria	Firmicutes	Bacilli	Lactobacillales	32	0.01%
Bacteria	Acidobacteria	Sva0725	Sva0725	29	0.01%
Bacteria	Nitrospirae	Nitrospira	Nitrospirales	22	0.01%
Bacteria	Cyanobacteria	Synechococcophycideae	Pseudanabaenales	20	0.01%
Bacteria	Acidobacteria	[Chloracidobacteria]	RB41	20	0.01%
Bacteria	Proteobacteria	Alphaproteobacteria	Unclassified	19	0.01%
Bacteria	Chloroflexi	Anaerolineae	Anaerolineales	18	0.01%
Bacteria	Bacteroidetes	Cytophagia	Cytophagales	18	0.01%
Bacteria	Proteobacteria	Gammaproteobacteria	Oceanospirillales	17	0.01%
Bacteria	Proteobacteria	Betaproteobacteria	Methylophilales	17	0.01%
Bacteria	Proteobacteria	Deltaproteobacteria	Myxococcales	15	0.01%
Bacteria	Proteobacteria	Betaproteobacteria	Thiobacterales	15	0.01%
Bacteria	Fusobacteria	Fusobacteriia	Fusobacteriales	15	0.01%
Bacteria	[Thermi]	Deinococci	Thermales	12	0.00%
Bacteria	[Thermi]	Deinococci	Deinococcales	11	0.00%
Bacteria	Verrucomicrobia	Opitutae	Opitutales	11	0.00%
Bacteria	Proteobacteria	Deltaproteobacteria	Desulfobacterales	11	0.00%
Bacteria	OP1	MSBL6	Unclassified	11	0.00%
Bacteria	Proteobacteria	Betaproteobacteria	Unclassified	10	0.00%
Bacteria	Spirochaetes	Spirochaetes	Spirochaetales	9	0.00%
Bacteria	Proteobacteria	Deltaproteobacteria	Syntrophobacterales	9	0.00%
Bacteria	Chloroflexi	Anaerolineae	OPB11	9	0.00%
Bacteria	Verrucomicrobia	Verrucomicrobiae	Verrucomicrobiales	8	0.00%
Bacteria	Cyanobacteria	Oscillatoriophycideae	Chroococcales	8	0.00%
Bacteria	Proteobacteria	Deltaproteobacteria	Bdellovibrionales	7	0.00%
Bacteria	NKB19	Unclassified	Unclassified	7	0.00%
Bacteria	Chloroflexi	Chloroflexi	[Roseiflexales]	7	0.00%
Bacteria	Chloroflexi	Anaerolineae	GCA004	7	0.00%
Bacteria	Acidobacteria	Acidobacteriia	Acidobacteriales	7	0.00%
Bacteria	Verrucomicrobia	[Pedosphaerae]	[Pedosphaerales]	6	0.00%
Bacteria	Proteobacteria	Betaproteobacteria	Neisseriales	6	0.00%
Bacteria	Cyanobacteria	ML635J-21	Unclassified	6	0.00%
Bacteria	TM7	TM7-3	Unclassified	5	0.00%
Bacteria	Proteobacteria	Gammaproteobacteria	Chromatiales	5	0.00%
Bacteria	Proteobacteria	Gammaproteobacteria	Unclassified	5	0.00%
Bacteria	Proteobacteria	Deltaproteobacteria	Desulfovibrionales	5	0.00%
Bacteria	Acidobacteria	Solibacteres	Solibacterales	5	0.00%
Bacteria	Acidobacteria	DA052	Ellin6513	5	0.00%
Bacteria	Proteobacteria	Gammaproteobacteria	Pasteurellales	4	0.00%
Bacteria	Proteobacteria	Gammaproteobacteria	Methylococcales	4	0.00%
Bacteria	Planctomycetes	Planctomycetia	Pirellulales	4	0.00%
Bacteria	Firmicutes	Erysipelotrichi	Erysipelotrichales	4	0.00%
Bacteria	Cyanobacteria	Nostocophycideae	Stigonematales	4	0.00%
Bacteria	Synergistetes	Synergistia	Synergistales	3	0.00%
Bacteria	Proteobacteria	Gammaproteobacteria	Legionellales	3	0.00%
Bacteria	Proteobacteria	Deltaproteobacteria	Desulfuromonadales	3	0.00%
Bacteria	Proteobacteria	Betaproteobacteria	ASSO-13	3	0.00%
Bacteria	Proteobacteria	Alphaproteobacteria	Kiloniellales	3	0.00%
Bacteria	Proteobacteria	Alphaproteobacteria	Ellin329	3	0.00%
Bacteria	OD1	ZB2	Unclassified	3	0.00%
Bacteria	Cyanobacteria	4C0d-2	YS2	3	0.00%
Bacteria	Chloroflexi	Chloroflexi	Herpetosiphonales	3	0.00%
Bacteria	Chloroflexi	Anaerolineae	SHA-20	3	0.00%
Bacteria	Chlorobi	OPB56	Unclassified	3	0.00%
Bacteria	Acidobacteria	Acidobacteria-6	iii1-15	3	0.00%
Bacteria	Acidobacteria	Acidobacteria-6	Unclassified	3	0.00%
Bacteria	Spirochaetes	[Leptospirae]	[Leptospirales]	2	0.00%
Bacteria	Proteobacteria	Gammaproteobacteria	Thiotrichales	2	0.00%
Bacteria	Proteobacteria	Gammaproteobacteria	Cardiobacteriales	2	0.00%
Bacteria	Proteobacteria	Betaproteobacteria	SBla14	2	0.00%
Bacteria	Proteobacteria	Betaproteobacteria	Hydrogenophilales	2	0.00%
Bacteria	Planctomycetes	Planctomycetia	Gemmatales	2	0.00%
Bacteria	Planctomycetes	Phycisphaerae	WD2101	2	0.00%
Bacteria	Gemmatimonadetes	Gemm-3	Unclassified	2	0.00%
Bacteria	GN02	BD1-5	Unclassified	2	0.00%
Bacteria	FBP	Unclassified	Unclassified	2	0.00%
Bacteria	Chloroflexi	Thermomicrobia	JG30-KF-CM45	2	0.00%
Bacteria	Chloroflexi	Anaerolineae	envOPS12	2	0.00%
Bacteria	Chloroflexi	Anaerolineae	SBR1031	2	0.00%
Bacteria	Chloroflexi	Anaerolineae	Caldilineales	2	0.00%
Bacteria	Chlorobi	BSV26	A89	2	0.00%
Bacteria	Actinobacteria	Acidimicrobiia	Acidimicrobiales	2	0.00%
Bacteria	Acidobacteria	GAL08	Unclassified	2	0.00%
Bacteria	Acidobacteria	AT-s2-57	Unclassified	2	0.00%
Bacteria	Verrucomicrobia	[Spartobacteria]	[Chthoniobacterales]	1	0.00%
Bacteria	Thermotogae	Thermotogae	Thermotogales	1	0.00%
Bacteria	SBR1093	EC214	Unclassified	1	0.00%
Bacteria	Proteobacteria	Gammaproteobacteria	HOC36	1	0.00%
Bacteria	Proteobacteria	Deltaproteobacteria	Spirobacillales	1	0.00%
Bacteria	Proteobacteria	Deltaproteobacteria	NB1-j	1	0.00%
Bacteria	Proteobacteria	Betaproteobacteria	SC-I-84	1	0.00%
Bacteria	Proteobacteria	Betaproteobacteria	Nitrosomonadales	1	0.00%
Bacteria	Proteobacteria	Betaproteobacteria	MND1	1	0.00%
Bacteria	Proteobacteria	Alphaproteobacteria	BD7-3	1	0.00%
Bacteria	Planctomycetes	Phycisphaerae	mle1-8	1	0.00%
Bacteria	OP8	OP8_2	Unclassified	1	0.00%
Bacteria	OP1	OPB14	Unclassified	1	0.00%
Bacteria	OD1	SM2F11	Unclassified	1	0.00%
Bacteria	NKB19	TSBW08	Unclassified	1	0.00%
Bacteria	Gemmatimonadetes	Gemm-1	Unclassified	1	0.00%
Bacteria	Firmicutes	Clostridia	Thermoanaerobacterales	1	0.00%
Bacteria	Firmicutes	Clostridia	SHA-98	1	0.00%
Bacteria	Fibrobacteres	Fibrobacteria	Fibrobacterales	1	0.00%
Bacteria	Cyanobacteria	Synechococcophycideae	Synechococcales	1	0.00%
Bacteria	Cyanobacteria	Oscillatoriophycideae	Oscillatoriales	1	0.00%
Bacteria	Chloroflexi	TK17	mle1-48	1	0.00%
Bacteria	Chloroflexi	TK10	B07_WMSP1	1	0.00%
Bacteria	Chloroflexi	Ktedonobacteria	JG30-KF-AS9	1	0.00%
Bacteria	Chloroflexi	Ellin6529	Unclassified	1	0.00%
Bacteria	Chloroflexi	Dehalococcoidetes	GIF9	1	0.00%
Bacteria	Chloroflexi	Anaerolineae	SJA-15	1	0.00%
Bacteria	Chlorobi	Ignavibacteria	Ignavibacteriales	1	0.00%
Bacteria	Bacteroidetes	[Rhodothermi]	[Rhodothermales]	1	0.00%
Bacteria	Bacteroidetes	VC2_1_Bac22	Unclassified	1	0.00%
Bacteria	Bacteroidetes	Unclassified	Unclassified	1	0.00%
Bacteria	Armatimonadetes	SJA-176	RB046	1	0.00%
Bacteria	Actinobacteria	OPB41	Unclassified	1	0.00%
Bacteria	Actinobacteria	Coriobacteriia	Coriobacteriales	1	0.00%
Bacteria	Actinobacteria	Actinobacteria	Bifidobacteriales	1	0.00%
Bacteria	Actinobacteria	Unclassified	Unclassified	1	0.00%
Bacteria	Acidobacteria	[Chloracidobacteria]	PK29	1	0.00%
Bacteria	Acidobacteria	OS-K	Unclassified	1	0.00%
Bacteria	Acidobacteria	Acidobacteria-6	CCU21	1	0.00%
Archaea	Euryarchaeota	Thermoplasmata	E2	1	0.00%
Archaea	Euryarchaeota	Methanomicrobia	Methanosarcinales	1	0.00%

## Sheet: Family
Domain	Phylum	Class	Order	Family	Absolute count	Pct
Bacteria	Proteobacteria	Alphaproteobacteria	Rickettsiales	Rickettsiaceae	271444	97.34%
Bacteria	Proteobacteria	Gammaproteobacteria	Pseudomonadales	Moraxellaceae	1224	0.44%
Bacteria	Proteobacteria	Betaproteobacteria	Burkholderiales	Comamonadaceae	818	0.29%
Bacteria	Proteobacteria	Gammaproteobacteria	Pseudomonadales	Pseudomonadaceae	469	0.17%
Bacteria	Actinobacteria	Actinobacteria	Actinomycetales	Corynebacteriaceae	400	0.14%
Bacteria	Bacteroidetes	Flavobacteriia	Flavobacteriales	[Weeksellaceae]	338	0.12%
Bacteria	Actinobacteria	Actinobacteria	Actinomycetales	Micrococcaceae	303	0.11%
Bacteria	Proteobacteria	Gammaproteobacteria	Xanthomonadales	Xanthomonadaceae	280	0.10%
Bacteria	Proteobacteria	Gammaproteobacteria	Alteromonadales	[Chromatiaceae]	275	0.10%
Bacteria	Proteobacteria	Gammaproteobacteria	Aeromonadales	Aeromonadaceae	229	0.08%
Bacteria	Proteobacteria	Alphaproteobacteria	Sphingomonadales	Sphingomonadaceae	207	0.07%
Bacteria	Firmicutes	Bacilli	Bacillales	Staphylococcaceae	164	0.06%
Bacteria	Proteobacteria	Gammaproteobacteria	Enterobacteriales	Enterobacteriaceae	135	0.05%
Bacteria	Proteobacteria	Betaproteobacteria	Rhodocyclales	Rhodocyclaceae	133	0.05%
Bacteria	Proteobacteria	Alphaproteobacteria	Rhodobacterales	Rhodobacteraceae	121	0.04%
Bacteria	Proteobacteria	Gammaproteobacteria	Vibrionales	Vibrionaceae	110	0.04%
Bacteria	Bacteroidetes	Sphingobacteriia	Sphingobacteriales	Sphingobacteriaceae	102	0.04%
Bacteria	Proteobacteria	Alphaproteobacteria	Caulobacterales	Caulobacteraceae	89	0.03%
Bacteria	Actinobacteria	Actinobacteria	Actinomycetales	Propionibacteriaceae	89	0.03%
Bacteria	Proteobacteria	Epsilonproteobacteria	Campylobacterales	Campylobacteraceae	88	0.03%
Bacteria	Proteobacteria	Alphaproteobacteria	Rhizobiales	Xanthobacteraceae	66	0.02%
Bacteria	Bacteroidetes	Bacteroidia	Bacteroidales	Bacteroidaceae	64	0.02%
Bacteria	Proteobacteria	Betaproteobacteria	Burkholderiales	Oxalobacteraceae	61	0.02%
Bacteria	Proteobacteria	Alphaproteobacteria	Rhizobiales	Rhizobiaceae	58	0.02%
Bacteria	Proteobacteria	Gammaproteobacteria	Vibrionales	Pseudoalteromonadaceae	57	0.02%
Bacteria	Proteobacteria	Alphaproteobacteria	Rhodospirillales	Rhodospirillaceae	57	0.02%
Bacteria	Chloroflexi	Chloroflexi	Chloroflexales	Chloroflexaceae	55	0.02%
Bacteria	Bacteroidetes	[Saprospirae]	[Saprospirales]	Chitinophagaceae	54	0.02%
Bacteria	Firmicutes	Bacilli	Bacillales	Planococcaceae	53	0.02%
Bacteria	Proteobacteria	Alphaproteobacteria	Rhizobiales	Hyphomicrobiaceae	47	0.02%
Bacteria	Bacteroidetes	Flavobacteriia	Flavobacteriales	Flavobacteriaceae	46	0.02%
Bacteria	Bacteroidetes	Sphingobacteriia	Sphingobacteriales	Unclassified	36	0.01%
Bacteria	Proteobacteria	Alphaproteobacteria	Rhizobiales	Methylobacteriaceae	32	0.01%
Bacteria	Firmicutes	Bacilli	Bacillales	Bacillaceae	32	0.01%
Bacteria	Proteobacteria	Alphaproteobacteria	Rhizobiales	Unclassified	30	0.01%
Bacteria	Acidobacteria	Sva0725	Sva0725	Unclassified	29	0.01%
Bacteria	Proteobacteria	Alphaproteobacteria	Rhodospirillales	Unclassified	27	0.01%
Bacteria	Firmicutes	Clostridia	Clostridiales	Clostridiaceae	25	0.01%
Bacteria	Proteobacteria	Epsilonproteobacteria	Campylobacterales	Helicobacteraceae	21	0.01%
Bacteria	Bacteroidetes	Bacteroidia	Bacteroidales	Porphyromonadaceae	21	0.01%
Bacteria	Proteobacteria	Gammaproteobacteria	Alteromonadales	Alteromonadaceae	20	0.01%
Bacteria	Nitrospirae	Nitrospira	Nitrospirales	[Thermodesulfovibrionaceae]	20	0.01%
Bacteria	Cyanobacteria	Synechococcophycideae	Pseudanabaenales	Pseudanabaenaceae	20	0.01%
Bacteria	Proteobacteria	Alphaproteobacteria	Unclassified	Unclassified	19	0.01%
Bacteria	Acidobacteria	[Chloracidobacteria]	RB41	Ellin6075	19	0.01%
Bacteria	Firmicutes	Bacilli	Lactobacillales	Streptococcaceae	18	0.01%
Bacteria	Chloroflexi	Anaerolineae	Anaerolineales	Anaerolinaceae	18	0.01%
Bacteria	Bacteroidetes	Cytophagia	Cytophagales	Cytophagaceae	18	0.01%
Bacteria	Proteobacteria	Betaproteobacteria	Methylophilales	Methylophilaceae	17	0.01%
Bacteria	Firmicutes	Clostridia	Clostridiales	Lachnospiraceae	17	0.01%
Bacteria	Firmicutes	Clostridia	Clostridiales	Unclassified	17	0.01%
Bacteria	Actinobacteria	Actinobacteria	Actinomycetales	Intrasporangiaceae	16	0.01%
Bacteria	Proteobacteria	Betaproteobacteria	Thiobacterales	Unclassified	15	0.01%
Bacteria	Firmicutes	Clostridia	Clostridiales	Ruminococcaceae	15	0.01%
Bacteria	Firmicutes	Clostridia	Clostridiales	Peptostreptococcaceae	15	0.01%
Bacteria	Actinobacteria	Actinobacteria	Actinomycetales	Brevibacteriaceae	15	0.01%
Bacteria	Proteobacteria	Alphaproteobacteria	Rhizobiales	Brucellaceae	14	0.01%
Bacteria	Proteobacteria	Gammaproteobacteria	Alteromonadales	Shewanellaceae	13	0.00%
Bacteria	Firmicutes	Clostridia	Clostridiales	Veillonellaceae	13	0.00%
Bacteria	Actinobacteria	Actinobacteria	Actinomycetales	Nocardioidaceae	13	0.00%
Bacteria	Actinobacteria	Actinobacteria	Actinomycetales	Microbacteriaceae	13	0.00%
Bacteria	[Thermi]	Deinococci	Thermales	Thermaceae	12	0.00%
Bacteria	Proteobacteria	Gammaproteobacteria	Oceanospirillales	Halomonadaceae	12	0.00%
Bacteria	Actinobacteria	Actinobacteria	Actinomycetales	Mycobacteriaceae	12	0.00%
Bacteria	[Thermi]	Deinococci	Deinococcales	Deinococcaceae	11	0.00%
Bacteria	Verrucomicrobia	Opitutae	Opitutales	Opitutaceae	11	0.00%
Bacteria	Proteobacteria	Deltaproteobacteria	Desulfobacterales	Desulfobulbaceae	11	0.00%
Bacteria	Proteobacteria	Alphaproteobacteria	Rhizobiales	Rhodobiaceae	11	0.00%
Bacteria	Proteobacteria	Alphaproteobacteria	Rhizobiales	Phyllobacteriaceae	11	0.00%
Bacteria	OP1	MSBL6	Unclassified	Unclassified	11	0.00%
Bacteria	Actinobacteria	Actinobacteria	Actinomycetales	Dermabacteraceae	11	0.00%
Bacteria	Proteobacteria	Betaproteobacteria	Unclassified	Unclassified	10	0.00%
Bacteria	Firmicutes	Clostridia	Clostridiales	[Tissierellaceae]	10	0.00%
Bacteria	Bacteroidetes	Bacteroidia	Bacteroidales	Unclassified	10	0.00%
Bacteria	Actinobacteria	Actinobacteria	Actinomycetales	Actinomycetaceae	10	0.00%
Bacteria	Actinobacteria	Actinobacteria	Actinomycetales	Unclassified	10	0.00%
Bacteria	Spirochaetes	Spirochaetes	Spirochaetales	Spirochaetaceae	9	0.00%
Bacteria	Proteobacteria	Alphaproteobacteria	Rhodospirillales	Acetobacteraceae	9	0.00%
Bacteria	Chloroflexi	Anaerolineae	OPB11	Unclassified	9	0.00%
Bacteria	Verrucomicrobia	Verrucomicrobiae	Verrucomicrobiales	Verrucomicrobiaceae	8	0.00%
Bacteria	Proteobacteria	Deltaproteobacteria	Myxococcales	Polyangiaceae	8	0.00%
Bacteria	Proteobacteria	Alphaproteobacteria	Rhizobiales	Bradyrhizobiaceae	8	0.00%
Bacteria	Fusobacteria	Fusobacteriia	Fusobacteriales	Unclassified	8	0.00%
Bacteria	Proteobacteria	Alphaproteobacteria	Rhizobiales	Methylocystaceae	7	0.00%
Bacteria	NKB19	Unclassified	Unclassified	Unclassified	7	0.00%
Bacteria	Fusobacteria	Fusobacteriia	Fusobacteriales	Fusobacteriaceae	7	0.00%
Bacteria	Firmicutes	Clostridia	Clostridiales	[Mogibacteriaceae]	7	0.00%
Bacteria	Chloroflexi	Chloroflexi	[Roseiflexales]	[Roseiflexaceae]	7	0.00%
Bacteria	Chloroflexi	Anaerolineae	GCA004	Unclassified	7	0.00%
Bacteria	Proteobacteria	Betaproteobacteria	Neisseriales	Neisseriaceae	6	0.00%
Bacteria	Firmicutes	Clostridia	Clostridiales	[Acidaminobacteraceae]	6	0.00%
Bacteria	Cyanobacteria	Oscillatoriophycideae	Chroococcales	Xenococcaceae	6	0.00%
Bacteria	Cyanobacteria	ML635J-21	Unclassified	Unclassified	6	0.00%
Bacteria	Bacteroidetes	Flavobacteriia	Flavobacteriales	Cryomorphaceae	6	0.00%
Bacteria	Actinobacteria	Actinobacteria	Actinomycetales	Geodermatophilaceae	6	0.00%
Bacteria	Actinobacteria	Actinobacteria	Actinomycetales	Dermacoccaceae	6	0.00%
Bacteria	Verrucomicrobia	[Pedosphaerae]	[Pedosphaerales]	Ellin515	5	0.00%
Bacteria	TM7	TM7-3	Unclassified	Unclassified	5	0.00%
Bacteria	Proteobacteria	Gammaproteobacteria	Oceanospirillales	Oceanospirillaceae	5	0.00%
Bacteria	Proteobacteria	Gammaproteobacteria	Alteromonadales	Unclassified	5	0.00%
Bacteria	Proteobacteria	Gammaproteobacteria	Unclassified	Unclassified	5	0.00%
Bacteria	Proteobacteria	Deltaproteobacteria	Syntrophobacterales	Syntrophaceae	5	0.00%
Bacteria	Proteobacteria	Deltaproteobacteria	Desulfovibrionales	Desulfovibrionaceae	5	0.00%
Bacteria	Proteobacteria	Alphaproteobacteria	Sphingomonadales	Erythrobacteraceae	5	0.00%
Bacteria	Proteobacteria	Alphaproteobacteria	Rickettsiales	Unclassified	5	0.00%
Bacteria	Firmicutes	Bacilli	Lactobacillales	Aerococcaceae	5	0.00%
Bacteria	Firmicutes	Bacilli	Bacillales	Paenibacillaceae	5	0.00%
Bacteria	Bacteroidetes	Bacteroidia	Bacteroidales	SB-1	5	0.00%
Bacteria	Actinobacteria	Actinobacteria	Actinomycetales	Dietziaceae	5	0.00%
Bacteria	Acidobacteria	DA052	Ellin6513	Unclassified	5	0.00%
Bacteria	Acidobacteria	Acidobacteriia	Acidobacteriales	Koribacteraceae	5	0.00%
Bacteria	Proteobacteria	Gammaproteobacteria	Pasteurellales	Pasteurellaceae	4	0.00%
Bacteria	Proteobacteria	Gammaproteobacteria	Methylococcales	Crenotrichaceae	4	0.00%
Bacteria	Proteobacteria	Gammaproteobacteria	Aeromonadales	Unclassified	4	0.00%
Bacteria	Proteobacteria	Deltaproteobacteria	Myxococcales	Haliangiaceae	4	0.00%
Bacteria	Proteobacteria	Deltaproteobacteria	Bdellovibrionales	Bdellovibrionaceae	4	0.00%
Bacteria	Proteobacteria	Betaproteobacteria	Burkholderiales	Burkholderiaceae	4	0.00%
Bacteria	Proteobacteria	Betaproteobacteria	Burkholderiales	Alcaligenaceae	4	0.00%
Bacteria	Proteobacteria	Betaproteobacteria	Burkholderiales	Unclassified	4	0.00%
Bacteria	Proteobacteria	Alphaproteobacteria	Rhodobacterales	Hyphomonadaceae	4	0.00%
Bacteria	Proteobacteria	Alphaproteobacteria	Rhizobiales	Bartonellaceae	4	0.00%
Bacteria	Proteobacteria	Alphaproteobacteria	Rhizobiales	Aurantimonadaceae	4	0.00%
Bacteria	Planctomycetes	Planctomycetia	Pirellulales	Pirellulaceae	4	0.00%
Bacteria	Firmicutes	Erysipelotrichi	Erysipelotrichales	Erysipelotrichaceae	4	0.00%
Bacteria	Firmicutes	Bacilli	Lactobacillales	Lactobacillaceae	4	0.00%
Bacteria	Firmicutes	Bacilli	Lactobacillales	Carnobacteriaceae	4	0.00%
Bacteria	Firmicutes	Bacilli	Bacillales	Alicyclobacillaceae	4	0.00%
Bacteria	Cyanobacteria	Nostocophycideae	Stigonematales	Rivulariaceae	4	0.00%
Bacteria	Bacteroidetes	[Saprospirae]	[Saprospirales]	Saprospiraceae	4	0.00%
Bacteria	Actinobacteria	Actinobacteria	Actinomycetales	Gordoniaceae	4	0.00%
Bacteria	Proteobacteria	Gammaproteobacteria	Legionellales	Coxiellaceae	3	0.00%
Bacteria	Proteobacteria	Gammaproteobacteria	Chromatiales	Unclassified	3	0.00%
Bacteria	Proteobacteria	Gammaproteobacteria	Alteromonadales	Colwelliaceae	3	0.00%
Bacteria	Proteobacteria	Deltaproteobacteria	Desulfuromonadales	Geobacteraceae	3	0.00%
Bacteria	Proteobacteria	Deltaproteobacteria	Bdellovibrionales	Bacteriovoracaceae	3	0.00%
Bacteria	Proteobacteria	Betaproteobacteria	ASSO-13	Unclassified	3	0.00%
Bacteria	Proteobacteria	Alphaproteobacteria	Rhizobiales	Beijerinckiaceae	3	0.00%
Bacteria	Proteobacteria	Alphaproteobacteria	Ellin329	Unclassified	3	0.00%
Bacteria	OD1	ZB2	Unclassified	Unclassified	3	0.00%
Bacteria	Firmicutes	Bacilli	Bacillales	[Exiguobacteraceae]	3	0.00%
Bacteria	Cyanobacteria	4C0d-2	YS2	Unclassified	3	0.00%
Bacteria	Chloroflexi	Chloroflexi	Herpetosiphonales	Unclassified	3	0.00%
Bacteria	Chloroflexi	Anaerolineae	SHA-20	Unclassified	3	0.00%
Bacteria	Chlorobi	OPB56	Unclassified	Unclassified	3	0.00%
Bacteria	Bacteroidetes	Bacteroidia	Bacteroidales	Prevotellaceae	3	0.00%
Bacteria	Actinobacteria	Actinobacteria	Actinomycetales	Streptomycetaceae	3	0.00%
Bacteria	Actinobacteria	Actinobacteria	Actinomycetales	Nocardiaceae	3	0.00%
Bacteria	Acidobacteria	Solibacteres	Solibacterales	Unclassified	3	0.00%
Bacteria	Acidobacteria	Acidobacteria-6	iii1-15	Unclassified	3	0.00%
Bacteria	Acidobacteria	Acidobacteria-6	Unclassified	Unclassified	3	0.00%
Bacteria	Synergistetes	Synergistia	Synergistales	Dethiosulfovibrionaceae	2	0.00%
Bacteria	Spirochaetes	[Leptospirae]	[Leptospirales]	Leptospiraceae	2	0.00%
Bacteria	Proteobacteria	Gammaproteobacteria	Xanthomonadales	Sinobacteraceae	2	0.00%
Bacteria	Proteobacteria	Gammaproteobacteria	Thiotrichales	Piscirickettsiaceae	2	0.00%
Bacteria	Proteobacteria	Gammaproteobacteria	Chromatiales	Ectothiorhodospiraceae	2	0.00%
Bacteria	Proteobacteria	Gammaproteobacteria	Cardiobacteriales	Unclassified	2	0.00%
Bacteria	Proteobacteria	Deltaproteobacteria	Syntrophobacterales	Syntrophorhabdaceae	2	0.00%
Bacteria	Proteobacteria	Deltaproteobacteria	Syntrophobacterales	Syntrophobacteraceae	2	0.00%
Bacteria	Proteobacteria	Deltaproteobacteria	Myxococcales	Unclassified	2	0.00%
Bacteria	Proteobacteria	Betaproteobacteria	SBla14	Unclassified	2	0.00%
Bacteria	Proteobacteria	Betaproteobacteria	Hydrogenophilales	Hydrogenophilaceae	2	0.00%
Bacteria	Proteobacteria	Alphaproteobacteria	Sphingomonadales	Unclassified	2	0.00%
Bacteria	Proteobacteria	Alphaproteobacteria	Rickettsiales	Pelagibacteraceae	2	0.00%
Bacteria	Proteobacteria	Alphaproteobacteria	Rickettsiales	Anaplasmataceae	2	0.00%
Bacteria	Proteobacteria	Alphaproteobacteria	Kiloniellales	Unclassified	2	0.00%
Bacteria	Planctomycetes	Phycisphaerae	WD2101	Unclassified	2	0.00%
Bacteria	Nitrospirae	Nitrospira	Nitrospirales	0319-6A21	2	0.00%
Bacteria	Gemmatimonadetes	Gemm-3	Unclassified	Unclassified	2	0.00%
Bacteria	GN02	BD1-5	Unclassified	Unclassified	2	0.00%
Bacteria	FBP	Unclassified	Unclassified	Unclassified	2	0.00%
Bacteria	Cyanobacteria	Oscillatoriophycideae	Chroococcales	Cyanobacteriaceae	2	0.00%
Bacteria	Chloroflexi	Thermomicrobia	JG30-KF-CM45	Unclassified	2	0.00%
Bacteria	Chloroflexi	Anaerolineae	envOPS12	Unclassified	2	0.00%
Bacteria	Chloroflexi	Anaerolineae	SBR1031	A4b	2	0.00%
Bacteria	Chloroflexi	Anaerolineae	Caldilineales	Caldilineaceae	2	0.00%
Bacteria	Chlorobi	BSV26	A89	Unclassified	2	0.00%
Bacteria	Actinobacteria	Actinobacteria	Actinomycetales	Yaniellaceae	2	0.00%
Bacteria	Actinobacteria	Actinobacteria	Actinomycetales	Cellulomonadaceae	2	0.00%
Bacteria	Actinobacteria	Acidimicrobiia	Acidimicrobiales	Unclassified	2	0.00%
Bacteria	Acidobacteria	GAL08	Unclassified	Unclassified	2	0.00%
Bacteria	Acidobacteria	Acidobacteriia	Acidobacteriales	Acidobacteriaceae	2	0.00%
Bacteria	Acidobacteria	AT-s2-57	Unclassified	Unclassified	2	0.00%
Bacteria	Verrucomicrobia	[Spartobacteria]	[Chthoniobacterales]	[Chthoniobacteraceae]	1	0.00%
Bacteria	Verrucomicrobia	[Pedosphaerae]	[Pedosphaerales]	Unclassified	1	0.00%
Bacteria	Thermotogae	Thermotogae	Thermotogales	Thermotogaceae	1	0.00%
Bacteria	Synergistetes	Synergistia	Synergistales	Anaerobaculaceae	1	0.00%
Bacteria	SBR1093	EC214	Unclassified	Unclassified	1	0.00%
Bacteria	Proteobacteria	Gammaproteobacteria	HOC36	Unclassified	1	0.00%
Bacteria	Proteobacteria	Deltaproteobacteria	Spirobacillales	Unclassified	1	0.00%
Bacteria	Proteobacteria	Deltaproteobacteria	NB1-j	MND4	1	0.00%
Bacteria	Proteobacteria	Deltaproteobacteria	Myxococcales	OM27	1	0.00%
Bacteria	Proteobacteria	Betaproteobacteria	SC-I-84	Unclassified	1	0.00%
Bacteria	Proteobacteria	Betaproteobacteria	Nitrosomonadales	Nitrosomonadaceae	1	0.00%
Bacteria	Proteobacteria	Betaproteobacteria	MND1	Unclassified	1	0.00%
Bacteria	Proteobacteria	Alphaproteobacteria	Kiloniellales	Kiloniellaceae	1	0.00%
Bacteria	Proteobacteria	Alphaproteobacteria	BD7-3	Unclassified	1	0.00%
Bacteria	Planctomycetes	Planctomycetia	Gemmatales	Isosphaeraceae	1	0.00%
Bacteria	Planctomycetes	Planctomycetia	Gemmatales	Gemmataceae	1	0.00%
Bacteria	Planctomycetes	Phycisphaerae	mle1-8	Unclassified	1	0.00%
Bacteria	OP8	OP8_2	Unclassified	Unclassified	1	0.00%
Bacteria	OP1	OPB14	Unclassified	Unclassified	1	0.00%
Bacteria	OD1	SM2F11	Unclassified	Unclassified	1	0.00%
Bacteria	NKB19	TSBW08	Unclassified	Unclassified	1	0.00%
Bacteria	Gemmatimonadetes	Gemm-1	Unclassified	Unclassified	1	0.00%
Bacteria	Firmicutes	Clostridia	Thermoanaerobacterales	Thermodesulfobiaceae	1	0.00%
Bacteria	Firmicutes	Clostridia	SHA-98	Unclassified	1	0.00%
Bacteria	Firmicutes	Clostridia	Clostridiales	Peptococcaceae	1	0.00%
Bacteria	Firmicutes	Bacilli	Lactobacillales	Leuconostocaceae	1	0.00%
Bacteria	Fibrobacteres	Fibrobacteria	Fibrobacterales	Fibrobacteraceae	1	0.00%
Bacteria	Cyanobacteria	Synechococcophycideae	Synechococcales	Synechococcaceae	1	0.00%
Bacteria	Cyanobacteria	Oscillatoriophycideae	Oscillatoriales	Phormidiaceae	1	0.00%
Bacteria	Chloroflexi	TK17	mle1-48	Unclassified	1	0.00%
Bacteria	Chloroflexi	TK10	B07_WMSP1	Unclassified	1	0.00%
Bacteria	Chloroflexi	Ktedonobacteria	JG30-KF-AS9	Unclassified	1	0.00%
Bacteria	Chloroflexi	Ellin6529	Unclassified	Unclassified	1	0.00%
Bacteria	Chloroflexi	Dehalococcoidetes	GIF9	Unclassified	1	0.00%
Bacteria	Chloroflexi	Anaerolineae	SJA-15	Unclassified	1	0.00%
Bacteria	Chlorobi	Ignavibacteria	Ignavibacteriales	Ignavibacteriaceae	1	0.00%
Bacteria	Bacteroidetes	[Rhodothermi]	[Rhodothermales]	Rhodothermaceae	1	0.00%
Bacteria	Bacteroidetes	VC2_1_Bac22	Unclassified	Unclassified	1	0.00%
Bacteria	Bacteroidetes	Flavobacteriia	Flavobacteriales	Unclassified	1	0.00%
Bacteria	Bacteroidetes	Unclassified	Unclassified	Unclassified	1	0.00%
Bacteria	Armatimonadetes	SJA-176	RB046	Unclassified	1	0.00%
Bacteria	Actinobacteria	OPB41	Unclassified	Unclassified	1	0.00%
Bacteria	Actinobacteria	Coriobacteriia	Coriobacteriales	Coriobacteriaceae	1	0.00%
Bacteria	Actinobacteria	Actinobacteria	Bifidobacteriales	Bifidobacteriaceae	1	0.00%
Bacteria	Actinobacteria	Actinobacteria	Actinomycetales	Frankiaceae	1	0.00%
Bacteria	Actinobacteria	Unclassified	Unclassified	Unclassified	1	0.00%
Bacteria	Acidobacteria	[Chloracidobacteria]	RB41	Unclassified	1	0.00%
Bacteria	Acidobacteria	[Chloracidobacteria]	PK29	Unclassified	1	0.00%
Bacteria	Acidobacteria	Solibacteres	Solibacterales	Solibacteraceae	1	0.00%
Bacteria	Acidobacteria	Solibacteres	Solibacterales	MVS-65	1	0.00%
Bacteria	Acidobacteria	OS-K	Unclassified	Unclassified	1	0.00%
Bacteria	Acidobacteria	Acidobacteria-6	CCU21	Unclassified	1	0.00%
Archaea	Euryarchaeota	Thermoplasmata	E2	[Methanomassiliicoccaceae]	1	0.00%
Archaea	Euryarchaeota	Methanomicrobia	Methanosarcinales	Methanosaetaceae	1	0.00%

## Sheet: Genus
Domain	Phylum	Class	Order	Family	Genus	Absolute count	Pct
Bacteria	Proteobacteria	Alphaproteobacteria	Rickettsiales	Rickettsiaceae	Wolbachia	271434	97.33%
Bacteria	Proteobacteria	Gammaproteobacteria	Pseudomonadales	Moraxellaceae	Acinetobacter	1150	0.41%
Bacteria	Actinobacteria	Actinobacteria	Actinomycetales	Corynebacteriaceae	Corynebacterium	400	0.14%
Bacteria	Proteobacteria	Gammaproteobacteria	Pseudomonadales	Pseudomonadaceae	Pseudomonas	399	0.14%
Bacteria	Proteobacteria	Betaproteobacteria	Burkholderiales	Comamonadaceae	Unclassified	349	0.13%
Bacteria	Proteobacteria	Gammaproteobacteria	Alteromonadales	[Chromatiaceae]	Rheinheimera	257	0.09%
Bacteria	Bacteroidetes	Flavobacteriia	Flavobacteriales	[Weeksellaceae]	Chryseobacterium	250	0.09%
Bacteria	Proteobacteria	Gammaproteobacteria	Xanthomonadales	Xanthomonadaceae	Unclassified	202	0.07%
Bacteria	Proteobacteria	Gammaproteobacteria	Aeromonadales	Aeromonadaceae	Unclassified	202	0.07%
Bacteria	Proteobacteria	Alphaproteobacteria	Sphingomonadales	Sphingomonadaceae	Sphingomonas	156	0.06%
Bacteria	Proteobacteria	Betaproteobacteria	Burkholderiales	Comamonadaceae	Curvibacter	147	0.05%
Bacteria	Firmicutes	Bacilli	Bacillales	Staphylococcaceae	Staphylococcus	122	0.04%
Bacteria	Actinobacteria	Actinobacteria	Actinomycetales	Propionibacteriaceae	Propionibacterium	88	0.03%
Bacteria	Proteobacteria	Betaproteobacteria	Burkholderiales	Comamonadaceae	Delftia	87	0.03%
Bacteria	Proteobacteria	Betaproteobacteria	Burkholderiales	Comamonadaceae	Comamonas	87	0.03%
Bacteria	Proteobacteria	Gammaproteobacteria	Enterobacteriales	Enterobacteriaceae	Unclassified	85	0.03%
Bacteria	Proteobacteria	Epsilonproteobacteria	Campylobacterales	Campylobacteraceae	Arcobacter	83	0.03%
Bacteria	Actinobacteria	Actinobacteria	Actinomycetales	Micrococcaceae	Citricoccus	82	0.03%
Bacteria	Proteobacteria	Alphaproteobacteria	Rhodobacterales	Rhodobacteraceae	Paracoccus	76	0.03%
Bacteria	Proteobacteria	Betaproteobacteria	Rhodocyclales	Rhodocyclaceae	Dechloromonas	71	0.03%
Bacteria	Actinobacteria	Actinobacteria	Actinomycetales	Micrococcaceae	Nesterenkonia	71	0.03%
Bacteria	Actinobacteria	Actinobacteria	Actinomycetales	Micrococcaceae	Kocuria	70	0.03%
Bacteria	Proteobacteria	Gammaproteobacteria	Pseudomonadales	Pseudomonadaceae	Unclassified	69	0.02%
Bacteria	Proteobacteria	Gammaproteobacteria	Vibrionales	Vibrionaceae	Photobacterium	65	0.02%
Bacteria	Bacteroidetes	Bacteroidia	Bacteroidales	Bacteroidaceae	Bacteroides	64	0.02%
Bacteria	Bacteroidetes	Flavobacteriia	Flavobacteriales	[Weeksellaceae]	Cloacibacterium	56	0.02%
Bacteria	Bacteroidetes	Sphingobacteriia	Sphingobacteriales	Sphingobacteriaceae	Sphingobacterium	55	0.02%
Bacteria	Chloroflexi	Chloroflexi	Chloroflexales	Chloroflexaceae	Chloroflexus	54	0.02%
Bacteria	Bacteroidetes	[Saprospirae]	[Saprospirales]	Chitinophagaceae	Sediminibacterium	50	0.02%
Bacteria	Proteobacteria	Betaproteobacteria	Burkholderiales	Comamonadaceae	Variovorax	49	0.02%
Bacteria	Bacteroidetes	Flavobacteriia	Flavobacteriales	Flavobacteriaceae	Flavobacterium	46	0.02%
Bacteria	Proteobacteria	Alphaproteobacteria	Caulobacterales	Caulobacteraceae	Unclassified	45	0.02%
Bacteria	Actinobacteria	Actinobacteria	Actinomycetales	Micrococcaceae	Unclassified	45	0.02%
Bacteria	Proteobacteria	Gammaproteobacteria	Vibrionales	Pseudoalteromonadaceae	Vibrio	44	0.02%
Bacteria	Proteobacteria	Alphaproteobacteria	Rhizobiales	Xanthobacteraceae	Azorhizobium	44	0.02%
Bacteria	Proteobacteria	Betaproteobacteria	Burkholderiales	Oxalobacteraceae	Unclassified	38	0.01%
Bacteria	Firmicutes	Bacilli	Bacillales	Planococcaceae	Unclassified	38	0.01%
Bacteria	Proteobacteria	Gammaproteobacteria	Xanthomonadales	Xanthomonadaceae	Stenotrophomonas	36	0.01%
Bacteria	Proteobacteria	Gammaproteobacteria	Vibrionales	Vibrionaceae	Vibrio	36	0.01%
Bacteria	Bacteroidetes	Sphingobacteriia	Sphingobacteriales	Unclassified	Unclassified	36	0.01%
Bacteria	Proteobacteria	Alphaproteobacteria	Rhodobacterales	Rhodobacteraceae	Unclassified	35	0.01%
Bacteria	Proteobacteria	Alphaproteobacteria	Rhizobiales	Rhizobiaceae	Agrobacterium	35	0.01%
Bacteria	Bacteroidetes	Sphingobacteriia	Sphingobacteriales	Sphingobacteriaceae	Pedobacter	35	0.01%
Bacteria	Proteobacteria	Gammaproteobacteria	Pseudomonadales	Moraxellaceae	Unclassified	32	0.01%
Bacteria	Proteobacteria	Betaproteobacteria	Rhodocyclales	Rhodocyclaceae	Unclassified	32	0.01%
Bacteria	Actinobacteria	Actinobacteria	Actinomycetales	Micrococcaceae	Micrococcus	32	0.01%
Bacteria	Proteobacteria	Gammaproteobacteria	Pseudomonadales	Moraxellaceae	Enhydrobacter	31	0.01%
Bacteria	Proteobacteria	Alphaproteobacteria	Rhizobiales	Unclassified	Unclassified	30	0.01%
Bacteria	Acidobacteria	Sva0725	Sva0725	Unclassified	Unclassified	29	0.01%
Bacteria	Proteobacteria	Alphaproteobacteria	Rhodospirillales	Unclassified	Unclassified	27	0.01%
Bacteria	Proteobacteria	Alphaproteobacteria	Rhizobiales	Methylobacteriaceae	Unclassified	27	0.01%
Bacteria	Proteobacteria	Betaproteobacteria	Burkholderiales	Comamonadaceae	Pelomonas	26	0.01%
Bacteria	Proteobacteria	Alphaproteobacteria	Rhodospirillales	Rhodospirillaceae	Unclassified	25	0.01%
Bacteria	Firmicutes	Bacilli	Bacillales	Staphylococcaceae	Jeotgalicoccus	24	0.01%
Bacteria	Proteobacteria	Alphaproteobacteria	Rhizobiales	Xanthobacteraceae	Xanthobacter	22	0.01%
Bacteria	Proteobacteria	Alphaproteobacteria	Rhizobiales	Rhizobiaceae	Unclassified	22	0.01%
Bacteria	Proteobacteria	Betaproteobacteria	Rhodocyclales	Rhodocyclaceae	Azovibrio	21	0.01%
Bacteria	Proteobacteria	Alphaproteobacteria	Sphingomonadales	Sphingomonadaceae	Unclassified	21	0.01%
Bacteria	Proteobacteria	Alphaproteobacteria	Caulobacterales	Caulobacteraceae	Phenylobacterium	21	0.01%
Bacteria	Proteobacteria	Gammaproteobacteria	Aeromonadales	Aeromonadaceae	Aeromonas	20	0.01%
Bacteria	Proteobacteria	Alphaproteobacteria	Rhodospirillales	Rhodospirillaceae	Azospirillum	20	0.01%
Bacteria	Proteobacteria	Alphaproteobacteria	Unclassified	Unclassified	Unclassified	19	0.01%
Bacteria	Acidobacteria	[Chloracidobacteria]	RB41	Ellin6075	Unclassified	19	0.01%
Bacteria	Proteobacteria	Gammaproteobacteria	Alteromonadales	[Chromatiaceae]	Alishewanella	18	0.01%
Bacteria	Proteobacteria	Alphaproteobacteria	Rhizobiales	Hyphomicrobiaceae	Devosia	18	0.01%
Bacteria	Proteobacteria	Alphaproteobacteria	Caulobacterales	Caulobacteraceae	Brevundimonas	18	0.01%
Bacteria	Nitrospirae	Nitrospira	Nitrospirales	[Thermodesulfovibrionaceae]	Thermodesulfovibrio	18	0.01%
Bacteria	Firmicutes	Bacilli	Lactobacillales	Streptococcaceae	Streptococcus	18	0.01%
Bacteria	Firmicutes	Bacilli	Bacillales	Bacillaceae	Bacillus	18	0.01%
Bacteria	Cyanobacteria	Synechococcophycideae	Pseudanabaenales	Pseudanabaenaceae	Arthronema	18	0.01%
Bacteria	Bacteroidetes	Bacteroidia	Bacteroidales	Porphyromonadaceae	Unclassified	18	0.01%
Bacteria	Proteobacteria	Betaproteobacteria	Burkholderiales	Oxalobacteraceae	Ralstonia	17	0.01%
Bacteria	Proteobacteria	Betaproteobacteria	Burkholderiales	Comamonadaceae	Hydrogenophaga	17	0.01%
Bacteria	Proteobacteria	Betaproteobacteria	Burkholderiales	Comamonadaceae	Acidovorax	17	0.01%
Bacteria	Proteobacteria	Alphaproteobacteria	Rhizobiales	Hyphomicrobiaceae	Hyphomicrobium	17	0.01%
Bacteria	Firmicutes	Clostridia	Clostridiales	Unclassified	Unclassified	17	0.01%
Bacteria	Firmicutes	Bacilli	Bacillales	Staphylococcaceae	Salinicoccus	17	0.01%
Bacteria	Bacteroidetes	Flavobacteriia	Flavobacteriales	[Weeksellaceae]	Unclassified	17	0.01%
Bacteria	Proteobacteria	Alphaproteobacteria	Sphingomonadales	Sphingomonadaceae	Novosphingobium	16	0.01%
Bacteria	Firmicutes	Clostridia	Clostridiales	Clostridiaceae	Unclassified	16	0.01%
Bacteria	Chloroflexi	Anaerolineae	Anaerolineales	Anaerolinaceae	C1_B004	16	0.01%
Bacteria	Proteobacteria	Gammaproteobacteria	Alteromonadales	Alteromonadaceae	Cellvibrio	15	0.01%
Bacteria	Proteobacteria	Betaproteobacteria	Thiobacterales	Unclassified	Unclassified	15	0.01%
Bacteria	Firmicutes	Bacilli	Bacillales	Planococcaceae	Staphylococcus	15	0.01%
Bacteria	Actinobacteria	Actinobacteria	Actinomycetales	Brevibacteriaceae	Brevibacterium	15	0.01%
Bacteria	Proteobacteria	Gammaproteobacteria	Alteromonadales	Shewanellaceae	Shewanella	13	0.00%
Bacteria	Firmicutes	Clostridia	Clostridiales	Ruminococcaceae	Anaerofilum	13	0.00%
Bacteria	Bacteroidetes	Flavobacteriia	Flavobacteriales	[Weeksellaceae]	Wautersiella	13	0.00%
Bacteria	[Thermi]	Deinococci	Thermales	Thermaceae	Meiothermus	12	0.00%
Bacteria	Proteobacteria	Gammaproteobacteria	Xanthomonadales	Xanthomonadaceae	Arenimonas	12	0.00%
Bacteria	Proteobacteria	Epsilonproteobacteria	Campylobacterales	Helicobacteraceae	Unclassified	12	0.00%
Bacteria	Proteobacteria	Betaproteobacteria	Methylophilales	Methylophilaceae	Methylotenera	12	0.00%
Bacteria	Firmicutes	Clostridia	Clostridiales	Peptostreptococcaceae	Unclassified	12	0.00%
Bacteria	Bacteroidetes	Sphingobacteriia	Sphingobacteriales	Sphingobacteriaceae	Unclassified	12	0.00%
Bacteria	Actinobacteria	Actinobacteria	Actinomycetales	Mycobacteriaceae	Mycobacterium	12	0.00%
Bacteria	[Thermi]	Deinococci	Deinococcales	Deinococcaceae	Deinococcus	11	0.00%
Bacteria	Proteobacteria	Gammaproteobacteria	Pseudomonadales	Moraxellaceae	Moraxella	11	0.00%
Bacteria	Proteobacteria	Gammaproteobacteria	Enterobacteriales	Enterobacteriaceae	Enterobacter	11	0.00%
Bacteria	Proteobacteria	Alphaproteobacteria	Rhizobiales	Rhodobiaceae	Afifella	11	0.00%
Bacteria	OP1	MSBL6	Unclassified	Unclassified	Unclassified	11	0.00%
Bacteria	Actinobacteria	Actinobacteria	Actinomycetales	Dermabacteraceae	Brachybacterium	11	0.00%
Bacteria	Proteobacteria	Gammaproteobacteria	Xanthomonadales	Xanthomonadaceae	Pseudoxanthomonas	10	0.00%
Bacteria	Proteobacteria	Gammaproteobacteria	Enterobacteriales	Enterobacteriaceae	Dickeya	10	0.00%
Bacteria	Proteobacteria	Betaproteobacteria	Burkholderiales	Comamonadaceae	Ramlibacter	10	0.00%
Bacteria	Proteobacteria	Betaproteobacteria	Unclassified	Unclassified	Unclassified	10	0.00%
Bacteria	Proteobacteria	Alphaproteobacteria	Rhizobiales	Phyllobacteriaceae	Unclassified	10	0.00%
Bacteria	Proteobacteria	Alphaproteobacteria	Rhizobiales	Brucellaceae	Ochrobactrum	10	0.00%
Bacteria	Bacteroidetes	Bacteroidia	Bacteroidales	Unclassified	Unclassified	10	0.00%
Bacteria	Actinobacteria	Actinobacteria	Actinomycetales	Nocardioidaceae	Unclassified	10	0.00%
Bacteria	Actinobacteria	Actinobacteria	Actinomycetales	Microbacteriaceae	Microbacterium	10	0.00%
Bacteria	Actinobacteria	Actinobacteria	Actinomycetales	Unclassified	Unclassified	10	0.00%
Bacteria	Spirochaetes	Spirochaetes	Spirochaetales	Spirochaetaceae	Treponema	9	0.00%
Bacteria	Proteobacteria	Gammaproteobacteria	Xanthomonadales	Xanthomonadaceae	Luteimonas	9	0.00%
Bacteria	Proteobacteria	Gammaproteobacteria	Vibrionales	Vibrionaceae	Unclassified	9	0.00%
Bacteria	Proteobacteria	Gammaproteobacteria	Vibrionales	Pseudoalteromonadaceae	Unclassified	9	0.00%
Bacteria	Proteobacteria	Epsilonproteobacteria	Campylobacterales	Helicobacteraceae	Sulfuricurvum	9	0.00%
Bacteria	Proteobacteria	Deltaproteobacteria	Desulfobacterales	Desulfobulbaceae	Unclassified	9	0.00%
Bacteria	Proteobacteria	Alphaproteobacteria	Rhizobiales	Hyphomicrobiaceae	Unclassified	9	0.00%
Bacteria	Firmicutes	Clostridia	Clostridiales	Lachnospiraceae	Coprococcus	9	0.00%
Bacteria	Firmicutes	Bacilli	Bacillales	Bacillaceae	Unclassified	9	0.00%
Bacteria	Chloroflexi	Anaerolineae	OPB11	Unclassified	Unclassified	9	0.00%
Bacteria	Actinobacteria	Actinobacteria	Actinomycetales	Intrasporangiaceae	Phycicoccus	9	0.00%
Bacteria	Actinobacteria	Actinobacteria	Actinomycetales	Actinomycetaceae	Actinomyces	9	0.00%
Bacteria	Proteobacteria	Gammaproteobacteria	Enterobacteriales	Enterobacteriaceae	Stenotrophomonas	8	0.00%
Bacteria	Proteobacteria	Betaproteobacteria	Burkholderiales	Comamonadaceae	Rubrivivax	8	0.00%
Bacteria	Proteobacteria	Alphaproteobacteria	Sphingomonadales	Sphingomonadaceae	Kaistobacter	8	0.00%
Bacteria	Fusobacteria	Fusobacteriia	Fusobacteriales	Unclassified	Unclassified	8	0.00%
Bacteria	Firmicutes	Clostridia	Clostridiales	Lachnospiraceae	Unclassified	8	0.00%
Bacteria	Bacteroidetes	Cytophagia	Cytophagales	Cytophagaceae	Unclassified	8	0.00%
Bacteria	Proteobacteria	Gammaproteobacteria	Aeromonadales	Aeromonadaceae	Oceanimonas	7	0.00%
Bacteria	Proteobacteria	Deltaproteobacteria	Myxococcales	Polyangiaceae	Unclassified	7	0.00%
Bacteria	Proteobacteria	Betaproteobacteria	Burkholderiales	Comamonadaceae	Hylemonella	7	0.00%
Bacteria	NKB19	Unclassified	Unclassified	Unclassified	Unclassified	7	0.00%
Bacteria	Firmicutes	Clostridia	Clostridiales	[Tissierellaceae]	Anaerococcus	7	0.00%
Bacteria	Firmicutes	Clostridia	Clostridiales	[Mogibacteriaceae]	Unclassified	7	0.00%
Bacteria	Chloroflexi	Chloroflexi	[Roseiflexales]	[Roseiflexaceae]	Roseiflexus	7	0.00%
Bacteria	Chloroflexi	Anaerolineae	GCA004	Unclassified	Unclassified	7	0.00%
Bacteria	Actinobacteria	Actinobacteria	Actinomycetales	Intrasporangiaceae	Unclassified	7	0.00%
Bacteria	Verrucomicrobia	Opitutae	Opitutales	Opitutaceae	Opitutus	6	0.00%
Bacteria	Proteobacteria	Gammaproteobacteria	Xanthomonadales	Xanthomonadaceae	Thermomonas	6	0.00%
Bacteria	Proteobacteria	Gammaproteobacteria	Enterobacteriales	Enterobacteriaceae	Erwinia	6	0.00%
Bacteria	Proteobacteria	Alphaproteobacteria	Sphingomonadales	Sphingomonadaceae	Sphingobium	6	0.00%
Bacteria	Proteobacteria	Alphaproteobacteria	Rickettsiales	Rickettsiaceae	Orientia	6	0.00%
Bacteria	Proteobacteria	Alphaproteobacteria	Rhodospirillales	Rhodospirillaceae	Magnetospirillum	6	0.00%
Bacteria	Proteobacteria	Alphaproteobacteria	Rhizobiales	Bradyrhizobiaceae	Unclassified	6	0.00%
Bacteria	Firmicutes	Clostridia	Clostridiales	Veillonellaceae	Veillonella	6	0.00%
Bacteria	Cyanobacteria	Oscillatoriophycideae	Chroococcales	Xenococcaceae	Unclassified	6	0.00%
Bacteria	Cyanobacteria	ML635J-21	Unclassified	Unclassified	Unclassified	6	0.00%
Bacteria	Actinobacteria	Actinobacteria	Actinomycetales	Geodermatophilaceae	Geodermatophilus	6	0.00%
Bacteria	Actinobacteria	Actinobacteria	Actinomycetales	Dermacoccaceae	Dermacoccus	6	0.00%
Bacteria	Verrucomicrobia	[Pedosphaerae]	[Pedosphaerales]	Ellin515	Unclassified	5	0.00%
Bacteria	Verrucomicrobia	Verrucomicrobiae	Verrucomicrobiales	Verrucomicrobiaceae	Prosthecobacter	5	0.00%
Bacteria	Verrucomicrobia	Opitutae	Opitutales	Opitutaceae	Unclassified	5	0.00%
Bacteria	TM7	TM7-3	Unclassified	Unclassified	Unclassified	5	0.00%
Bacteria	Proteobacteria	Gammaproteobacteria	Oceanospirillales	Halomonadaceae	Halomonas	5	0.00%
Bacteria	Proteobacteria	Gammaproteobacteria	Enterobacteriales	Enterobacteriaceae	Serratia	5	0.00%
Bacteria	Proteobacteria	Gammaproteobacteria	Alteromonadales	Alteromonadaceae	Glaciecola	5	0.00%
Bacteria	Proteobacteria	Gammaproteobacteria	Alteromonadales	Unclassified	Unclassified	5	0.00%
Bacteria	Proteobacteria	Gammaproteobacteria	Unclassified	Unclassified	Unclassified	5	0.00%
Bacteria	Proteobacteria	Epsilonproteobacteria	Campylobacterales	Campylobacteraceae	Sulfurospirillum	5	0.00%
Bacteria	Proteobacteria	Deltaproteobacteria	Desulfovibrionales	Desulfovibrionaceae	Unclassified	5	0.00%
Bacteria	Proteobacteria	Betaproteobacteria	Methylophilales	Methylophilaceae	Unclassified	5	0.00%
Bacteria	Proteobacteria	Alphaproteobacteria	Rickettsiales	Unclassified	Unclassified	5	0.00%
Bacteria	Proteobacteria	Alphaproteobacteria	Rhodospirillales	Acetobacteraceae	Unclassified	5	0.00%
Bacteria	Proteobacteria	Alphaproteobacteria	Rhodobacterales	Rhodobacteraceae	Amaricoccus	5	0.00%
Bacteria	Proteobacteria	Alphaproteobacteria	Rhizobiales	Methylobacteriaceae	Methylobacterium	5	0.00%
Bacteria	Fusobacteria	Fusobacteriia	Fusobacteriales	Fusobacteriaceae	Fusobacterium	5	0.00%
Bacteria	Firmicutes	Clostridia	Clostridiales	[Acidaminobacteraceae]	Fusibacter	5	0.00%
Bacteria	Firmicutes	Clostridia	Clostridiales	Clostridiaceae	Clostridium	5	0.00%
Bacteria	Bacteroidetes	Flavobacteriia	Flavobacteriales	Cryomorphaceae	Fluviicola	5	0.00%
Bacteria	Bacteroidetes	Cytophagia	Cytophagales	Cytophagaceae	Pontibacter	5	0.00%
Bacteria	Bacteroidetes	Bacteroidia	Bacteroidales	SB-1	Unclassified	5	0.00%
Bacteria	Actinobacteria	Actinobacteria	Actinomycetales	Dietziaceae	Dietzia	5	0.00%
Bacteria	Acidobacteria	DA052	Ellin6513	Unclassified	Unclassified	5	0.00%
Bacteria	Proteobacteria	Gammaproteobacteria	Vibrionales	Pseudoalteromonadaceae	Pseudoalteromonas	4	0.00%
Bacteria	Proteobacteria	Gammaproteobacteria	Pasteurellales	Pasteurellaceae	Haemophilus	4	0.00%
Bacteria	Proteobacteria	Gammaproteobacteria	Oceanospirillales	Oceanospirillaceae	Marinomonas	4	0.00%
Bacteria	Proteobacteria	Gammaproteobacteria	Oceanospirillales	Halomonadaceae	Candidatus Portiera	4	0.00%
Bacteria	Proteobacteria	Gammaproteobacteria	Methylococcales	Crenotrichaceae	Crenothrix	4	0.00%
Bacteria	Proteobacteria	Gammaproteobacteria	Aeromonadales	Unclassified	Unclassified	4	0.00%
Bacteria	Proteobacteria	Deltaproteobacteria	Syntrophobacterales	Syntrophaceae	Unclassified	4	0.00%
Bacteria	Proteobacteria	Deltaproteobacteria	Myxococcales	Haliangiaceae	Unclassified	4	0.00%
Bacteria	Proteobacteria	Deltaproteobacteria	Bdellovibrionales	Bdellovibrionaceae	Bdellovibrio	4	0.00%
Bacteria	Proteobacteria	Betaproteobacteria	Burkholderiales	Oxalobacteraceae	Janthinobacterium	4	0.00%
Bacteria	Proteobacteria	Betaproteobacteria	Burkholderiales	Comamonadaceae	Polaromonas	4	0.00%
Bacteria	Proteobacteria	Betaproteobacteria	Burkholderiales	Burkholderiaceae	Burkholderia	4	0.00%
Bacteria	Proteobacteria	Betaproteobacteria	Burkholderiales	Alcaligenaceae	Unclassified	4	0.00%
Bacteria	Proteobacteria	Betaproteobacteria	Burkholderiales	Unclassified	Unclassified	4	0.00%
Bacteria	Proteobacteria	Alphaproteobacteria	Rhizobiales	Brucellaceae	Pseudochrobactrum	4	0.00%
Bacteria	Proteobacteria	Alphaproteobacteria	Rhizobiales	Bartonellaceae	Unclassified	4	0.00%
Bacteria	Planctomycetes	Planctomycetia	Pirellulales	Pirellulaceae	Unclassified	4	0.00%
Bacteria	Firmicutes	Erysipelotrichi	Erysipelotrichales	Erysipelotrichaceae	Sharpea	4	0.00%
Bacteria	Firmicutes	Clostridia	Clostridiales	Veillonellaceae	Selenomonas	4	0.00%
Bacteria	Firmicutes	Bacilli	Lactobacillales	Lactobacillaceae	Lactobacillus	4	0.00%
Bacteria	Firmicutes	Bacilli	Lactobacillales	Carnobacteriaceae	Trichococcus	4	0.00%
Bacteria	Firmicutes	Bacilli	Bacillales	Alicyclobacillaceae	Alicyclobacillus	4	0.00%
Bacteria	Cyanobacteria	Nostocophycideae	Stigonematales	Rivulariaceae	Calothrix	4	0.00%
Bacteria	Actinobacteria	Actinobacteria	Actinomycetales	Gordoniaceae	Gordonia	4	0.00%
Bacteria	Acidobacteria	Acidobacteriia	Acidobacteriales	Koribacteraceae	Unclassified	4	0.00%
Bacteria	Proteobacteria	Gammaproteobacteria	Xanthomonadales	Xanthomonadaceae	Lysobacter	3	0.00%
Bacteria	Proteobacteria	Gammaproteobacteria	Legionellales	Coxiellaceae	Unclassified	3	0.00%
Bacteria	Proteobacteria	Gammaproteobacteria	Enterobacteriales	Enterobacteriaceae	Salmonella	3	0.00%
Bacteria	Proteobacteria	Gammaproteobacteria	Enterobacteriales	Enterobacteriaceae	Pantoea	3	0.00%
Bacteria	Proteobacteria	Gammaproteobacteria	Chromatiales	Unclassified	Unclassified	3	0.00%
Bacteria	Proteobacteria	Gammaproteobacteria	Alteromonadales	Colwelliaceae	Unclassified	3	0.00%
Bacteria	Proteobacteria	Deltaproteobacteria	Desulfuromonadales	Geobacteraceae	Geobacter	3	0.00%
Bacteria	Proteobacteria	Betaproteobacteria	Rhodocyclales	Rhodocyclaceae	Candidatus Accumulibacter	3	0.00%
Bacteria	Proteobacteria	Betaproteobacteria	Neisseriales	Neisseriaceae	Unclassified	3	0.00%
Bacteria	Proteobacteria	Betaproteobacteria	Burkholderiales	Comamonadaceae	Thiomonas	3	0.00%
Bacteria	Proteobacteria	Betaproteobacteria	ASSO-13	Unclassified	Unclassified	3	0.00%
Bacteria	Proteobacteria	Alphaproteobacteria	Rickettsiales	Rickettsiaceae	Unclassified	3	0.00%
Bacteria	Proteobacteria	Alphaproteobacteria	Rhodospirillales	Rhodospirillaceae	Rhodospirillum	3	0.00%
Bacteria	Proteobacteria	Alphaproteobacteria	Rhodobacterales	Rhodobacteraceae	Rubellimicrobium	3	0.00%
Bacteria	Proteobacteria	Alphaproteobacteria	Rhodobacterales	Hyphomonadaceae	Unclassified	3	0.00%
Bacteria	Proteobacteria	Alphaproteobacteria	Rhizobiales	Methylocystaceae	Pleomorphomonas	3	0.00%
Bacteria	Proteobacteria	Alphaproteobacteria	Rhizobiales	Aurantimonadaceae	Aurantimonas	3	0.00%
Bacteria	Proteobacteria	Alphaproteobacteria	Ellin329	Unclassified	Unclassified	3	0.00%
Bacteria	Proteobacteria	Alphaproteobacteria	Caulobacterales	Caulobacteraceae	Caulobacter	3	0.00%
Bacteria	OD1	ZB2	Unclassified	Unclassified	Unclassified	3	0.00%
Bacteria	Firmicutes	Clostridia	Clostridiales	Clostridiaceae	SMB53	3	0.00%
Bacteria	Firmicutes	Bacilli	Lactobacillales	Aerococcaceae	Aerococcus	3	0.00%
Bacteria	Firmicutes	Bacilli	Bacillales	[Exiguobacteraceae]	Unclassified	3	0.00%
Bacteria	Firmicutes	Bacilli	Bacillales	Paenibacillaceae	Brevibacillus	3	0.00%
Bacteria	Firmicutes	Bacilli	Bacillales	Bacillaceae	Oceanobacillus	3	0.00%
Bacteria	Cyanobacteria	4C0d-2	YS2	Unclassified	Unclassified	3	0.00%
Bacteria	Chloroflexi	Chloroflexi	Herpetosiphonales	Unclassified	Unclassified	3	0.00%
Bacteria	Chloroflexi	Anaerolineae	SHA-20	Unclassified	Unclassified	3	0.00%
Bacteria	Chlorobi	OPB56	Unclassified	Unclassified	Unclassified	3	0.00%
Bacteria	Bacteroidetes	[Saprospirae]	[Saprospirales]	Chitinophagaceae	Unclassified	3	0.00%
Bacteria	Bacteroidetes	Cytophagia	Cytophagales	Cytophagaceae	Runella	3	0.00%
Bacteria	Bacteroidetes	Bacteroidia	Bacteroidales	Prevotellaceae	Prevotella	3	0.00%
Bacteria	Acidobacteria	Solibacteres	Solibacterales	Unclassified	Unclassified	3	0.00%
Bacteria	Acidobacteria	Acidobacteria-6	iii1-15	Unclassified	Unclassified	3	0.00%
Bacteria	Acidobacteria	Acidobacteria-6	Unclassified	Unclassified	Unclassified	3	0.00%
Bacteria	Verrucomicrobia	Verrucomicrobiae	Verrucomicrobiales	Verrucomicrobiaceae	Unclassified	2	0.00%
Bacteria	Synergistetes	Synergistia	Synergistales	Dethiosulfovibrionaceae	HA73	2	0.00%
Bacteria	Proteobacteria	Gammaproteobacteria	Xanthomonadales	Xanthomonadaceae	Dokdonella	2	0.00%
Bacteria	Proteobacteria	Gammaproteobacteria	Xanthomonadales	Sinobacteraceae	Unclassified	2	0.00%
Bacteria	Proteobacteria	Gammaproteobacteria	Thiotrichales	Piscirickettsiaceae	Unclassified	2	0.00%
Bacteria	Proteobacteria	Gammaproteobacteria	Oceanospirillales	Halomonadaceae	Unclassified	2	0.00%
Bacteria	Proteobacteria	Gammaproteobacteria	Enterobacteriales	Enterobacteriaceae	Escherichia	2	0.00%
Bacteria	Proteobacteria	Gammaproteobacteria	Cardiobacteriales	Unclassified	Unclassified	2	0.00%
Bacteria	Proteobacteria	Deltaproteobacteria	Syntrophobacterales	Syntrophorhabdaceae	Unclassified	2	0.00%
Bacteria	Proteobacteria	Deltaproteobacteria	Syntrophobacterales	Syntrophobacteraceae	Unclassified	2	0.00%
Bacteria	Proteobacteria	Deltaproteobacteria	Myxococcales	Unclassified	Unclassified	2	0.00%
Bacteria	Proteobacteria	Deltaproteobacteria	Desulfobacterales	Desulfobulbaceae	Desulfobulbus	2	0.00%
Bacteria	Proteobacteria	Deltaproteobacteria	Bdellovibrionales	Bacteriovoracaceae	Unclassified	2	0.00%
Bacteria	Proteobacteria	Betaproteobacteria	SBla14	Unclassified	Unclassified	2	0.00%
Bacteria	Proteobacteria	Betaproteobacteria	Rhodocyclales	Rhodocyclaceae	Thauera	2	0.00%
Bacteria	Proteobacteria	Betaproteobacteria	Rhodocyclales	Rhodocyclaceae	Methyloversatilis	2	0.00%
Bacteria	Proteobacteria	Betaproteobacteria	Rhodocyclales	Rhodocyclaceae	Azospira	2	0.00%
Bacteria	Proteobacteria	Betaproteobacteria	Neisseriales	Neisseriaceae	Vogesella	2	0.00%
Bacteria	Proteobacteria	Betaproteobacteria	Hydrogenophilales	Hydrogenophilaceae	Thiobacillus	2	0.00%
Bacteria	Proteobacteria	Betaproteobacteria	Burkholderiales	Comamonadaceae	Leptothrix	2	0.00%
Bacteria	Proteobacteria	Alphaproteobacteria	Sphingomonadales	Erythrobacteraceae	Erythrobacter	2	0.00%
Bacteria	Proteobacteria	Alphaproteobacteria	Sphingomonadales	Erythrobacteraceae	Unclassified	2	0.00%
Bacteria	Proteobacteria	Alphaproteobacteria	Sphingomonadales	Unclassified	Unclassified	2	0.00%
Bacteria	Proteobacteria	Alphaproteobacteria	Rickettsiales	Pelagibacteraceae	Unclassified	2	0.00%
Bacteria	Proteobacteria	Alphaproteobacteria	Rhodospirillales	Rhodospirillaceae	Skermanella	2	0.00%
Bacteria	Proteobacteria	Alphaproteobacteria	Rhodospirillales	Acetobacteraceae	Roseomonas	2	0.00%
Bacteria	Proteobacteria	Alphaproteobacteria	Rhodospirillales	Acetobacteraceae	Acidiphilium	2	0.00%
Bacteria	Proteobacteria	Alphaproteobacteria	Rhodobacterales	Rhodobacteraceae	Rhodobacter	2	0.00%
Bacteria	Proteobacteria	Alphaproteobacteria	Rhizobiales	Methylocystaceae	Unclassified	2	0.00%
Bacteria	Proteobacteria	Alphaproteobacteria	Rhizobiales	Hyphomicrobiaceae	Rhodoplanes	2	0.00%
Bacteria	Proteobacteria	Alphaproteobacteria	Rhizobiales	Bradyrhizobiaceae	Balneimonas	2	0.00%
Bacteria	Proteobacteria	Alphaproteobacteria	Rhizobiales	Beijerinckiaceae	Unclassified	2	0.00%
Bacteria	Proteobacteria	Alphaproteobacteria	Kiloniellales	Unclassified	Unclassified	2	0.00%
Bacteria	Proteobacteria	Alphaproteobacteria	Caulobacterales	Caulobacteraceae	Asticcacaulis	2	0.00%
Bacteria	Planctomycetes	Phycisphaerae	WD2101	Unclassified	Unclassified	2	0.00%
Bacteria	Nitrospirae	Nitrospira	Nitrospirales	0319-6A21	Unclassified	2	0.00%
Bacteria	Gemmatimonadetes	Gemm-3	Unclassified	Unclassified	Unclassified	2	0.00%
Bacteria	GN02	BD1-5	Unclassified	Unclassified	Unclassified	2	0.00%
Bacteria	Fusobacteria	Fusobacteriia	Fusobacteriales	Fusobacteriaceae	Cetobacterium	2	0.00%
Bacteria	Firmicutes	Clostridia	Clostridiales	Veillonellaceae	Sporomusa	2	0.00%
Bacteria	Firmicutes	Clostridia	Clostridiales	Ruminococcaceae	Unclassified	2	0.00%
Bacteria	Firmicutes	Clostridia	Clostridiales	Peptostreptococcaceae	Clostridium	2	0.00%
Bacteria	Firmicutes	Bacilli	Lactobacillales	Aerococcaceae	Unclassified	2	0.00%
Bacteria	Firmicutes	Bacilli	Bacillales	Paenibacillaceae	Paenibacillus	2	0.00%
Bacteria	FBP	Unclassified	Unclassified	Unclassified	Unclassified	2	0.00%
Bacteria	Cyanobacteria	Oscillatoriophycideae	Chroococcales	Cyanobacteriaceae	Unclassified	2	0.00%
Bacteria	Chloroflexi	Thermomicrobia	JG30-KF-CM45	Unclassified	Unclassified	2	0.00%
Bacteria	Chloroflexi	Anaerolineae	envOPS12	Unclassified	Unclassified	2	0.00%
Bacteria	Chloroflexi	Anaerolineae	SBR1031	A4b	Unclassified	2	0.00%
Bacteria	Chlorobi	BSV26	A89	Unclassified	Unclassified	2	0.00%
Bacteria	Bacteroidetes	[Saprospirae]	[Saprospirales]	Saprospiraceae	Saprospira	2	0.00%
Bacteria	Bacteroidetes	[Saprospirae]	[Saprospirales]	Saprospiraceae	Unclassified	2	0.00%
Bacteria	Bacteroidetes	Flavobacteriia	Flavobacteriales	[Weeksellaceae]	Ornithobacterium	2	0.00%
Bacteria	Bacteroidetes	Bacteroidia	Bacteroidales	Porphyromonadaceae	Paludibacter	2	0.00%
Bacteria	Actinobacteria	Actinobacteria	Actinomycetales	Yaniellaceae	Yaniella	2	0.00%
Bacteria	Actinobacteria	Actinobacteria	Actinomycetales	Streptomycetaceae	Streptomyces	2	0.00%
Bacteria	Actinobacteria	Actinobacteria	Actinomycetales	Nocardioidaceae	Propionicimonas	2	0.00%
Bacteria	Actinobacteria	Actinobacteria	Actinomycetales	Nocardiaceae	Rhodococcus	2	0.00%
Bacteria	Actinobacteria	Actinobacteria	Actinomycetales	Micrococcaceae	Rothia	2	0.00%
Bacteria	Actinobacteria	Actinobacteria	Actinomycetales	Microbacteriaceae	Unclassified	2	0.00%
Bacteria	Actinobacteria	Acidimicrobiia	Acidimicrobiales	Unclassified	Unclassified	2	0.00%
Bacteria	Acidobacteria	GAL08	Unclassified	Unclassified	Unclassified	2	0.00%
Bacteria	Acidobacteria	Acidobacteriia	Acidobacteriales	Acidobacteriaceae	Edaphobacter	2	0.00%
Bacteria	Acidobacteria	AT-s2-57	Unclassified	Unclassified	Unclassified	2	0.00%
Bacteria	Verrucomicrobia	[Spartobacteria]	[Chthoniobacterales]	[Chthoniobacteraceae]	Candidatus Xiphinematobacter	1	0.00%
Bacteria	Verrucomicrobia	[Pedosphaerae]	[Pedosphaerales]	Unclassified	Unclassified	1	0.00%
Bacteria	Verrucomicrobia	Verrucomicrobiae	Verrucomicrobiales	Verrucomicrobiaceae	Luteolibacter	1	0.00%
Bacteria	Thermotogae	Thermotogae	Thermotogales	Thermotogaceae	Fervidobacterium	1	0.00%
Bacteria	Synergistetes	Synergistia	Synergistales	Anaerobaculaceae	Anaerobaculum	1	0.00%
Bacteria	Spirochaetes	[Leptospirae]	[Leptospirales]	Leptospiraceae	Turneriella	1	0.00%
Bacteria	Spirochaetes	[Leptospirae]	[Leptospirales]	Leptospiraceae	Leptospira	1	0.00%
Bacteria	SBR1093	EC214	Unclassified	Unclassified	Unclassified	1	0.00%
Bacteria	Proteobacteria	Gammaproteobacteria	Pseudomonadales	Pseudomonadaceae	Serpens	1	0.00%
Bacteria	Proteobacteria	Gammaproteobacteria	Oceanospirillales	Oceanospirillaceae	Oleibacter	1	0.00%
Bacteria	Proteobacteria	Gammaproteobacteria	Oceanospirillales	Halomonadaceae	Kushneria	1	0.00%
Bacteria	Proteobacteria	Gammaproteobacteria	HOC36	Unclassified	Unclassified	1	0.00%
Bacteria	Proteobacteria	Gammaproteobacteria	Enterobacteriales	Enterobacteriaceae	Proteus	1	0.00%
Bacteria	Proteobacteria	Gammaproteobacteria	Enterobacteriales	Enterobacteriaceae	Buchnera	1	0.00%
Bacteria	Proteobacteria	Gammaproteobacteria	Chromatiales	Ectothiorhodospiraceae	Thiorhodospira	1	0.00%
Bacteria	Proteobacteria	Gammaproteobacteria	Chromatiales	Ectothiorhodospiraceae	Unclassified	1	0.00%
Bacteria	Proteobacteria	Deltaproteobacteria	Syntrophobacterales	Syntrophaceae	Desulfomonile	1	0.00%
Bacteria	Proteobacteria	Deltaproteobacteria	Spirobacillales	Unclassified	Unclassified	1	0.00%
Bacteria	Proteobacteria	Deltaproteobacteria	NB1-j	MND4	Unclassified	1	0.00%
Bacteria	Proteobacteria	Deltaproteobacteria	Myxococcales	Polyangiaceae	Sorangium	1	0.00%
Bacteria	Proteobacteria	Deltaproteobacteria	Myxococcales	OM27	Unclassified	1	0.00%
Bacteria	Proteobacteria	Deltaproteobacteria	Bdellovibrionales	Bacteriovoracaceae	Peredibacter	1	0.00%
Bacteria	Proteobacteria	Betaproteobacteria	SC-I-84	Unclassified	Unclassified	1	0.00%
Bacteria	Proteobacteria	Betaproteobacteria	Nitrosomonadales	Nitrosomonadaceae	Unclassified	1	0.00%
Bacteria	Proteobacteria	Betaproteobacteria	Neisseriales	Neisseriaceae	Neisseria	1	0.00%
Bacteria	Proteobacteria	Betaproteobacteria	MND1	Unclassified	Unclassified	1	0.00%
Bacteria	Proteobacteria	Betaproteobacteria	Burkholderiales	Oxalobacteraceae	Herminiimonas	1	0.00%
Bacteria	Proteobacteria	Betaproteobacteria	Burkholderiales	Oxalobacteraceae	Cupriavidus	1	0.00%
Bacteria	Proteobacteria	Betaproteobacteria	Burkholderiales	Comamonadaceae	Simplicispira	1	0.00%
Bacteria	Proteobacteria	Betaproteobacteria	Burkholderiales	Comamonadaceae	Schlegelella	1	0.00%
Bacteria	Proteobacteria	Betaproteobacteria	Burkholderiales	Comamonadaceae	Rhodoferax	1	0.00%
Bacteria	Proteobacteria	Betaproteobacteria	Burkholderiales	Comamonadaceae	Methylibium	1	0.00%
Bacteria	Proteobacteria	Betaproteobacteria	Burkholderiales	Comamonadaceae	Lampropedia	1	0.00%
Bacteria	Proteobacteria	Alphaproteobacteria	Sphingomonadales	Erythrobacteraceae	Lutibacterium	1	0.00%
Bacteria	Proteobacteria	Alphaproteobacteria	Rickettsiales	Rickettsiaceae	Rickettsia	1	0.00%
Bacteria	Proteobacteria	Alphaproteobacteria	Rickettsiales	Anaplasmataceae	Neorickettsia	1	0.00%
Bacteria	Proteobacteria	Alphaproteobacteria	Rickettsiales	Anaplasmataceae	Candidatus Neoehrlichia	1	0.00%
Bacteria	Proteobacteria	Alphaproteobacteria	Rhodospirillales	Rhodospirillaceae	Phaeospirillum	1	0.00%
Bacteria	Proteobacteria	Alphaproteobacteria	Rhodobacterales	Hyphomonadaceae	Hyphomonas	1	0.00%
Bacteria	Proteobacteria	Alphaproteobacteria	Rhizobiales	Rhizobiaceae	Rhizobium	1	0.00%
Bacteria	Proteobacteria	Alphaproteobacteria	Rhizobiales	Phyllobacteriaceae	Chelativorans	1	0.00%
Bacteria	Proteobacteria	Alphaproteobacteria	Rhizobiales	Methylocystaceae	Methylosinus	1	0.00%
Bacteria	Proteobacteria	Alphaproteobacteria	Rhizobiales	Methylocystaceae	Methylopila	1	0.00%
Bacteria	Proteobacteria	Alphaproteobacteria	Rhizobiales	Hyphomicrobiaceae	Pannonibacter	1	0.00%
Bacteria	Proteobacteria	Alphaproteobacteria	Rhizobiales	Beijerinckiaceae	Chelatococcus	1	0.00%
Bacteria	Proteobacteria	Alphaproteobacteria	Rhizobiales	Aurantimonadaceae	Unclassified	1	0.00%
Bacteria	Proteobacteria	Alphaproteobacteria	Kiloniellales	Kiloniellaceae	Thalassospira	1	0.00%
Bacteria	Proteobacteria	Alphaproteobacteria	BD7-3	Unclassified	Unclassified	1	0.00%
Bacteria	Planctomycetes	Planctomycetia	Gemmatales	Isosphaeraceae	Unclassified	1	0.00%
Bacteria	Planctomycetes	Planctomycetia	Gemmatales	Gemmataceae	Gemmata	1	0.00%
Bacteria	Planctomycetes	Phycisphaerae	mle1-8	Unclassified	Unclassified	1	0.00%
Bacteria	OP8	OP8_2	Unclassified	Unclassified	Unclassified	1	0.00%
Bacteria	OP1	OPB14	Unclassified	Unclassified	Unclassified	1	0.00%
Bacteria	OD1	SM2F11	Unclassified	Unclassified	Unclassified	1	0.00%
Bacteria	Nitrospirae	Nitrospira	Nitrospirales	[Thermodesulfovibrionaceae]	HB118	1	0.00%
Bacteria	Nitrospirae	Nitrospira	Nitrospirales	[Thermodesulfovibrionaceae]	Unclassified	1	0.00%
Bacteria	NKB19	TSBW08	Unclassified	Unclassified	Unclassified	1	0.00%
Bacteria	Gemmatimonadetes	Gemm-1	Unclassified	Unclassified	Unclassified	1	0.00%
Bacteria	Firmicutes	Clostridia	Thermoanaerobacterales	Thermodesulfobiaceae	Coprothermobacter	1	0.00%
Bacteria	Firmicutes	Clostridia	SHA-98	Unclassified	Unclassified	1	0.00%
Bacteria	Firmicutes	Clostridia	Clostridiales	[Tissierellaceae]	Peptoniphilus	1	0.00%
Bacteria	Firmicutes	Clostridia	Clostridiales	[Tissierellaceae]	Finegoldia	1	0.00%
Bacteria	Firmicutes	Clostridia	Clostridiales	[Tissierellaceae]	1968-01-01	1	0.00%
Bacteria	Firmicutes	Clostridia	Clostridiales	[Acidaminobacteraceae]	Acidaminobacter	1	0.00%
Bacteria	Firmicutes	Clostridia	Clostridiales	Veillonellaceae	Megasphaera	1	0.00%
Bacteria	Firmicutes	Clostridia	Clostridiales	Peptostreptococcaceae	[Clostridium]	1	0.00%
Bacteria	Firmicutes	Clostridia	Clostridiales	Peptococcaceae	rc4-4	1	0.00%
Bacteria	Firmicutes	Clostridia	Clostridiales	Clostridiaceae	Tindallia_Anoxynatronum	1	0.00%
Bacteria	Firmicutes	Bacilli	Lactobacillales	Leuconostocaceae	Leuconostoc	1	0.00%
Bacteria	Firmicutes	Bacilli	Bacillales	Staphylococcaceae	Macrococcus	1	0.00%
Bacteria	Firmicutes	Bacilli	Bacillales	Bacillaceae	Lentibacillus	1	0.00%
Bacteria	Firmicutes	Bacilli	Bacillales	Bacillaceae	Gracilibacillus	1	0.00%
Bacteria	Fibrobacteres	Fibrobacteria	Fibrobacterales	Fibrobacteraceae	Unclassified	1	0.00%
Bacteria	Cyanobacteria	Synechococcophycideae	Synechococcales	Synechococcaceae	Synechococcus	1	0.00%
Bacteria	Cyanobacteria	Synechococcophycideae	Pseudanabaenales	Pseudanabaenaceae	Pseudanabaena	1	0.00%
Bacteria	Cyanobacteria	Synechococcophycideae	Pseudanabaenales	Pseudanabaenaceae	Leptolyngbya	1	0.00%
Bacteria	Cyanobacteria	Oscillatoriophycideae	Oscillatoriales	Phormidiaceae	Microcoleus	1	0.00%
Bacteria	Chloroflexi	TK17	mle1-48	Unclassified	Unclassified	1	0.00%
Bacteria	Chloroflexi	TK10	B07_WMSP1	Unclassified	Unclassified	1	0.00%
Bacteria	Chloroflexi	Ktedonobacteria	JG30-KF-AS9	Unclassified	Unclassified	1	0.00%
Bacteria	Chloroflexi	Ellin6529	Unclassified	Unclassified	Unclassified	1	0.00%
Bacteria	Chloroflexi	Dehalococcoidetes	GIF9	Unclassified	Unclassified	1	0.00%
Bacteria	Chloroflexi	Chloroflexi	Chloroflexales	Chloroflexaceae	Unclassified	1	0.00%
Bacteria	Chloroflexi	Anaerolineae	SJA-15	Unclassified	Unclassified	1	0.00%
Bacteria	Chloroflexi	Anaerolineae	Caldilineales	Caldilineaceae	Caldilinea	1	0.00%
Bacteria	Chloroflexi	Anaerolineae	Caldilineales	Caldilineaceae	Unclassified	1	0.00%
Bacteria	Chloroflexi	Anaerolineae	Anaerolineales	Anaerolinaceae	Anaerolinea	1	0.00%
Bacteria	Chloroflexi	Anaerolineae	Anaerolineales	Anaerolinaceae	Unclassified	1	0.00%
Bacteria	Chlorobi	Ignavibacteria	Ignavibacteriales	Ignavibacteriaceae	Unclassified	1	0.00%
Bacteria	Bacteroidetes	[Saprospirae]	[Saprospirales]	Chitinophagaceae	Segetibacter	1	0.00%
Bacteria	Bacteroidetes	[Rhodothermi]	[Rhodothermales]	Rhodothermaceae	Unclassified	1	0.00%
Bacteria	Bacteroidetes	VC2_1_Bac22	Unclassified	Unclassified	Unclassified	1	0.00%
Bacteria	Bacteroidetes	Flavobacteriia	Flavobacteriales	Cryomorphaceae	Owenweeksia	1	0.00%
Bacteria	Bacteroidetes	Flavobacteriia	Flavobacteriales	Unclassified	Unclassified	1	0.00%
Bacteria	Bacteroidetes	Cytophagia	Cytophagales	Cytophagaceae	Spirosoma	1	0.00%
Bacteria	Bacteroidetes	Cytophagia	Cytophagales	Cytophagaceae	Dyadobacter	1	0.00%
Bacteria	Bacteroidetes	Bacteroidia	Bacteroidales	Porphyromonadaceae	Porphyromonas	1	0.00%
Bacteria	Bacteroidetes	Unclassified	Unclassified	Unclassified	Unclassified	1	0.00%
Bacteria	Armatimonadetes	SJA-176	RB046	Unclassified	Unclassified	1	0.00%
Bacteria	Actinobacteria	OPB41	Unclassified	Unclassified	Unclassified	1	0.00%
Bacteria	Actinobacteria	Coriobacteriia	Coriobacteriales	Coriobacteriaceae	Unclassified	1	0.00%
Bacteria	Actinobacteria	Actinobacteria	Bifidobacteriales	Bifidobacteriaceae	Bifidobacterium	1	0.00%
Bacteria	Actinobacteria	Actinobacteria	Actinomycetales	Streptomycetaceae	Streptacidiphilus	1	0.00%
Bacteria	Actinobacteria	Actinobacteria	Actinomycetales	Propionibacteriaceae	Tessaracoccus	1	0.00%
Bacteria	Actinobacteria	Actinobacteria	Actinomycetales	Nocardioidaceae	Nocardioides	1	0.00%
Bacteria	Actinobacteria	Actinobacteria	Actinomycetales	Nocardiaceae	Skermania	1	0.00%
Bacteria	Actinobacteria	Actinobacteria	Actinomycetales	Micrococcaceae	Arthrobacter	1	0.00%
Bacteria	Actinobacteria	Actinobacteria	Actinomycetales	Microbacteriaceae	Leucobacter	1	0.00%
Bacteria	Actinobacteria	Actinobacteria	Actinomycetales	Frankiaceae	Unclassified	1	0.00%
Bacteria	Actinobacteria	Actinobacteria	Actinomycetales	Cellulomonadaceae	Demequina	1	0.00%
Bacteria	Actinobacteria	Actinobacteria	Actinomycetales	Cellulomonadaceae	Actinotalea	1	0.00%
Bacteria	Actinobacteria	Actinobacteria	Actinomycetales	Actinomycetaceae	Unclassified	1	0.00%
Bacteria	Actinobacteria	Unclassified	Unclassified	Unclassified	Unclassified	1	0.00%
Bacteria	Acidobacteria	[Chloracidobacteria]	RB41	Unclassified	Unclassified	1	0.00%
Bacteria	Acidobacteria	[Chloracidobacteria]	PK29	Unclassified	Unclassified	1	0.00%
Bacteria	Acidobacteria	Solibacteres	Solibacterales	Solibacteraceae	Candidatus Solibacter	1	0.00%
Bacteria	Acidobacteria	Solibacteres	Solibacterales	MVS-65	Unclassified	1	0.00%
Bacteria	Acidobacteria	OS-K	Unclassified	Unclassified	Unclassified	1	0.00%
Bacteria	Acidobacteria	Acidobacteriia	Acidobacteriales	Koribacteraceae	Candidatus Koribacter	1	0.00%
Bacteria	Acidobacteria	Acidobacteria-6	CCU21	Unclassified	Unclassified	1	0.00%
Archaea	Euryarchaeota	Thermoplasmata	E2	[Methanomassiliicoccaceae]	Unclassified	1	0.00%
Archaea	Euryarchaeota	Methanomicrobia	Methanosarcinales	Methanosaetaceae	Methanosaeta	1	0.00%

## Sheet: Species
Domain	Phylum	Class	Order	Family	Genus	Species	Absolute Count	Pct
Bacteria	Proteobacteria	Alphaproteobacteria	Rickettsiales	Rickettsiaceae	Wolbachia	Unclassified	271367	97.31%
Bacteria	Proteobacteria	Gammaproteobacteria	Pseudomonadales	Moraxellaceae	Acinetobacter	Unclassified	962	0.34%
Bacteria	Actinobacteria	Actinobacteria	Actinomycetales	Corynebacteriaceae	Corynebacterium	Unclassified	388	0.14%
Bacteria	Proteobacteria	Betaproteobacteria	Burkholderiales	Comamonadaceae	Unclassified	Unclassified	349	0.13%
Bacteria	Proteobacteria	Gammaproteobacteria	Alteromonadales	[Chromatiaceae]	Rheinheimera	Unclassified	254	0.09%
Bacteria	Bacteroidetes	Flavobacteriia	Flavobacteriales	[Weeksellaceae]	Chryseobacterium	Unclassified	250	0.09%
Bacteria	Proteobacteria	Gammaproteobacteria	Xanthomonadales	Xanthomonadaceae	Unclassified	Unclassified	202	0.07%
Bacteria	Proteobacteria	Gammaproteobacteria	Aeromonadales	Aeromonadaceae	Unclassified	Unclassified	202	0.07%
Bacteria	Proteobacteria	Betaproteobacteria	Burkholderiales	Comamonadaceae	Curvibacter	Unclassified	147	0.05%
Bacteria	Proteobacteria	Gammaproteobacteria	Pseudomonadales	Pseudomonadaceae	Pseudomonas	Unclassified	146	0.05%
Bacteria	Proteobacteria	Gammaproteobacteria	Pseudomonadales	Pseudomonadaceae	Pseudomonas	alcaligenes	117	0.04%
Bacteria	Proteobacteria	Gammaproteobacteria	Pseudomonadales	Moraxellaceae	Acinetobacter	schindleri	116	0.04%
Bacteria	Proteobacteria	Gammaproteobacteria	Pseudomonadales	Pseudomonadaceae	Pseudomonas	stutzeri	111	0.04%
Bacteria	Firmicutes	Bacilli	Bacillales	Staphylococcaceae	Staphylococcus	epidermidis	103	0.04%
Bacteria	Proteobacteria	Betaproteobacteria	Burkholderiales	Comamonadaceae	Delftia	Unclassified	87	0.03%
Bacteria	Proteobacteria	Betaproteobacteria	Burkholderiales	Comamonadaceae	Comamonas	Unclassified	87	0.03%
Bacteria	Proteobacteria	Gammaproteobacteria	Enterobacteriales	Enterobacteriaceae	Unclassified	Unclassified	85	0.03%
Bacteria	Proteobacteria	Epsilonproteobacteria	Campylobacterales	Campylobacteraceae	Arcobacter	Unclassified	83	0.03%
Bacteria	Actinobacteria	Actinobacteria	Actinomycetales	Propionibacteriaceae	Propionibacterium	acnes	83	0.03%
Bacteria	Proteobacteria	Alphaproteobacteria	Sphingomonadales	Sphingomonadaceae	Sphingomonas	yabuuchiae	81	0.03%
Bacteria	Actinobacteria	Actinobacteria	Actinomycetales	Micrococcaceae	Citricoccus	alkalitolerans	79	0.03%
Bacteria	Proteobacteria	Alphaproteobacteria	Sphingomonadales	Sphingomonadaceae	Sphingomonas	Unclassified	74	0.03%
Bacteria	Actinobacteria	Actinobacteria	Actinomycetales	Micrococcaceae	Nesterenkonia	Unclassified	71	0.03%
Bacteria	Proteobacteria	Gammaproteobacteria	Pseudomonadales	Pseudomonadaceae	Unclassified	Unclassified	69	0.02%
Bacteria	Proteobacteria	Alphaproteobacteria	Rickettsiales	Rickettsiaceae	Wolbachia	Wolbachia endosymbiont of Chorthippus parallelus	67	0.02%
Bacteria	Bacteroidetes	Bacteroidia	Bacteroidales	Bacteroidaceae	Bacteroides	Unclassified	64	0.02%
Bacteria	Proteobacteria	Betaproteobacteria	Rhodocyclales	Rhodocyclaceae	Dechloromonas	Unclassified	63	0.02%
Bacteria	Proteobacteria	Gammaproteobacteria	Vibrionales	Vibrionaceae	Photobacterium	damselae	60	0.02%
Bacteria	Actinobacteria	Actinobacteria	Actinomycetales	Micrococcaceae	Kocuria	Unclassified	59	0.02%
Bacteria	Bacteroidetes	Flavobacteriia	Flavobacteriales	[Weeksellaceae]	Cloacibacterium	Unclassified	56	0.02%
Bacteria	Chloroflexi	Chloroflexi	Chloroflexales	Chloroflexaceae	Chloroflexus	Unclassified	54	0.02%
Bacteria	Bacteroidetes	[Saprospirae]	[Saprospirales]	Chitinophagaceae	Sediminibacterium	Unclassified	50	0.02%
Bacteria	Proteobacteria	Betaproteobacteria	Burkholderiales	Comamonadaceae	Variovorax	paradoxus	49	0.02%
Bacteria	Bacteroidetes	Flavobacteriia	Flavobacteriales	Flavobacteriaceae	Flavobacterium	Unclassified	46	0.02%
Bacteria	Proteobacteria	Alphaproteobacteria	Rhodobacterales	Rhodobacteraceae	Paracoccus	Unclassified	45	0.02%
Bacteria	Proteobacteria	Alphaproteobacteria	Caulobacterales	Caulobacteraceae	Unclassified	Unclassified	45	0.02%
Bacteria	Actinobacteria	Actinobacteria	Actinomycetales	Micrococcaceae	Unclassified	Unclassified	45	0.02%
Bacteria	Proteobacteria	Gammaproteobacteria	Pseudomonadales	Moraxellaceae	Acinetobacter	guillouiae	44	0.02%
Bacteria	Proteobacteria	Alphaproteobacteria	Rhizobiales	Xanthobacteraceae	Azorhizobium	Unclassified	44	0.02%
Bacteria	Proteobacteria	Gammaproteobacteria	Vibrionales	Pseudoalteromonadaceae	Vibrio	mimicus	42	0.02%
Bacteria	Bacteroidetes	Sphingobacteriia	Sphingobacteriales	Sphingobacteriaceae	Sphingobacterium	Unclassified	39	0.01%
Bacteria	Proteobacteria	Betaproteobacteria	Burkholderiales	Oxalobacteraceae	Unclassified	Unclassified	38	0.01%
Bacteria	Firmicutes	Bacilli	Bacillales	Planococcaceae	Unclassified	Unclassified	38	0.01%
Bacteria	Bacteroidetes	Sphingobacteriia	Sphingobacteriales	Unclassified	Unclassified	Unclassified	36	0.01%
Bacteria	Proteobacteria	Alphaproteobacteria	Rhodobacterales	Rhodobacteraceae	Unclassified	Unclassified	35	0.01%
Bacteria	Proteobacteria	Alphaproteobacteria	Rhizobiales	Rhizobiaceae	Agrobacterium	Unclassified	35	0.01%
Bacteria	Bacteroidetes	Sphingobacteriia	Sphingobacteriales	Sphingobacteriaceae	Pedobacter	Unclassified	35	0.01%
Bacteria	Proteobacteria	Gammaproteobacteria	Xanthomonadales	Xanthomonadaceae	Stenotrophomonas	Unclassified	34	0.01%
Bacteria	Proteobacteria	Gammaproteobacteria	Vibrionales	Vibrionaceae	Vibrio	Unclassified	33	0.01%
Bacteria	Proteobacteria	Gammaproteobacteria	Pseudomonadales	Moraxellaceae	Unclassified	Unclassified	32	0.01%
Bacteria	Proteobacteria	Betaproteobacteria	Rhodocyclales	Rhodocyclaceae	Unclassified	Unclassified	32	0.01%
Bacteria	Proteobacteria	Gammaproteobacteria	Pseudomonadales	Moraxellaceae	Enhydrobacter	Unclassified	31	0.01%
Bacteria	Proteobacteria	Alphaproteobacteria	Rhodobacterales	Rhodobacteraceae	Paracoccus	aminovorans	31	0.01%
Bacteria	Proteobacteria	Alphaproteobacteria	Rhizobiales	Unclassified	Unclassified	Unclassified	30	0.01%
Bacteria	Acidobacteria	Sva0725	Sva0725	Unclassified	Unclassified	Unclassified	29	0.01%
Bacteria	Actinobacteria	Actinobacteria	Actinomycetales	Micrococcaceae	Micrococcus	Unclassified	28	0.01%
Bacteria	Proteobacteria	Alphaproteobacteria	Rhodospirillales	Unclassified	Unclassified	Unclassified	27	0.01%
Bacteria	Proteobacteria	Alphaproteobacteria	Rhizobiales	Methylobacteriaceae	Unclassified	Unclassified	27	0.01%
Bacteria	Proteobacteria	Betaproteobacteria	Burkholderiales	Comamonadaceae	Pelomonas	Unclassified	26	0.01%
Bacteria	Proteobacteria	Alphaproteobacteria	Rhodospirillales	Rhodospirillaceae	Unclassified	Unclassified	25	0.01%
Bacteria	Firmicutes	Bacilli	Bacillales	Staphylococcaceae	Jeotgalicoccus	Unclassified	24	0.01%
Bacteria	Proteobacteria	Alphaproteobacteria	Rhizobiales	Xanthobacteraceae	Xanthobacter	Unclassified	22	0.01%
Bacteria	Proteobacteria	Alphaproteobacteria	Rhizobiales	Rhizobiaceae	Unclassified	Unclassified	22	0.01%
Bacteria	Proteobacteria	Gammaproteobacteria	Pseudomonadales	Moraxellaceae	Acinetobacter	Unclassified	21	0.01%
Bacteria	Proteobacteria	Betaproteobacteria	Rhodocyclales	Rhodocyclaceae	Azovibrio	Unclassified	21	0.01%
Bacteria	Proteobacteria	Alphaproteobacteria	Sphingomonadales	Sphingomonadaceae	Unclassified	Unclassified	21	0.01%
Bacteria	Proteobacteria	Alphaproteobacteria	Caulobacterales	Caulobacteraceae	Phenylobacterium	Unclassified	21	0.01%
Bacteria	Proteobacteria	Gammaproteobacteria	Aeromonadales	Aeromonadaceae	Aeromonas	caviae	19	0.01%
Bacteria	Proteobacteria	Alphaproteobacteria	Unclassified	Unclassified	Unclassified	Unclassified	19	0.01%
Bacteria	Acidobacteria	[Chloracidobacteria]	RB41	Ellin6075	Unclassified	Unclassified	19	0.01%
Bacteria	Proteobacteria	Gammaproteobacteria	Alteromonadales	[Chromatiaceae]	Alishewanella	Unclassified	18	0.01%
Bacteria	Proteobacteria	Alphaproteobacteria	Rhizobiales	Hyphomicrobiaceae	Devosia	Unclassified	18	0.01%
Bacteria	Proteobacteria	Alphaproteobacteria	Caulobacterales	Caulobacteraceae	Brevundimonas	diminuta	18	0.01%
Bacteria	Nitrospirae	Nitrospira	Nitrospirales	[Thermodesulfovibrionaceae]	Thermodesulfovibrio	Unclassified	18	0.01%
Bacteria	Firmicutes	Bacilli	Lactobacillales	Streptococcaceae	Streptococcus	Unclassified	18	0.01%
Bacteria	Cyanobacteria	Synechococcophycideae	Pseudanabaenales	Pseudanabaenaceae	Arthronema	Unclassified	18	0.01%
Bacteria	Bacteroidetes	Bacteroidia	Bacteroidales	Porphyromonadaceae	Unclassified	Unclassified	18	0.01%
Bacteria	Proteobacteria	Betaproteobacteria	Burkholderiales	Oxalobacteraceae	Ralstonia	Unclassified	17	0.01%
Bacteria	Proteobacteria	Betaproteobacteria	Burkholderiales	Comamonadaceae	Hydrogenophaga	Unclassified	17	0.01%
Bacteria	Proteobacteria	Alphaproteobacteria	Rhizobiales	Hyphomicrobiaceae	Hyphomicrobium	Unclassified	17	0.01%
Bacteria	Firmicutes	Clostridia	Clostridiales	Unclassified	Unclassified	Unclassified	17	0.01%
Bacteria	Firmicutes	Bacilli	Bacillales	Staphylococcaceae	Salinicoccus	Unclassified	17	0.01%
Bacteria	Bacteroidetes	Flavobacteriia	Flavobacteriales	[Weeksellaceae]	Unclassified	Unclassified	17	0.01%
Bacteria	Proteobacteria	Alphaproteobacteria	Sphingomonadales	Sphingomonadaceae	Novosphingobium	Unclassified	16	0.01%
Bacteria	Firmicutes	Clostridia	Clostridiales	Clostridiaceae	Unclassified	Unclassified	16	0.01%
Bacteria	Chloroflexi	Anaerolineae	Anaerolineales	Anaerolinaceae	C1_B004	Unclassified	16	0.01%
Bacteria	Bacteroidetes	Sphingobacteriia	Sphingobacteriales	Sphingobacteriaceae	Sphingobacterium	multivorum	16	0.01%
Bacteria	Proteobacteria	Gammaproteobacteria	Alteromonadales	Alteromonadaceae	Cellvibrio	Unclassified	15	0.01%
Bacteria	Proteobacteria	Betaproteobacteria	Thiobacterales	Unclassified	Unclassified	Unclassified	15	0.01%
Bacteria	Firmicutes	Bacilli	Bacillales	Planococcaceae	Staphylococcus	saprophyticus	15	0.01%
Bacteria	Proteobacteria	Gammaproteobacteria	Alteromonadales	Shewanellaceae	Shewanella	Unclassified	13	0.00%
Bacteria	Firmicutes	Clostridia	Clostridiales	Ruminococcaceae	Anaerofilum	Unclassified	13	0.00%
Bacteria	Firmicutes	Bacilli	Bacillales	Staphylococcaceae	Staphylococcus	Unclassified	13	0.00%
Bacteria	Bacteroidetes	Flavobacteriia	Flavobacteriales	[Weeksellaceae]	Wautersiella	Unclassified	13	0.00%
Bacteria	[Thermi]	Deinococci	Thermales	Thermaceae	Meiothermus	Unclassified	12	0.00%
Bacteria	Proteobacteria	Gammaproteobacteria	Xanthomonadales	Xanthomonadaceae	Arenimonas	Unclassified	12	0.00%
Bacteria	Proteobacteria	Epsilonproteobacteria	Campylobacterales	Helicobacteraceae	Unclassified	Unclassified	12	0.00%
Bacteria	Proteobacteria	Betaproteobacteria	Methylophilales	Methylophilaceae	Methylotenera	mobilis	12	0.00%
Bacteria	Firmicutes	Clostridia	Clostridiales	Peptostreptococcaceae	Unclassified	Unclassified	12	0.00%
Bacteria	Bacteroidetes	Sphingobacteriia	Sphingobacteriales	Sphingobacteriaceae	Unclassified	Unclassified	12	0.00%
Bacteria	[Thermi]	Deinococci	Deinococcales	Deinococcaceae	Deinococcus	Unclassified	11	0.00%
Bacteria	Proteobacteria	Gammaproteobacteria	Pseudomonadales	Moraxellaceae	Moraxella	Unclassified	11	0.00%
Bacteria	Proteobacteria	Alphaproteobacteria	Rhodospirillales	Rhodospirillaceae	Azospirillum	massiliensis	11	0.00%
Bacteria	Proteobacteria	Alphaproteobacteria	Rhizobiales	Rhodobiaceae	Afifella	Unclassified	11	0.00%
Bacteria	OP1	MSBL6	Unclassified	Unclassified	Unclassified	Unclassified	11	0.00%
Bacteria	Proteobacteria	Gammaproteobacteria	Enterobacteriales	Enterobacteriaceae	Dickeya	Unclassified	10	0.00%
Bacteria	Proteobacteria	Betaproteobacteria	Burkholderiales	Comamonadaceae	Ramlibacter	Unclassified	10	0.00%
Bacteria	Proteobacteria	Betaproteobacteria	Unclassified	Unclassified	Unclassified	Unclassified	10	0.00%
Bacteria	Proteobacteria	Alphaproteobacteria	Rhizobiales	Phyllobacteriaceae	Unclassified	Unclassified	10	0.00%
Bacteria	Proteobacteria	Alphaproteobacteria	Rhizobiales	Brucellaceae	Ochrobactrum	Unclassified	10	0.00%
Bacteria	Firmicutes	Bacilli	Bacillales	Bacillaceae	Bacillus	Unclassified	10	0.00%
Bacteria	Bacteroidetes	Bacteroidia	Bacteroidales	Unclassified	Unclassified	Unclassified	10	0.00%
Bacteria	Actinobacteria	Actinobacteria	Actinomycetales	Nocardioidaceae	Unclassified	Unclassified	10	0.00%
Bacteria	Actinobacteria	Actinobacteria	Actinomycetales	Micrococcaceae	Kocuria	rhizophila	10	0.00%
Bacteria	Actinobacteria	Actinobacteria	Actinomycetales	Corynebacteriaceae	Corynebacterium	variabile	10	0.00%
Bacteria	Actinobacteria	Actinobacteria	Actinomycetales	Brevibacteriaceae	Brevibacterium	Unclassified	10	0.00%
Bacteria	Actinobacteria	Actinobacteria	Actinomycetales	Unclassified	Unclassified	Unclassified	10	0.00%
Bacteria	Spirochaetes	Spirochaetes	Spirochaetales	Spirochaetaceae	Treponema	Unclassified	9	0.00%
Bacteria	Proteobacteria	Gammaproteobacteria	Xanthomonadales	Xanthomonadaceae	Luteimonas	Unclassified	9	0.00%
Bacteria	Proteobacteria	Gammaproteobacteria	Vibrionales	Vibrionaceae	Unclassified	Unclassified	9	0.00%
Bacteria	Proteobacteria	Gammaproteobacteria	Vibrionales	Pseudoalteromonadaceae	Unclassified	Unclassified	9	0.00%
Bacteria	Proteobacteria	Epsilonproteobacteria	Campylobacterales	Helicobacteraceae	Sulfuricurvum	kujiense	9	0.00%
Bacteria	Proteobacteria	Deltaproteobacteria	Desulfobacterales	Desulfobulbaceae	Unclassified	Unclassified	9	0.00%
Bacteria	Proteobacteria	Alphaproteobacteria	Rhodospirillales	Rhodospirillaceae	Azospirillum	Unclassified	9	0.00%
Bacteria	Proteobacteria	Alphaproteobacteria	Rhizobiales	Hyphomicrobiaceae	Unclassified	Unclassified	9	0.00%
Bacteria	Firmicutes	Clostridia	Clostridiales	Lachnospiraceae	Coprococcus	Unclassified	9	0.00%
Bacteria	Firmicutes	Bacilli	Bacillales	Bacillaceae	Unclassified	Unclassified	9	0.00%
Bacteria	Chloroflexi	Anaerolineae	OPB11	Unclassified	Unclassified	Unclassified	9	0.00%
Bacteria	Actinobacteria	Actinobacteria	Actinomycetales	Intrasporangiaceae	Phycicoccus	Unclassified	9	0.00%
Bacteria	Actinobacteria	Actinobacteria	Actinomycetales	Actinomycetaceae	Actinomyces	Unclassified	9	0.00%
Bacteria	Proteobacteria	Gammaproteobacteria	Xanthomonadales	Xanthomonadaceae	Pseudoxanthomonas	mexicana	8	0.00%
Bacteria	Proteobacteria	Gammaproteobacteria	Enterobacteriales	Enterobacteriaceae	Stenotrophomonas	maltophilia	8	0.00%
Bacteria	Proteobacteria	Betaproteobacteria	Rhodocyclales	Rhodocyclaceae	Dechloromonas	fungiphilus	8	0.00%
Bacteria	Proteobacteria	Betaproteobacteria	Burkholderiales	Comamonadaceae	Rubrivivax	gelatinosus	8	0.00%
Bacteria	Proteobacteria	Betaproteobacteria	Burkholderiales	Comamonadaceae	Acidovorax	Unclassified	8	0.00%
Bacteria	Proteobacteria	Alphaproteobacteria	Sphingomonadales	Sphingomonadaceae	Kaistobacter	Unclassified	8	0.00%
Bacteria	Fusobacteria	Fusobacteriia	Fusobacteriales	Unclassified	Unclassified	Unclassified	8	0.00%
Bacteria	Firmicutes	Clostridia	Clostridiales	Lachnospiraceae	Unclassified	Unclassified	8	0.00%
Bacteria	Bacteroidetes	Cytophagia	Cytophagales	Cytophagaceae	Unclassified	Unclassified	8	0.00%
Bacteria	Actinobacteria	Actinobacteria	Actinomycetales	Microbacteriaceae	Microbacterium	Unclassified	8	0.00%
Bacteria	Actinobacteria	Actinobacteria	Actinomycetales	Dermabacteraceae	Brachybacterium	conglomeratum	8	0.00%
Bacteria	Proteobacteria	Gammaproteobacteria	Aeromonadales	Aeromonadaceae	Oceanimonas	Unclassified	7	0.00%
Bacteria	Proteobacteria	Deltaproteobacteria	Myxococcales	Polyangiaceae	Unclassified	Unclassified	7	0.00%
Bacteria	Proteobacteria	Betaproteobacteria	Burkholderiales	Comamonadaceae	Hylemonella	Unclassified	7	0.00%
Bacteria	NKB19	Unclassified	Unclassified	Unclassified	Unclassified	Unclassified	7	0.00%
Bacteria	Firmicutes	Clostridia	Clostridiales	[Tissierellaceae]	Anaerococcus	Unclassified	7	0.00%
Bacteria	Firmicutes	Clostridia	Clostridiales	[Mogibacteriaceae]	Unclassified	Unclassified	7	0.00%
Bacteria	Chloroflexi	Chloroflexi	[Roseiflexales]	[Roseiflexaceae]	Roseiflexus	Unclassified	7	0.00%
Bacteria	Chloroflexi	Anaerolineae	GCA004	Unclassified	Unclassified	Unclassified	7	0.00%
Bacteria	Actinobacteria	Actinobacteria	Actinomycetales	Mycobacteriaceae	Mycobacterium	Unclassified	7	0.00%
Bacteria	Actinobacteria	Actinobacteria	Actinomycetales	Intrasporangiaceae	Unclassified	Unclassified	7	0.00%
Bacteria	Verrucomicrobia	Opitutae	Opitutales	Opitutaceae	Opitutus	Unclassified	6	0.00%
Bacteria	Proteobacteria	Gammaproteobacteria	Xanthomonadales	Xanthomonadaceae	Thermomonas	Unclassified	6	0.00%
Bacteria	Proteobacteria	Gammaproteobacteria	Pseudomonadales	Pseudomonadaceae	Pseudomonas	veronii	6	0.00%
Bacteria	Proteobacteria	Gammaproteobacteria	Pseudomonadales	Pseudomonadaceae	Pseudomonas	balearica	6	0.00%
Bacteria	Proteobacteria	Gammaproteobacteria	Enterobacteriales	Enterobacteriaceae	Erwinia	Unclassified	6	0.00%
Bacteria	Proteobacteria	Betaproteobacteria	Burkholderiales	Comamonadaceae	Acidovorax	wohlfahrtii	6	0.00%
Bacteria	Proteobacteria	Alphaproteobacteria	Rickettsiales	Rickettsiaceae	Orientia	tsutsugamushi	6	0.00%
Bacteria	Proteobacteria	Alphaproteobacteria	Rhodospirillales	Rhodospirillaceae	Magnetospirillum	Unclassified	6	0.00%
Bacteria	Proteobacteria	Alphaproteobacteria	Rhizobiales	Bradyrhizobiaceae	Unclassified	Unclassified	6	0.00%
Bacteria	Cyanobacteria	Oscillatoriophycideae	Chroococcales	Xenococcaceae	Unclassified	Unclassified	6	0.00%
Bacteria	Cyanobacteria	ML635J-21	Unclassified	Unclassified	Unclassified	Unclassified	6	0.00%
Bacteria	Actinobacteria	Actinobacteria	Actinomycetales	Geodermatophilaceae	Geodermatophilus	Unclassified	6	0.00%
Bacteria	Actinobacteria	Actinobacteria	Actinomycetales	Dermacoccaceae	Dermacoccus	Unclassified	6	0.00%
Bacteria	Verrucomicrobia	[Pedosphaerae]	[Pedosphaerales]	Ellin515	Unclassified	Unclassified	5	0.00%
Bacteria	Verrucomicrobia	Verrucomicrobiae	Verrucomicrobiales	Verrucomicrobiaceae	Prosthecobacter	debontii	5	0.00%
Bacteria	Verrucomicrobia	Opitutae	Opitutales	Opitutaceae	Unclassified	Unclassified	5	0.00%
Bacteria	TM7	TM7-3	Unclassified	Unclassified	Unclassified	Unclassified	5	0.00%
Bacteria	Proteobacteria	Gammaproteobacteria	Pseudomonadales	Pseudomonadaceae	Pseudomonas	pseudoalcaligenes	5	0.00%
Bacteria	Proteobacteria	Gammaproteobacteria	Pseudomonadales	Moraxellaceae	Acinetobacter	rhizosphaerae	5	0.00%
Bacteria	Proteobacteria	Gammaproteobacteria	Oceanospirillales	Halomonadaceae	Halomonas	Unclassified	5	0.00%
Bacteria	Proteobacteria	Gammaproteobacteria	Enterobacteriales	Enterobacteriaceae	Enterobacter	cowanii	5	0.00%
Bacteria	Proteobacteria	Gammaproteobacteria	Alteromonadales	Alteromonadaceae	Glaciecola	Unclassified	5	0.00%
Bacteria	Proteobacteria	Gammaproteobacteria	Alteromonadales	Unclassified	Unclassified	Unclassified	5	0.00%
Bacteria	Proteobacteria	Gammaproteobacteria	Unclassified	Unclassified	Unclassified	Unclassified	5	0.00%
Bacteria	Proteobacteria	Epsilonproteobacteria	Campylobacterales	Campylobacteraceae	Sulfurospirillum	Unclassified	5	0.00%
Bacteria	Proteobacteria	Deltaproteobacteria	Desulfovibrionales	Desulfovibrionaceae	Unclassified	Unclassified	5	0.00%
Bacteria	Proteobacteria	Betaproteobacteria	Methylophilales	Methylophilaceae	Unclassified	Unclassified	5	0.00%
Bacteria	Proteobacteria	Alphaproteobacteria	Sphingomonadales	Sphingomonadaceae	Sphingobium	Unclassified	5	0.00%
Bacteria	Proteobacteria	Alphaproteobacteria	Rickettsiales	Unclassified	Unclassified	Unclassified	5	0.00%
Bacteria	Proteobacteria	Alphaproteobacteria	Rhodospirillales	Acetobacteraceae	Unclassified	Unclassified	5	0.00%
Bacteria	Proteobacteria	Alphaproteobacteria	Rhodobacterales	Rhodobacteraceae	Amaricoccus	Unclassified	5	0.00%
Bacteria	Proteobacteria	Alphaproteobacteria	Rhizobiales	Methylobacteriaceae	Methylobacterium	Unclassified	5	0.00%
Bacteria	Fusobacteria	Fusobacteriia	Fusobacteriales	Fusobacteriaceae	Fusobacterium	Unclassified	5	0.00%
Bacteria	Firmicutes	Clostridia	Clostridiales	[Acidaminobacteraceae]	Fusibacter	Unclassified	5	0.00%
Bacteria	Firmicutes	Clostridia	Clostridiales	Veillonellaceae	Veillonella	dispar	5	0.00%
Bacteria	Firmicutes	Clostridia	Clostridiales	Clostridiaceae	Clostridium	Unclassified	5	0.00%
Bacteria	Firmicutes	Bacilli	Bacillales	Staphylococcaceae	Staphylococcus	aureus	5	0.00%
Bacteria	Bacteroidetes	Flavobacteriia	Flavobacteriales	Cryomorphaceae	Fluviicola	Unclassified	5	0.00%
Bacteria	Bacteroidetes	Cytophagia	Cytophagales	Cytophagaceae	Pontibacter	Unclassified	5	0.00%
Bacteria	Bacteroidetes	Bacteroidia	Bacteroidales	SB-1	Unclassified	Unclassified	5	0.00%
Bacteria	Actinobacteria	Actinobacteria	Actinomycetales	Mycobacteriaceae	Mycobacterium	vaccae	5	0.00%
Bacteria	Actinobacteria	Actinobacteria	Actinomycetales	Dietziaceae	Dietzia	Unclassified	5	0.00%
Bacteria	Acidobacteria	DA052	Ellin6513	Unclassified	Unclassified	Unclassified	5	0.00%
Bacteria	Proteobacteria	Gammaproteobacteria	Vibrionales	Pseudoalteromonadaceae	Pseudoalteromonas	Unclassified	4	0.00%
Bacteria	Proteobacteria	Gammaproteobacteria	Pasteurellales	Pasteurellaceae	Haemophilus	parainfluenzae	4	0.00%
Bacteria	Proteobacteria	Gammaproteobacteria	Oceanospirillales	Oceanospirillaceae	Marinomonas	Unclassified	4	0.00%
Bacteria	Proteobacteria	Gammaproteobacteria	Oceanospirillales	Halomonadaceae	Candidatus Portiera	Unclassified	4	0.00%
Bacteria	Proteobacteria	Gammaproteobacteria	Methylococcales	Crenotrichaceae	Crenothrix	polyspora	4	0.00%
Bacteria	Proteobacteria	Gammaproteobacteria	Aeromonadales	Unclassified	Unclassified	Unclassified	4	0.00%
Bacteria	Proteobacteria	Deltaproteobacteria	Syntrophobacterales	Syntrophaceae	Unclassified	Unclassified	4	0.00%
Bacteria	Proteobacteria	Deltaproteobacteria	Myxococcales	Haliangiaceae	Unclassified	Unclassified	4	0.00%
Bacteria	Proteobacteria	Deltaproteobacteria	Bdellovibrionales	Bdellovibrionaceae	Bdellovibrio	bacteriovorus	4	0.00%
Bacteria	Proteobacteria	Betaproteobacteria	Burkholderiales	Oxalobacteraceae	Janthinobacterium	lividum	4	0.00%
Bacteria	Proteobacteria	Betaproteobacteria	Burkholderiales	Comamonadaceae	Polaromonas	Unclassified	4	0.00%
Bacteria	Proteobacteria	Betaproteobacteria	Burkholderiales	Burkholderiaceae	Burkholderia	Unclassified	4	0.00%
Bacteria	Proteobacteria	Betaproteobacteria	Burkholderiales	Alcaligenaceae	Unclassified	Unclassified	4	0.00%
Bacteria	Proteobacteria	Betaproteobacteria	Burkholderiales	Unclassified	Unclassified	Unclassified	4	0.00%
Bacteria	Proteobacteria	Alphaproteobacteria	Rhizobiales	Brucellaceae	Pseudochrobactrum	Unclassified	4	0.00%
Bacteria	Proteobacteria	Alphaproteobacteria	Rhizobiales	Bartonellaceae	Unclassified	Unclassified	4	0.00%
Bacteria	Planctomycetes	Planctomycetia	Pirellulales	Pirellulaceae	Unclassified	Unclassified	4	0.00%
Bacteria	Firmicutes	Erysipelotrichi	Erysipelotrichales	Erysipelotrichaceae	Sharpea	Unclassified	4	0.00%
Bacteria	Firmicutes	Clostridia	Clostridiales	Veillonellaceae	Selenomonas	Unclassified	4	0.00%
Bacteria	Firmicutes	Bacilli	Lactobacillales	Lactobacillaceae	Lactobacillus	mucosae	4	0.00%
Bacteria	Firmicutes	Bacilli	Lactobacillales	Carnobacteriaceae	Trichococcus	Unclassified	4	0.00%
Bacteria	Firmicutes	Bacilli	Bacillales	Alicyclobacillaceae	Alicyclobacillus	Unclassified	4	0.00%
Bacteria	Cyanobacteria	Nostocophycideae	Stigonematales	Rivulariaceae	Calothrix	Unclassified	4	0.00%
Bacteria	Actinobacteria	Actinobacteria	Actinomycetales	Micrococcaceae	Micrococcus	luteus	4	0.00%
Bacteria	Actinobacteria	Actinobacteria	Actinomycetales	Gordoniaceae	Gordonia	Unclassified	4	0.00%
Bacteria	Actinobacteria	Actinobacteria	Actinomycetales	Brevibacteriaceae	Brevibacterium	aureum	4	0.00%
Bacteria	Acidobacteria	Acidobacteriia	Acidobacteriales	Koribacteraceae	Unclassified	Unclassified	4	0.00%
Bacteria	Proteobacteria	Gammaproteobacteria	Xanthomonadales	Xanthomonadaceae	Lysobacter	Unclassified	3	0.00%
Bacteria	Proteobacteria	Gammaproteobacteria	Vibrionales	Vibrionaceae	Vibrio	shilonii	3	0.00%
Bacteria	Proteobacteria	Gammaproteobacteria	Pseudomonadales	Pseudomonadaceae	Pseudomonas	viridiflava	3	0.00%
Bacteria	Proteobacteria	Gammaproteobacteria	Legionellales	Coxiellaceae	Unclassified	Unclassified	3	0.00%
Bacteria	Proteobacteria	Gammaproteobacteria	Enterobacteriales	Enterobacteriaceae	Serratia	Unclassified	3	0.00%
Bacteria	Proteobacteria	Gammaproteobacteria	Enterobacteriales	Enterobacteriaceae	Salmonella	enterica	3	0.00%
Bacteria	Proteobacteria	Gammaproteobacteria	Enterobacteriales	Enterobacteriaceae	Pantoea	ananatis	3	0.00%
Bacteria	Proteobacteria	Gammaproteobacteria	Enterobacteriales	Enterobacteriaceae	Enterobacter	gergoviae	3	0.00%
Bacteria	Proteobacteria	Gammaproteobacteria	Chromatiales	Unclassified	Unclassified	Unclassified	3	0.00%
Bacteria	Proteobacteria	Gammaproteobacteria	Alteromonadales	[Chromatiaceae]	Rheinheimera	perlucida	3	0.00%
Bacteria	Proteobacteria	Gammaproteobacteria	Alteromonadales	Colwelliaceae	Unclassified	Unclassified	3	0.00%
Bacteria	Proteobacteria	Deltaproteobacteria	Desulfuromonadales	Geobacteraceae	Geobacter	lovleyi	3	0.00%
Bacteria	Proteobacteria	Betaproteobacteria	Rhodocyclales	Rhodocyclaceae	Candidatus Accumulibacter	Unclassified	3	0.00%
Bacteria	Proteobacteria	Betaproteobacteria	Neisseriales	Neisseriaceae	Unclassified	Unclassified	3	0.00%
Bacteria	Proteobacteria	Betaproteobacteria	Burkholderiales	Comamonadaceae	Thiomonas	Unclassified	3	0.00%
Bacteria	Proteobacteria	Betaproteobacteria	Burkholderiales	Comamonadaceae	Acidovorax	delafieldii	3	0.00%
Bacteria	Proteobacteria	Betaproteobacteria	ASSO-13	Unclassified	Unclassified	Unclassified	3	0.00%
Bacteria	Proteobacteria	Alphaproteobacteria	Rickettsiales	Rickettsiaceae	Unclassified	Unclassified	3	0.00%
Bacteria	Proteobacteria	Alphaproteobacteria	Rhodospirillales	Rhodospirillaceae	Rhodospirillum	Unclassified	3	0.00%
Bacteria	Proteobacteria	Alphaproteobacteria	Rhodobacterales	Rhodobacteraceae	Rubellimicrobium	Unclassified	3	0.00%
Bacteria	Proteobacteria	Alphaproteobacteria	Rhodobacterales	Hyphomonadaceae	Unclassified	Unclassified	3	0.00%
Bacteria	Proteobacteria	Alphaproteobacteria	Rhizobiales	Methylocystaceae	Pleomorphomonas	Unclassified	3	0.00%
Bacteria	Proteobacteria	Alphaproteobacteria	Rhizobiales	Aurantimonadaceae	Aurantimonas	altamirensis	3	0.00%
Bacteria	Proteobacteria	Alphaproteobacteria	Ellin329	Unclassified	Unclassified	Unclassified	3	0.00%
Bacteria	OD1	ZB2	Unclassified	Unclassified	Unclassified	Unclassified	3	0.00%
Bacteria	Firmicutes	Clostridia	Clostridiales	Clostridiaceae	SMB53	Unclassified	3	0.00%
Bacteria	Firmicutes	Bacilli	Lactobacillales	Aerococcaceae	Aerococcus	Unclassified	3	0.00%
Bacteria	Firmicutes	Bacilli	Bacillales	[Exiguobacteraceae]	Unclassified	Unclassified	3	0.00%
Bacteria	Firmicutes	Bacilli	Bacillales	Bacillaceae	Oceanobacillus	Unclassified	3	0.00%
Bacteria	Firmicutes	Bacilli	Bacillales	Bacillaceae	Bacillus	cereus	3	0.00%
Bacteria	Cyanobacteria	4C0d-2	YS2	Unclassified	Unclassified	Unclassified	3	0.00%
Bacteria	Chloroflexi	Chloroflexi	Herpetosiphonales	Unclassified	Unclassified	Unclassified	3	0.00%
Bacteria	Chloroflexi	Anaerolineae	SHA-20	Unclassified	Unclassified	Unclassified	3	0.00%
Bacteria	Chlorobi	OPB56	Unclassified	Unclassified	Unclassified	Unclassified	3	0.00%
Bacteria	Bacteroidetes	[Saprospirae]	[Saprospirales]	Chitinophagaceae	Unclassified	Unclassified	3	0.00%
Bacteria	Bacteroidetes	Cytophagia	Cytophagales	Cytophagaceae	Runella	Unclassified	3	0.00%
Bacteria	Actinobacteria	Actinobacteria	Actinomycetales	Propionibacteriaceae	Propionibacterium	granulosum	3	0.00%
Bacteria	Actinobacteria	Actinobacteria	Actinomycetales	Micrococcaceae	Citricoccus	Unclassified	3	0.00%
Bacteria	Actinobacteria	Actinobacteria	Actinomycetales	Dermabacteraceae	Brachybacterium	Unclassified	3	0.00%
Bacteria	Acidobacteria	Solibacteres	Solibacterales	Unclassified	Unclassified	Unclassified	3	0.00%
Bacteria	Acidobacteria	Acidobacteria-6	iii1-15	Unclassified	Unclassified	Unclassified	3	0.00%
Bacteria	Acidobacteria	Acidobacteria-6	Unclassified	Unclassified	Unclassified	Unclassified	3	0.00%
Bacteria	Verrucomicrobia	Verrucomicrobiae	Verrucomicrobiales	Verrucomicrobiaceae	Unclassified	Unclassified	2	0.00%
Bacteria	Synergistetes	Synergistia	Synergistales	Dethiosulfovibrionaceae	HA73	Unclassified	2	0.00%
Bacteria	Proteobacteria	Gammaproteobacteria	Xanthomonadales	Xanthomonadaceae	Pseudoxanthomonas	kaohsiungensis	2	0.00%
Bacteria	Proteobacteria	Gammaproteobacteria	Xanthomonadales	Xanthomonadaceae	Dokdonella	Unclassified	2	0.00%
Bacteria	Proteobacteria	Gammaproteobacteria	Xanthomonadales	Sinobacteraceae	Unclassified	Unclassified	2	0.00%
Bacteria	Proteobacteria	Gammaproteobacteria	Vibrionales	Vibrionaceae	Photobacterium	angustum	2	0.00%
Bacteria	Proteobacteria	Gammaproteobacteria	Vibrionales	Vibrionaceae	Photobacterium	Unclassified	2	0.00%
Bacteria	Proteobacteria	Gammaproteobacteria	Thiotrichales	Piscirickettsiaceae	Unclassified	Unclassified	2	0.00%
Bacteria	Proteobacteria	Gammaproteobacteria	Pseudomonadales	Pseudomonadaceae	Pseudomonas	nitroreducens	2	0.00%
Bacteria	Proteobacteria	Gammaproteobacteria	Pseudomonadales	Pseudomonadaceae	Pseudomonas	mendocina	2	0.00%
Bacteria	Proteobacteria	Gammaproteobacteria	Oceanospirillales	Halomonadaceae	Unclassified	Unclassified	2	0.00%
Bacteria	Proteobacteria	Gammaproteobacteria	Enterobacteriales	Enterobacteriaceae	Serratia	marcescens	2	0.00%
Bacteria	Proteobacteria	Gammaproteobacteria	Enterobacteriales	Enterobacteriaceae	Escherichia	coli	2	0.00%
Bacteria	Proteobacteria	Gammaproteobacteria	Cardiobacteriales	Unclassified	Unclassified	Unclassified	2	0.00%
Bacteria	Proteobacteria	Deltaproteobacteria	Syntrophobacterales	Syntrophorhabdaceae	Unclassified	Unclassified	2	0.00%
Bacteria	Proteobacteria	Deltaproteobacteria	Syntrophobacterales	Syntrophobacteraceae	Unclassified	Unclassified	2	0.00%
Bacteria	Proteobacteria	Deltaproteobacteria	Myxococcales	Unclassified	Unclassified	Unclassified	2	0.00%
Bacteria	Proteobacteria	Deltaproteobacteria	Desulfobacterales	Desulfobulbaceae	Desulfobulbus	Unclassified	2	0.00%
Bacteria	Proteobacteria	Deltaproteobacteria	Bdellovibrionales	Bacteriovoracaceae	Unclassified	Unclassified	2	0.00%
Bacteria	Proteobacteria	Betaproteobacteria	SBla14	Unclassified	Unclassified	Unclassified	2	0.00%
Bacteria	Proteobacteria	Betaproteobacteria	Rhodocyclales	Rhodocyclaceae	Thauera	Unclassified	2	0.00%
Bacteria	Proteobacteria	Betaproteobacteria	Rhodocyclales	Rhodocyclaceae	Methyloversatilis	Unclassified	2	0.00%
Bacteria	Proteobacteria	Betaproteobacteria	Rhodocyclales	Rhodocyclaceae	Azospira	Unclassified	2	0.00%
Bacteria	Proteobacteria	Betaproteobacteria	Neisseriales	Neisseriaceae	Vogesella	Unclassified	2	0.00%
Bacteria	Proteobacteria	Betaproteobacteria	Hydrogenophilales	Hydrogenophilaceae	Thiobacillus	Unclassified	2	0.00%
Bacteria	Proteobacteria	Betaproteobacteria	Burkholderiales	Comamonadaceae	Leptothrix	Unclassified	2	0.00%
Bacteria	Proteobacteria	Alphaproteobacteria	Sphingomonadales	Erythrobacteraceae	Erythrobacter	nanhaisediminis	2	0.00%
Bacteria	Proteobacteria	Alphaproteobacteria	Sphingomonadales	Erythrobacteraceae	Unclassified	Unclassified	2	0.00%
Bacteria	Proteobacteria	Alphaproteobacteria	Sphingomonadales	Unclassified	Unclassified	Unclassified	2	0.00%
Bacteria	Proteobacteria	Alphaproteobacteria	Rickettsiales	Pelagibacteraceae	Unclassified	Unclassified	2	0.00%
Bacteria	Proteobacteria	Alphaproteobacteria	Rhodospirillales	Rhodospirillaceae	Skermanella	Unclassified	2	0.00%
Bacteria	Proteobacteria	Alphaproteobacteria	Rhodospirillales	Acetobacteraceae	Roseomonas	mucosa	2	0.00%
Bacteria	Proteobacteria	Alphaproteobacteria	Rhodospirillales	Acetobacteraceae	Acidiphilium	Unclassified	2	0.00%
Bacteria	Proteobacteria	Alphaproteobacteria	Rhodobacterales	Rhodobacteraceae	Rhodobacter	Unclassified	2	0.00%
Bacteria	Proteobacteria	Alphaproteobacteria	Rhizobiales	Methylocystaceae	Unclassified	Unclassified	2	0.00%
Bacteria	Proteobacteria	Alphaproteobacteria	Rhizobiales	Hyphomicrobiaceae	Rhodoplanes	Unclassified	2	0.00%
Bacteria	Proteobacteria	Alphaproteobacteria	Rhizobiales	Bradyrhizobiaceae	Balneimonas	Unclassified	2	0.00%
Bacteria	Proteobacteria	Alphaproteobacteria	Rhizobiales	Beijerinckiaceae	Unclassified	Unclassified	2	0.00%
Bacteria	Proteobacteria	Alphaproteobacteria	Kiloniellales	Unclassified	Unclassified	Unclassified	2	0.00%
Bacteria	Proteobacteria	Alphaproteobacteria	Caulobacterales	Caulobacteraceae	Caulobacter	Unclassified	2	0.00%
Bacteria	Proteobacteria	Alphaproteobacteria	Caulobacterales	Caulobacteraceae	Asticcacaulis	Unclassified	2	0.00%
Bacteria	Planctomycetes	Phycisphaerae	WD2101	Unclassified	Unclassified	Unclassified	2	0.00%
Bacteria	Nitrospirae	Nitrospira	Nitrospirales	0319-6A21	Unclassified	Unclassified	2	0.00%
Bacteria	Gemmatimonadetes	Gemm-3	Unclassified	Unclassified	Unclassified	Unclassified	2	0.00%
Bacteria	GN02	BD1-5	Unclassified	Unclassified	Unclassified	Unclassified	2	0.00%
Bacteria	Firmicutes	Clostridia	Clostridiales	Veillonellaceae	Sporomusa	Unclassified	2	0.00%
Bacteria	Firmicutes	Clostridia	Clostridiales	Ruminococcaceae	Unclassified	Unclassified	2	0.00%
Bacteria	Firmicutes	Clostridia	Clostridiales	Peptostreptococcaceae	Clostridium	ruminantium	2	0.00%
Bacteria	Firmicutes	Bacilli	Lactobacillales	Aerococcaceae	Unclassified	Unclassified	2	0.00%
Bacteria	Firmicutes	Bacilli	Bacillales	Paenibacillaceae	Paenibacillus	Unclassified	2	0.00%
Bacteria	Firmicutes	Bacilli	Bacillales	Paenibacillaceae	Brevibacillus	Unclassified	2	0.00%
Bacteria	Firmicutes	Bacilli	Bacillales	Bacillaceae	Bacillus	flexus	2	0.00%
Bacteria	FBP	Unclassified	Unclassified	Unclassified	Unclassified	Unclassified	2	0.00%
Bacteria	Cyanobacteria	Oscillatoriophycideae	Chroococcales	Cyanobacteriaceae	Unclassified	Unclassified	2	0.00%
Bacteria	Chloroflexi	Thermomicrobia	JG30-KF-CM45	Unclassified	Unclassified	Unclassified	2	0.00%
Bacteria	Chloroflexi	Anaerolineae	envOPS12	Unclassified	Unclassified	Unclassified	2	0.00%
Bacteria	Chloroflexi	Anaerolineae	SBR1031	A4b	Unclassified	Unclassified	2	0.00%
Bacteria	Chlorobi	BSV26	A89	Unclassified	Unclassified	Unclassified	2	0.00%
Bacteria	Bacteroidetes	[Saprospirae]	[Saprospirales]	Saprospiraceae	Saprospira	Unclassified	2	0.00%
Bacteria	Bacteroidetes	[Saprospirae]	[Saprospirales]	Saprospiraceae	Unclassified	Unclassified	2	0.00%
Bacteria	Bacteroidetes	Flavobacteriia	Flavobacteriales	[Weeksellaceae]	Ornithobacterium	Unclassified	2	0.00%
Bacteria	Bacteroidetes	Bacteroidia	Bacteroidales	Prevotellaceae	Prevotella	copri	2	0.00%
Bacteria	Bacteroidetes	Bacteroidia	Bacteroidales	Porphyromonadaceae	Paludibacter	Unclassified	2	0.00%
Bacteria	Actinobacteria	Actinobacteria	Actinomycetales	Yaniellaceae	Yaniella	Unclassified	2	0.00%
Bacteria	Actinobacteria	Actinobacteria	Actinomycetales	Streptomycetaceae	Streptomyces	Unclassified	2	0.00%
Bacteria	Actinobacteria	Actinobacteria	Actinomycetales	Propionibacteriaceae	Propionibacterium	Unclassified	2	0.00%
Bacteria	Actinobacteria	Actinobacteria	Actinomycetales	Nocardioidaceae	Propionicimonas	Unclassified	2	0.00%
Bacteria	Actinobacteria	Actinobacteria	Actinomycetales	Nocardiaceae	Rhodococcus	ruber	2	0.00%
Bacteria	Actinobacteria	Actinobacteria	Actinomycetales	Micrococcaceae	Rothia	Unclassified	2	0.00%
Bacteria	Actinobacteria	Actinobacteria	Actinomycetales	Microbacteriaceae	Microbacterium	chocolatum	2	0.00%
Bacteria	Actinobacteria	Actinobacteria	Actinomycetales	Microbacteriaceae	Unclassified	Unclassified	2	0.00%
Bacteria	Actinobacteria	Acidimicrobiia	Acidimicrobiales	Unclassified	Unclassified	Unclassified	2	0.00%
Bacteria	Acidobacteria	GAL08	Unclassified	Unclassified	Unclassified	Unclassified	2	0.00%
Bacteria	Acidobacteria	Acidobacteriia	Acidobacteriales	Acidobacteriaceae	Edaphobacter	modestum	2	0.00%
Bacteria	Acidobacteria	AT-s2-57	Unclassified	Unclassified	Unclassified	Unclassified	2	0.00%
Bacteria	Verrucomicrobia	[Spartobacteria]	[Chthoniobacterales]	[Chthoniobacteraceae]	Candidatus Xiphinematobacter	Unclassified	1	0.00%
Bacteria	Verrucomicrobia	[Pedosphaerae]	[Pedosphaerales]	Unclassified	Unclassified	Unclassified	1	0.00%
Bacteria	Verrucomicrobia	Verrucomicrobiae	Verrucomicrobiales	Verrucomicrobiaceae	Luteolibacter	Unclassified	1	0.00%
Bacteria	Thermotogae	Thermotogae	Thermotogales	Thermotogaceae	Fervidobacterium	Unclassified	1	0.00%
Bacteria	Synergistetes	Synergistia	Synergistales	Anaerobaculaceae	Anaerobaculum	Unclassified	1	0.00%
Bacteria	Spirochaetes	[Leptospirae]	[Leptospirales]	Leptospiraceae	Turneriella	Unclassified	1	0.00%
Bacteria	Spirochaetes	[Leptospirae]	[Leptospirales]	Leptospiraceae	Leptospira	biflexa	1	0.00%
Bacteria	SBR1093	EC214	Unclassified	Unclassified	Unclassified	Unclassified	1	0.00%
Bacteria	Proteobacteria	Gammaproteobacteria	Xanthomonadales	Xanthomonadaceae	Stenotrophomonas	retroflexus	1	0.00%
Bacteria	Proteobacteria	Gammaproteobacteria	Xanthomonadales	Xanthomonadaceae	Stenotrophomonas	geniculata	1	0.00%
Bacteria	Proteobacteria	Gammaproteobacteria	Vibrionales	Vibrionaceae	Photobacterium	rosenbergii	1	0.00%
Bacteria	Proteobacteria	Gammaproteobacteria	Vibrionales	Pseudoalteromonadaceae	Vibrio	harveyi	1	0.00%
Bacteria	Proteobacteria	Gammaproteobacteria	Vibrionales	Pseudoalteromonadaceae	Vibrio	cholerae	1	0.00%
Bacteria	Proteobacteria	Gammaproteobacteria	Pseudomonadales	Pseudomonadaceae	Serpens	flexibilis	1	0.00%
Bacteria	Proteobacteria	Gammaproteobacteria	Pseudomonadales	Pseudomonadaceae	Pseudomonas	fluorescens	1	0.00%
Bacteria	Proteobacteria	Gammaproteobacteria	Pseudomonadales	Moraxellaceae	Acinetobacter	venetianus	1	0.00%
Bacteria	Proteobacteria	Gammaproteobacteria	Pseudomonadales	Moraxellaceae	Acinetobacter	lwoffii	1	0.00%
Bacteria	Proteobacteria	Gammaproteobacteria	Oceanospirillales	Oceanospirillaceae	Oleibacter	Unclassified	1	0.00%
Bacteria	Proteobacteria	Gammaproteobacteria	Oceanospirillales	Halomonadaceae	Kushneria	aurantia	1	0.00%
Bacteria	Proteobacteria	Gammaproteobacteria	HOC36	Unclassified	Unclassified	Unclassified	1	0.00%
Bacteria	Proteobacteria	Gammaproteobacteria	Enterobacteriales	Enterobacteriaceae	Proteus	Unclassified	1	0.00%
Bacteria	Proteobacteria	Gammaproteobacteria	Enterobacteriales	Enterobacteriaceae	Enterobacter	ludwigii	1	0.00%
Bacteria	Proteobacteria	Gammaproteobacteria	Enterobacteriales	Enterobacteriaceae	Enterobacter	cloacae	1	0.00%
Bacteria	Proteobacteria	Gammaproteobacteria	Enterobacteriales	Enterobacteriaceae	Enterobacter	Unclassified	1	0.00%
Bacteria	Proteobacteria	Gammaproteobacteria	Enterobacteriales	Enterobacteriaceae	Buchnera	Unclassified	1	0.00%
Bacteria	Proteobacteria	Gammaproteobacteria	Chromatiales	Ectothiorhodospiraceae	Thiorhodospira	Unclassified	1	0.00%
Bacteria	Proteobacteria	Gammaproteobacteria	Chromatiales	Ectothiorhodospiraceae	Unclassified	Unclassified	1	0.00%
Bacteria	Proteobacteria	Gammaproteobacteria	Aeromonadales	Aeromonadaceae	Aeromonas	hydrophila	1	0.00%
Bacteria	Proteobacteria	Deltaproteobacteria	Syntrophobacterales	Syntrophaceae	Desulfomonile	Unclassified	1	0.00%
Bacteria	Proteobacteria	Deltaproteobacteria	Spirobacillales	Unclassified	Unclassified	Unclassified	1	0.00%
Bacteria	Proteobacteria	Deltaproteobacteria	NB1-j	MND4	Unclassified	Unclassified	1	0.00%
Bacteria	Proteobacteria	Deltaproteobacteria	Myxococcales	Polyangiaceae	Sorangium	Unclassified	1	0.00%
Bacteria	Proteobacteria	Deltaproteobacteria	Myxococcales	OM27	Unclassified	Unclassified	1	0.00%
Bacteria	Proteobacteria	Deltaproteobacteria	Bdellovibrionales	Bacteriovoracaceae	Peredibacter	starrii	1	0.00%
Bacteria	Proteobacteria	Betaproteobacteria	SC-I-84	Unclassified	Unclassified	Unclassified	1	0.00%
Bacteria	Proteobacteria	Betaproteobacteria	Nitrosomonadales	Nitrosomonadaceae	Unclassified	Unclassified	1	0.00%
Bacteria	Proteobacteria	Betaproteobacteria	Neisseriales	Neisseriaceae	Neisseria	subflava	1	0.00%
Bacteria	Proteobacteria	Betaproteobacteria	MND1	Unclassified	Unclassified	Unclassified	1	0.00%
Bacteria	Proteobacteria	Betaproteobacteria	Burkholderiales	Oxalobacteraceae	Herminiimonas	Unclassified	1	0.00%
Bacteria	Proteobacteria	Betaproteobacteria	Burkholderiales	Oxalobacteraceae	Cupriavidus	Unclassified	1	0.00%
Bacteria	Proteobacteria	Betaproteobacteria	Burkholderiales	Comamonadaceae	Simplicispira	Unclassified	1	0.00%
Bacteria	Proteobacteria	Betaproteobacteria	Burkholderiales	Comamonadaceae	Schlegelella	Unclassified	1	0.00%
Bacteria	Proteobacteria	Betaproteobacteria	Burkholderiales	Comamonadaceae	Rhodoferax	Unclassified	1	0.00%
Bacteria	Proteobacteria	Betaproteobacteria	Burkholderiales	Comamonadaceae	Methylibium	Unclassified	1	0.00%
Bacteria	Proteobacteria	Betaproteobacteria	Burkholderiales	Comamonadaceae	Lampropedia	Unclassified	1	0.00%
Bacteria	Proteobacteria	Alphaproteobacteria	Sphingomonadales	Sphingomonadaceae	Sphingomonas	wittichii	1	0.00%
Bacteria	Proteobacteria	Alphaproteobacteria	Sphingomonadales	Sphingomonadaceae	Sphingobium	yanoikuyae	1	0.00%
Bacteria	Proteobacteria	Alphaproteobacteria	Sphingomonadales	Erythrobacteraceae	Lutibacterium	Unclassified	1	0.00%
Bacteria	Proteobacteria	Alphaproteobacteria	Rickettsiales	Rickettsiaceae	Rickettsia	Unclassified	1	0.00%
Bacteria	Proteobacteria	Alphaproteobacteria	Rickettsiales	Anaplasmataceae	Neorickettsia	Unclassified	1	0.00%
Bacteria	Proteobacteria	Alphaproteobacteria	Rickettsiales	Anaplasmataceae	Candidatus Neoehrlichia	mikurensis	1	0.00%
Bacteria	Proteobacteria	Alphaproteobacteria	Rhodospirillales	Rhodospirillaceae	Phaeospirillum	fulvum	1	0.00%
Bacteria	Proteobacteria	Alphaproteobacteria	Rhodobacterales	Hyphomonadaceae	Hyphomonas	Unclassified	1	0.00%
Bacteria	Proteobacteria	Alphaproteobacteria	Rhizobiales	Rhizobiaceae	Rhizobium	leguminosarum	1	0.00%
Bacteria	Proteobacteria	Alphaproteobacteria	Rhizobiales	Phyllobacteriaceae	Chelativorans	Unclassified	1	0.00%
Bacteria	Proteobacteria	Alphaproteobacteria	Rhizobiales	Methylocystaceae	Methylosinus	Unclassified	1	0.00%
Bacteria	Proteobacteria	Alphaproteobacteria	Rhizobiales	Methylocystaceae	Methylopila	Unclassified	1	0.00%
Bacteria	Proteobacteria	Alphaproteobacteria	Rhizobiales	Hyphomicrobiaceae	Pannonibacter	phragmitetus	1	0.00%
Bacteria	Proteobacteria	Alphaproteobacteria	Rhizobiales	Beijerinckiaceae	Chelatococcus	Unclassified	1	0.00%
Bacteria	Proteobacteria	Alphaproteobacteria	Rhizobiales	Aurantimonadaceae	Unclassified	Unclassified	1	0.00%
Bacteria	Proteobacteria	Alphaproteobacteria	Kiloniellales	Kiloniellaceae	Thalassospira	Unclassified	1	0.00%
Bacteria	Proteobacteria	Alphaproteobacteria	Caulobacterales	Caulobacteraceae	Caulobacter	henricii	1	0.00%
Bacteria	Proteobacteria	Alphaproteobacteria	BD7-3	Unclassified	Unclassified	Unclassified	1	0.00%
Bacteria	Planctomycetes	Planctomycetia	Gemmatales	Isosphaeraceae	Unclassified	Unclassified	1	0.00%
Bacteria	Planctomycetes	Planctomycetia	Gemmatales	Gemmataceae	Gemmata	Unclassified	1	0.00%
Bacteria	Planctomycetes	Phycisphaerae	mle1-8	Unclassified	Unclassified	Unclassified	1	0.00%
Bacteria	OP8	OP8_2	Unclassified	Unclassified	Unclassified	Unclassified	1	0.00%
Bacteria	OP1	OPB14	Unclassified	Unclassified	Unclassified	Unclassified	1	0.00%
Bacteria	OD1	SM2F11	Unclassified	Unclassified	Unclassified	Unclassified	1	0.00%
Bacteria	Nitrospirae	Nitrospira	Nitrospirales	[Thermodesulfovibrionaceae]	HB118	Unclassified	1	0.00%
Bacteria	Nitrospirae	Nitrospira	Nitrospirales	[Thermodesulfovibrionaceae]	Unclassified	Unclassified	1	0.00%
Bacteria	NKB19	TSBW08	Unclassified	Unclassified	Unclassified	Unclassified	1	0.00%
Bacteria	Gemmatimonadetes	Gemm-1	Unclassified	Unclassified	Unclassified	Unclassified	1	0.00%
Bacteria	Fusobacteria	Fusobacteriia	Fusobacteriales	Fusobacteriaceae	Cetobacterium	somerae	1	0.00%
Bacteria	Fusobacteria	Fusobacteriia	Fusobacteriales	Fusobacteriaceae	Cetobacterium	Unclassified	1	0.00%
Bacteria	Firmicutes	Clostridia	Thermoanaerobacterales	Thermodesulfobiaceae	Coprothermobacter	Unclassified	1	0.00%
Bacteria	Firmicutes	Clostridia	SHA-98	Unclassified	Unclassified	Unclassified	1	0.00%
Bacteria	Firmicutes	Clostridia	Clostridiales	[Tissierellaceae]	Peptoniphilus	Unclassified	1	0.00%
Bacteria	Firmicutes	Clostridia	Clostridiales	[Tissierellaceae]	Finegoldia	Unclassified	1	0.00%
Bacteria	Firmicutes	Clostridia	Clostridiales	[Tissierellaceae]	1-68	Unclassified	1	0.00%
Bacteria	Firmicutes	Clostridia	Clostridiales	[Acidaminobacteraceae]	Acidaminobacter	Unclassified	1	0.00%
Bacteria	Firmicutes	Clostridia	Clostridiales	Veillonellaceae	Veillonella	parvula	1	0.00%
Bacteria	Firmicutes	Clostridia	Clostridiales	Veillonellaceae	Megasphaera	Unclassified	1	0.00%
Bacteria	Firmicutes	Clostridia	Clostridiales	Peptostreptococcaceae	[Clostridium]	difficile	1	0.00%
Bacteria	Firmicutes	Clostridia	Clostridiales	Peptococcaceae	rc4-4	Unclassified	1	0.00%
Bacteria	Firmicutes	Clostridia	Clostridiales	Clostridiaceae	Tindallia_Anoxynatronum	Unclassified	1	0.00%
Bacteria	Firmicutes	Bacilli	Lactobacillales	Leuconostocaceae	Leuconostoc	mesenteroides	1	0.00%
Bacteria	Firmicutes	Bacilli	Bacillales	Staphylococcaceae	Staphylococcus	equorum	1	0.00%
Bacteria	Firmicutes	Bacilli	Bacillales	Staphylococcaceae	Macrococcus	Unclassified	1	0.00%
Bacteria	Firmicutes	Bacilli	Bacillales	Paenibacillaceae	Brevibacillus	reuszeri	1	0.00%
Bacteria	Firmicutes	Bacilli	Bacillales	Bacillaceae	Lentibacillus	Unclassified	1	0.00%
Bacteria	Firmicutes	Bacilli	Bacillales	Bacillaceae	Gracilibacillus	dipsosauri	1	0.00%
Bacteria	Firmicutes	Bacilli	Bacillales	Bacillaceae	Bacillus	thuringiensis	1	0.00%
Bacteria	Firmicutes	Bacilli	Bacillales	Bacillaceae	Bacillus	mannanilyticus	1	0.00%
Bacteria	Firmicutes	Bacilli	Bacillales	Bacillaceae	Bacillus	anthracis	1	0.00%
Bacteria	Fibrobacteres	Fibrobacteria	Fibrobacterales	Fibrobacteraceae	Unclassified	Unclassified	1	0.00%
Bacteria	Cyanobacteria	Synechococcophycideae	Synechococcales	Synechococcaceae	Synechococcus	Unclassified	1	0.00%
Bacteria	Cyanobacteria	Synechococcophycideae	Pseudanabaenales	Pseudanabaenaceae	Pseudanabaena	Unclassified	1	0.00%
Bacteria	Cyanobacteria	Synechococcophycideae	Pseudanabaenales	Pseudanabaenaceae	Leptolyngbya	Unclassified	1	0.00%
Bacteria	Cyanobacteria	Oscillatoriophycideae	Oscillatoriales	Phormidiaceae	Microcoleus	Unclassified	1	0.00%
Bacteria	Chloroflexi	TK17	mle1-48	Unclassified	Unclassified	Unclassified	1	0.00%
Bacteria	Chloroflexi	TK10	B07_WMSP1	Unclassified	Unclassified	Unclassified	1	0.00%
Bacteria	Chloroflexi	Ktedonobacteria	JG30-KF-AS9	Unclassified	Unclassified	Unclassified	1	0.00%
Bacteria	Chloroflexi	Ellin6529	Unclassified	Unclassified	Unclassified	Unclassified	1	0.00%
Bacteria	Chloroflexi	Dehalococcoidetes	GIF9	Unclassified	Unclassified	Unclassified	1	0.00%
Bacteria	Chloroflexi	Chloroflexi	Chloroflexales	Chloroflexaceae	Unclassified	Unclassified	1	0.00%
Bacteria	Chloroflexi	Anaerolineae	SJA-15	Unclassified	Unclassified	Unclassified	1	0.00%
Bacteria	Chloroflexi	Anaerolineae	Caldilineales	Caldilineaceae	Caldilinea	Unclassified	1	0.00%
Bacteria	Chloroflexi	Anaerolineae	Caldilineales	Caldilineaceae	Unclassified	Unclassified	1	0.00%
Bacteria	Chloroflexi	Anaerolineae	Anaerolineales	Anaerolinaceae	Anaerolinea	thermophila	1	0.00%
Bacteria	Chloroflexi	Anaerolineae	Anaerolineales	Anaerolinaceae	Unclassified	Unclassified	1	0.00%
Bacteria	Chlorobi	Ignavibacteria	Ignavibacteriales	Ignavibacteriaceae	Unclassified	Unclassified	1	0.00%
Bacteria	Bacteroidetes	[Saprospirae]	[Saprospirales]	Chitinophagaceae	Segetibacter	Unclassified	1	0.00%
Bacteria	Bacteroidetes	[Rhodothermi]	[Rhodothermales]	Rhodothermaceae	Unclassified	Unclassified	1	0.00%
Bacteria	Bacteroidetes	VC2_1_Bac22	Unclassified	Unclassified	Unclassified	Unclassified	1	0.00%
Bacteria	Bacteroidetes	Flavobacteriia	Flavobacteriales	Cryomorphaceae	Owenweeksia	Unclassified	1	0.00%
Bacteria	Bacteroidetes	Flavobacteriia	Flavobacteriales	Unclassified	Unclassified	Unclassified	1	0.00%
Bacteria	Bacteroidetes	Cytophagia	Cytophagales	Cytophagaceae	Spirosoma	Unclassified	1	0.00%
Bacteria	Bacteroidetes	Cytophagia	Cytophagales	Cytophagaceae	Dyadobacter	Unclassified	1	0.00%
Bacteria	Bacteroidetes	Bacteroidia	Bacteroidales	Prevotellaceae	Prevotella	Unclassified	1	0.00%
Bacteria	Bacteroidetes	Bacteroidia	Bacteroidales	Porphyromonadaceae	Porphyromonas	Unclassified	1	0.00%
Bacteria	Bacteroidetes	Unclassified	Unclassified	Unclassified	Unclassified	Unclassified	1	0.00%
Bacteria	Armatimonadetes	SJA-176	RB046	Unclassified	Unclassified	Unclassified	1	0.00%
Bacteria	Actinobacteria	OPB41	Unclassified	Unclassified	Unclassified	Unclassified	1	0.00%
Bacteria	Actinobacteria	Coriobacteriia	Coriobacteriales	Coriobacteriaceae	Unclassified	Unclassified	1	0.00%
Bacteria	Actinobacteria	Actinobacteria	Bifidobacteriales	Bifidobacteriaceae	Bifidobacterium	Unclassified	1	0.00%
Bacteria	Actinobacteria	Actinobacteria	Actinomycetales	Streptomycetaceae	Streptacidiphilus	Unclassified	1	0.00%
Bacteria	Actinobacteria	Actinobacteria	Actinomycetales	Propionibacteriaceae	Tessaracoccus	Unclassified	1	0.00%
Bacteria	Actinobacteria	Actinobacteria	Actinomycetales	Nocardioidaceae	Nocardioides	Unclassified	1	0.00%
Bacteria	Actinobacteria	Actinobacteria	Actinomycetales	Nocardiaceae	Skermania	piniformis	1	0.00%
Bacteria	Actinobacteria	Actinobacteria	Actinomycetales	Micrococcaceae	Kocuria	palustris	1	0.00%
Bacteria	Actinobacteria	Actinobacteria	Actinomycetales	Micrococcaceae	Arthrobacter	Unclassified	1	0.00%
Bacteria	Actinobacteria	Actinobacteria	Actinomycetales	Microbacteriaceae	Leucobacter	Unclassified	1	0.00%
Bacteria	Actinobacteria	Actinobacteria	Actinomycetales	Frankiaceae	Unclassified	Unclassified	1	0.00%
Bacteria	Actinobacteria	Actinobacteria	Actinomycetales	Corynebacteriaceae	Corynebacterium	stationis	1	0.00%
Bacteria	Actinobacteria	Actinobacteria	Actinomycetales	Corynebacteriaceae	Corynebacterium	durum	1	0.00%
Bacteria	Actinobacteria	Actinobacteria	Actinomycetales	Cellulomonadaceae	Demequina	Unclassified	1	0.00%
Bacteria	Actinobacteria	Actinobacteria	Actinomycetales	Cellulomonadaceae	Actinotalea	Unclassified	1	0.00%
Bacteria	Actinobacteria	Actinobacteria	Actinomycetales	Brevibacteriaceae	Brevibacterium	casei	1	0.00%
Bacteria	Actinobacteria	Actinobacteria	Actinomycetales	Actinomycetaceae	Unclassified	Unclassified	1	0.00%
Bacteria	Actinobacteria	Unclassified	Unclassified	Unclassified	Unclassified	Unclassified	1	0.00%
Bacteria	Acidobacteria	[Chloracidobacteria]	RB41	Unclassified	Unclassified	Unclassified	1	0.00%
Bacteria	Acidobacteria	[Chloracidobacteria]	PK29	Unclassified	Unclassified	Unclassified	1	0.00%
Bacteria	Acidobacteria	Solibacteres	Solibacterales	Solibacteraceae	Candidatus Solibacter	Unclassified	1	0.00%
Bacteria	Acidobacteria	Solibacteres	Solibacterales	MVS-65	Unclassified	Unclassified	1	0.00%
Bacteria	Acidobacteria	OS-K	Unclassified	Unclassified	Unclassified	Unclassified	1	0.00%
Bacteria	Acidobacteria	Acidobacteriia	Acidobacteriales	Koribacteraceae	Candidatus Koribacter	Unclassified	1	0.00%
Bacteria	Acidobacteria	Acidobacteria-6	CCU21	Unclassified	Unclassified	Unclassified	1	0.00%
Archaea	Euryarchaeota	Thermoplasmata	E2	[Methanomassiliicoccaceae]	Unclassified	Unclassified	1	0.00%
Archaea	Euryarchaeota	Methanomicrobia	Methanosarcinales	Methanosaetaceae	Methanosaeta	Unclassified	1	0.00%
