# Supplementary material for: Bacterial Community Structure in the Asian Rice Gall Midge Reveals a Varied Microbiome Rich in Proteobacteria
Source: Sci Rep. 2017 Aug 25;7:9424. doi: 10.1038/s41598-017-09791-0 (PMC5573367; doi:10.1038/s41598-017-09791-0)
Supplement: Supplementary file 12 — Supplementary data 4 [file 41598_2017_9791_MOESM12_ESM.xlsx]

## Sheet: Phylum
Kingdom	Phylum	Count	Total	GM1F	GM1LR	GM1LS	GM1M	GM1P
Bacteria	Proteobacteria	1088236	97.8%	98.7%	94.2%	94.8%	98.9%	99.1%
Bacteria	Actinobacteria	11057	1.0%	0.9%	2.1%	2.7%	0.3%	0.3%
Bacteria	Firmicutes	5131	0.5%	0.3%	1.1%	0.9%	0.5%	0.2%
Bacteria	Bacteroidetes	4985	0.4%	0.1%	1.5%	1.1%	0.2%	0.3%
Bacteria	Chloroflexi	805	0.1%	0.0%	0.3%	0.2%	0.0%	0.0%
Bacteria	Planctomycetes	360	0.0%	0.0%	0.3%	0.0%	0.0%	0.0%
Bacteria	Acidobacteria	331	0.0%	0.0%	0.1%	0.0%	0.0%	0.0%
Bacteria	[Thermi]	219	0.0%	0.0%	0.0%	0.0%	0.0%	0.0%
Bacteria	Verrucomicrobia	179	0.0%	0.0%	0.1%	0.0%	0.0%	0.0%
Bacteria	Cyanobacteria	178	0.0%	0.0%	0.1%	0.0%	0.0%	0.0%
Bacteria	Fibrobacteres	128	0.0%	0.0%	0.1%	0.0%	0.0%	0.0%
Bacteria	Spirochaetes	96	0.0%	0.0%	0.1%	0.0%	0.0%	0.0%
Bacteria	Nitrospirae	68	0.0%	0.0%	0.0%	0.0%	0.0%	0.0%
Bacteria	WPS-2	66	0.0%	0.0%	0.0%	0.0%	0.0%	0.0%
Bacteria	TM7	59	0.0%	0.0%	0.0%	0.0%	0.0%	0.0%
Bacteria	Fusobacteria	49	0.0%	0.0%	0.0%	0.0%	0.0%	0.0%
Bacteria	NKB19	34	0.0%	0.0%	0.0%	0.0%	0.0%	0.0%
Bacteria	Gemmatimonadetes	33	0.0%	0.0%	0.0%	0.0%	0.0%	0.0%
Bacteria	OP1	32	0.0%	0.0%	0.0%	0.0%	0.0%	0.0%
Bacteria	Chlorobi	22	0.0%	0.0%	0.0%	0.0%	0.0%	0.0%
Archaea	Euryarchaeota	21	0.0%	0.0%	0.0%	0.0%	0.0%	0.0%
Bacteria	OD1	17	0.0%	0.0%	0.0%	0.0%	0.0%	0.0%
Bacteria	GN02	9	0.0%	0.0%	0.0%	0.0%	0.0%	0.0%
Bacteria	Armatimonadetes	8	0.0%	0.0%	0.0%	0.0%	0.0%	0.0%
Archaea	Crenarchaeota	4	0.0%	0.0%	0.0%	0.0%	0.0%	0.0%
Bacteria	Chlamydiae	4	0.0%	0.0%	0.0%	0.0%	0.0%	0.0%
Bacteria	FBP	4	0.0%	0.0%	0.0%	0.0%	0.0%	0.0%
Bacteria	Synergistetes	4	0.0%	0.0%	0.0%	0.0%	0.0%	0.0%
Bacteria	TM6	4	0.0%	0.0%	0.0%	0.0%	0.0%	0.0%
Bacteria	Thermotogae	4	0.0%	0.0%	0.0%	0.0%	0.0%	0.0%
Bacteria	Aquificae	3	0.0%	0.0%	0.0%	0.0%	0.0%	0.0%
Bacteria	BRC1	3	0.0%	0.0%	0.0%	0.0%	0.0%	0.0%
Bacteria	AD3	2	0.0%	0.0%	0.0%	0.0%	0.0%	0.0%
Bacteria	Elusimicrobia	2	0.0%	0.0%	0.0%	0.0%	0.0%	0.0%
Bacteria	SR1	2	0.0%	0.0%	0.0%	0.0%	0.0%	0.0%
Bacteria	Tenericutes	2	0.0%	0.0%	0.0%	0.0%	0.0%	0.0%
Bacteria	OP8	1	0.0%	0.0%	0.0%	0.0%	0.0%	0.0%
Bacteria	SBR1093	1	0.0%	0.0%	0.0%	0.0%	0.0%	0.0%
Bacteria	ZB3	1	0.0%	0.0%	0.0%	0.0%	0.0%	0.0%

## Sheet: Class
Kingdom	Phylum	Class	Count	Total	GM1F	GM1LR	GM1LS	GM1M	GM1P
Bacteria	Proteobacteria	Alphaproteobacteria	875464	78.7%	97.2%	37.6%	42.3%	79.9%	97.6%
Bacteria	Proteobacteria	Gammaproteobacteria	179347	16.1%	1.4%	45.3%	41.3%	18.8%	1.0%
Bacteria	Proteobacteria	Betaproteobacteria	32516	2.9%	0.2%	10.9%	11.0%	0.3%	0.4%
Bacteria	Actinobacteria	Actinobacteria	10776	1.0%	0.9%	2.0%	2.6%	0.3%	0.3%
Bacteria	Firmicutes	Bacilli	4231	0.4%	0.2%	0.8%	0.7%	0.5%	0.1%
Bacteria	Bacteroidetes	Flavobacteriia	2392	0.2%	0.1%	0.6%	0.5%	0.1%	0.1%
Bacteria	Bacteroidetes	[Saprospirae]	1550	0.1%	0.0%	0.6%	0.5%	0.0%	0.0%
Bacteria	Firmicutes	Clostridia	890	0.1%	0.0%	0.3%	0.2%	0.0%	0.0%
Bacteria	Proteobacteria	Deltaproteobacteria	737	0.1%	0.0%	0.3%	0.2%	0.0%	0.0%
Bacteria	Chloroflexi	Anaerolineae	597	0.1%	0.0%	0.2%	0.2%	0.0%	0.0%
Bacteria	Bacteroidetes	Sphingobacteriia	471	0.0%	0.0%	0.1%	0.0%	0.1%	0.0%
Bacteria	Planctomycetes	Planctomycetia	336	0.0%	0.0%	0.3%	0.0%	0.0%	0.0%
Bacteria	Bacteroidetes	Cytophagia	314	0.0%	0.0%	0.2%	0.1%	0.0%	0.0%
Bacteria	Bacteroidetes	Bacteroidia	242	0.0%	0.0%	0.0%	0.0%	0.0%	0.0%
Bacteria	[Thermi]	Deinococci	219	0.0%	0.0%	0.0%	0.0%	0.0%	0.0%
Bacteria	Actinobacteria	Acidimicrobiia	200	0.0%	0.0%	0.1%	0.0%	0.0%	0.0%
Bacteria	Proteobacteria	Epsilonproteobacteria	167	0.0%	0.0%	0.0%	0.0%	0.0%	0.0%
Bacteria	Chloroflexi	Chloroflexi	146	0.0%	0.0%	0.0%	0.0%	0.0%	0.0%
Bacteria	Acidobacteria	Sva0725	118	0.0%	0.0%	0.0%	0.0%	0.0%	0.0%
Bacteria	Fibrobacteres	Fibrobacteria	102	0.0%	0.0%	0.0%	0.0%	0.0%	0.0%
Bacteria	Acidobacteria	[Chloracidobacteria]	88	0.0%	0.0%	0.0%	0.0%	0.0%	0.0%
Bacteria	Nitrospirae	Nitrospira	68	0.0%	0.0%	0.0%	0.0%	0.0%	0.0%
Bacteria	Spirochaetes	Spirochaetes	68	0.0%	0.0%	0.0%	0.0%	0.0%	0.0%
Bacteria	Verrucomicrobia	Opitutae	67	0.0%	0.0%	0.0%	0.0%	0.0%	0.0%
Bacteria	WPS-2	Unclassified	66	0.0%	0.0%	0.0%	0.0%	0.0%	0.0%
Bacteria	Verrucomicrobia	Verrucomicrobiae	57	0.0%	0.0%	0.0%	0.0%	0.0%	0.0%
Bacteria	Acidobacteria	Acidobacteria-6	51	0.0%	0.0%	0.0%	0.0%	0.0%	0.0%
Bacteria	Cyanobacteria	Oscillatoriophycideae	51	0.0%	0.0%	0.0%	0.0%	0.0%	0.0%
Bacteria	Cyanobacteria	ML635J-21	49	0.0%	0.0%	0.0%	0.0%	0.0%	0.0%
Bacteria	Cyanobacteria	Synechococcophycideae	49	0.0%	0.0%	0.0%	0.0%	0.0%	0.0%
Bacteria	Fusobacteria	Fusobacteriia	49	0.0%	0.0%	0.0%	0.0%	0.0%	0.0%
Bacteria	TM7	TM7-3	37	0.0%	0.0%	0.0%	0.0%	0.0%	0.0%
Bacteria	Actinobacteria	Thermoleophilia	35	0.0%	0.0%	0.0%	0.0%	0.0%	0.0%
Bacteria	Acidobacteria	Solibacteres	32	0.0%	0.0%	0.0%	0.0%	0.0%	0.0%
Bacteria	Actinobacteria	Rubrobacteria	32	0.0%	0.0%	0.0%	0.0%	0.0%	0.0%
Bacteria	Chloroflexi	Thermomicrobia	32	0.0%	0.0%	0.0%	0.0%	0.0%	0.0%
Bacteria	NKB19	Unclassified	31	0.0%	0.0%	0.0%	0.0%	0.0%	0.0%
Bacteria	OP1	MSBL6	31	0.0%	0.0%	0.0%	0.0%	0.0%	0.0%
Bacteria	Spirochaetes	[Leptospirae]	28	0.0%	0.0%	0.0%	0.0%	0.0%	0.0%
Bacteria	Verrucomicrobia	[Pedosphaerae]	28	0.0%	0.0%	0.0%	0.0%	0.0%	0.0%
Bacteria	Verrucomicrobia	[Spartobacteria]	23	0.0%	0.0%	0.0%	0.0%	0.0%	0.0%
Bacteria	Cyanobacteria	Nostocophycideae	19	0.0%	0.0%	0.0%	0.0%	0.0%	0.0%
Bacteria	Acidobacteria	Acidobacteriia	17	0.0%	0.0%	0.0%	0.0%	0.0%	0.0%
Bacteria	Fibrobacteres	Unclassified	17	0.0%	0.0%	0.0%	0.0%	0.0%	0.0%
Bacteria	TM7	TM7-1	17	0.0%	0.0%	0.0%	0.0%	0.0%	0.0%
Bacteria	Gemmatimonadetes	Gemm-3	16	0.0%	0.0%	0.0%	0.0%	0.0%	0.0%
Archaea	Euryarchaeota	Methanobacteria	12	0.0%	0.0%	0.0%	0.0%	0.0%	0.0%
Bacteria	Gemmatimonadetes	Gemmatimonadetes	12	0.0%	0.0%	0.0%	0.0%	0.0%	0.0%
Bacteria	Planctomycetes	Phycisphaerae	11	0.0%	0.0%	0.0%	0.0%	0.0%	0.0%
Bacteria	Chlorobi	OPB56	10	0.0%	0.0%	0.0%	0.0%	0.0%	0.0%
Bacteria	Firmicutes	Erysipelotrichi	10	0.0%	0.0%	0.0%	0.0%	0.0%	0.0%
Bacteria	Acidobacteria	iii1-8	9	0.0%	0.0%	0.0%	0.0%	0.0%	0.0%
Bacteria	Bacteroidetes	Unclassified	9	0.0%	0.0%	0.0%	0.0%	0.0%	0.0%
Bacteria	Chlorobi	Ignavibacteria	9	0.0%	0.0%	0.0%	0.0%	0.0%	0.0%
Bacteria	Chloroflexi	Gitt-GS-136	9	0.0%	0.0%	0.0%	0.0%	0.0%	0.0%
Bacteria	Cyanobacteria	4C0d-2	9	0.0%	0.0%	0.0%	0.0%	0.0%	0.0%
Bacteria	Fibrobacteres	TG3	9	0.0%	0.0%	0.0%	0.0%	0.0%	0.0%
Bacteria	GN02	BD1-5	9	0.0%	0.0%	0.0%	0.0%	0.0%	0.0%
Bacteria	OD1	SM2F11	9	0.0%	0.0%	0.0%	0.0%	0.0%	0.0%
Bacteria	Planctomycetes	OM190	9	0.0%	0.0%	0.0%	0.0%	0.0%	0.0%
Bacteria	Actinobacteria	Coriobacteriia	8	0.0%	0.0%	0.0%	0.0%	0.0%	0.0%
Bacteria	Chloroflexi	Ellin6529	8	0.0%	0.0%	0.0%	0.0%	0.0%	0.0%
Bacteria	OD1	ZB2	8	0.0%	0.0%	0.0%	0.0%	0.0%	0.0%
Bacteria	Acidobacteria	DA052	7	0.0%	0.0%	0.0%	0.0%	0.0%	0.0%
Bacteria	Armatimonadetes	[Fimbriimonadia]	7	0.0%	0.0%	0.0%	0.0%	0.0%	0.0%
Archaea	Euryarchaeota	Halobacteria	5	0.0%	0.0%	0.0%	0.0%	0.0%	0.0%
Bacteria	Chloroflexi	TK17	5	0.0%	0.0%	0.0%	0.0%	0.0%	0.0%
Bacteria	Gemmatimonadetes	Gemm-1	5	0.0%	0.0%	0.0%	0.0%	0.0%	0.0%
Bacteria	Proteobacteria	Unclassified	5	0.0%	0.0%	0.0%	0.0%	0.0%	0.0%
Bacteria	TM7	Unclassified	5	0.0%	0.0%	0.0%	0.0%	0.0%	0.0%
Bacteria	Chlamydiae	Chlamydiia	4	0.0%	0.0%	0.0%	0.0%	0.0%	0.0%
Bacteria	FBP	Unclassified	4	0.0%	0.0%	0.0%	0.0%	0.0%	0.0%
Bacteria	Synergistetes	Synergistia	4	0.0%	0.0%	0.0%	0.0%	0.0%	0.0%
Bacteria	TM6	SJA-4	4	0.0%	0.0%	0.0%	0.0%	0.0%	0.0%
Bacteria	Verrucomicrobia	Verruco-5	4	0.0%	0.0%	0.0%	0.0%	0.0%	0.0%
Archaea	Euryarchaeota	Methanomicrobia	3	0.0%	0.0%	0.0%	0.0%	0.0%	0.0%
Bacteria	Acidobacteria	AT-s2-57	3	0.0%	0.0%	0.0%	0.0%	0.0%	0.0%
Bacteria	Actinobacteria	OPB41	3	0.0%	0.0%	0.0%	0.0%	0.0%	0.0%
Bacteria	Aquificae	Aquificae	3	0.0%	0.0%	0.0%	0.0%	0.0%	0.0%
Bacteria	BRC1	PRR-11	3	0.0%	0.0%	0.0%	0.0%	0.0%	0.0%
Bacteria	Bacteroidetes	SM1A07	3	0.0%	0.0%	0.0%	0.0%	0.0%	0.0%
Bacteria	Bacteroidetes	[Rhodothermi]	3	0.0%	0.0%	0.0%	0.0%	0.0%	0.0%
Bacteria	Chlorobi	BSV26	3	0.0%	0.0%	0.0%	0.0%	0.0%	0.0%
Bacteria	Chloroflexi	Ktedonobacteria	3	0.0%	0.0%	0.0%	0.0%	0.0%	0.0%
Bacteria	Chloroflexi	TK10	3	0.0%	0.0%	0.0%	0.0%	0.0%	0.0%
Bacteria	NKB19	TSBW08	3	0.0%	0.0%	0.0%	0.0%	0.0%	0.0%
Bacteria	Planctomycetes	BD7-11	3	0.0%	0.0%	0.0%	0.0%	0.0%	0.0%
Bacteria	Thermotogae	MS9	3	0.0%	0.0%	0.0%	0.0%	0.0%	0.0%
Archaea	Crenarchaeota	MCG	2	0.0%	0.0%	0.0%	0.0%	0.0%	0.0%
Archaea	Crenarchaeota	Thaumarchaeota	2	0.0%	0.0%	0.0%	0.0%	0.0%	0.0%
Bacteria	AD3	ABS-6	2	0.0%	0.0%	0.0%	0.0%	0.0%	0.0%
Bacteria	Acidobacteria	BPC102	2	0.0%	0.0%	0.0%	0.0%	0.0%	0.0%
Bacteria	Acidobacteria	GAL08	2	0.0%	0.0%	0.0%	0.0%	0.0%	0.0%
Bacteria	SR1	Unclassified	2	0.0%	0.0%	0.0%	0.0%	0.0%	0.0%
Bacteria	Tenericutes	Mollicutes	2	0.0%	0.0%	0.0%	0.0%	0.0%	0.0%
Archaea	Euryarchaeota	Thermoplasmata	1	0.0%	0.0%	0.0%	0.0%	0.0%	0.0%
Bacteria	Acidobacteria	Acidobacteria-5	1	0.0%	0.0%	0.0%	0.0%	0.0%	0.0%
Bacteria	Acidobacteria	OS-K	1	0.0%	0.0%	0.0%	0.0%	0.0%	0.0%
Bacteria	Actinobacteria	Unclassified	1	0.0%	0.0%	0.0%	0.0%	0.0%	0.0%
Bacteria	Actinobacteria	MB-A2-108	1	0.0%	0.0%	0.0%	0.0%	0.0%	0.0%
Bacteria	Actinobacteria	Nitriliruptoria	1	0.0%	0.0%	0.0%	0.0%	0.0%	0.0%
Bacteria	Armatimonadetes	SJA-176	1	0.0%	0.0%	0.0%	0.0%	0.0%	0.0%
Bacteria	Bacteroidetes	VC2_1_Bac22	1	0.0%	0.0%	0.0%	0.0%	0.0%	0.0%
Bacteria	Chloroflexi	Dehalococcoidetes	1	0.0%	0.0%	0.0%	0.0%	0.0%	0.0%
Bacteria	Chloroflexi	S085	1	0.0%	0.0%	0.0%	0.0%	0.0%	0.0%
Bacteria	Cyanobacteria	Gloeobacterophycideae	1	0.0%	0.0%	0.0%	0.0%	0.0%	0.0%
Bacteria	Elusimicrobia	Elusimicrobia	1	0.0%	0.0%	0.0%	0.0%	0.0%	0.0%
Bacteria	Elusimicrobia	Endomicrobia	1	0.0%	0.0%	0.0%	0.0%	0.0%	0.0%
Bacteria	OP1	OPB14	1	0.0%	0.0%	0.0%	0.0%	0.0%	0.0%
Bacteria	OP8	OP8_2	1	0.0%	0.0%	0.0%	0.0%	0.0%	0.0%
Bacteria	Planctomycetes	ODP123	1	0.0%	0.0%	0.0%	0.0%	0.0%	0.0%
Bacteria	SBR1093	EC214	1	0.0%	0.0%	0.0%	0.0%	0.0%	0.0%
Bacteria	Thermotogae	Thermotogae	1	0.0%	0.0%	0.0%	0.0%	0.0%	0.0%
Bacteria	ZB3	Unclassified	1	0.0%	0.0%	0.0%	0.0%	0.0%	0.0%

## Sheet: Order
Domain	Phylum	Class	Order	Count	Total	GM1F	GM1LR	GM1LS	GM1M	GM1P
Bacteria	Proteobacteria	Alphaproteobacteria	Rickettsiales	805914	72.5%	89.8%	21.0%	24.1%	79.6%	97.3%
Bacteria	Proteobacteria	Gammaproteobacteria	Pseudomonadales	123077	11.1%	0.8%	42.5%	39.1%	2.8%	0.6%
Bacteria	Proteobacteria	Gammaproteobacteria	Enterobacteriales	38219	3.4%	0.1%	0.2%	0.2%	12.7%	0.0%
Bacteria	Proteobacteria	Betaproteobacteria	Burkholderiales	30884	2.8%	0.2%	10.2%	10.7%	0.2%	0.3%
Bacteria	Proteobacteria	Alphaproteobacteria	Rhizobiales	27553	2.5%	0.1%	8.1%	10.7%	0.1%	0.1%
Bacteria	Proteobacteria	Alphaproteobacteria	Sphingomonadales	20876	1.9%	6.9%	1.0%	0.8%	0.1%	0.1%
Bacteria	Proteobacteria	Alphaproteobacteria	Caulobacterales	15850	1.4%	0.0%	6.1%	5.4%	0.0%	0.0%
Bacteria	Actinobacteria	Actinobacteria	Actinomycetales	10771	1.0%	0.9%	2.0%	2.6%	0.3%	0.3%
Bacteria	Proteobacteria	Gammaproteobacteria	Xanthomonadales	9964	0.9%	0.1%	0.7%	0.4%	2.8%	0.1%
Bacteria	Proteobacteria	Gammaproteobacteria	Alteromonadales	4319	0.4%	0.2%	1.3%	0.9%	0.2%	0.1%
Bacteria	Firmicutes	Bacilli	Bacillales	3739	0.3%	0.2%	0.7%	0.6%	0.4%	0.1%
Bacteria	Proteobacteria	Alphaproteobacteria	Rhodobacterales	3081	0.3%	0.1%	1.0%	0.9%	0.1%	0.0%
Bacteria	Bacteroidetes	Flavobacteriia	Flavobacteriales	2392	0.2%	0.1%	0.6%	0.5%	0.1%	0.1%
Bacteria	Proteobacteria	Gammaproteobacteria	Aeromonadales	1954	0.2%	0.2%	0.3%	0.3%	0.1%	0.1%
Bacteria	Bacteroidetes	[Saprospirae]	[Saprospirales]	1550	0.1%	0.0%	0.6%	0.5%	0.0%	0.0%
Bacteria	Proteobacteria	Alphaproteobacteria	Rhodospirillales	1235	0.1%	0.0%	0.3%	0.4%	0.0%	0.0%
Bacteria	Firmicutes	Clostridia	Clostridiales	865	0.1%	0.0%	0.3%	0.2%	0.0%	0.0%
Bacteria	Proteobacteria	Alphaproteobacteria	Unclassified	815	0.1%	0.3%	0.0%	0.0%	0.0%	0.0%
Bacteria	Proteobacteria	Betaproteobacteria	Rhodocyclales	769	0.1%	0.0%	0.3%	0.1%	0.0%	0.0%
Bacteria	Proteobacteria	Gammaproteobacteria	Oceanospirillales	692	0.1%	0.0%	0.1%	0.1%	0.1%	0.0%
Bacteria	Proteobacteria	Gammaproteobacteria	Vibrionales	510	0.0%	0.0%	0.1%	0.1%	0.0%	0.1%
Bacteria	Proteobacteria	Betaproteobacteria	Unclassified	494	0.0%	0.0%	0.2%	0.2%	0.0%	0.0%
Bacteria	Firmicutes	Bacilli	Lactobacillales	487	0.0%	0.0%	0.1%	0.1%	0.0%	0.0%
Bacteria	Bacteroidetes	Sphingobacteriia	Sphingobacteriales	471	0.0%	0.0%	0.1%	0.0%	0.1%	0.0%
Bacteria	Proteobacteria	Deltaproteobacteria	Myxococcales	433	0.0%	0.0%	0.2%	0.1%	0.0%	0.0%
Bacteria	Proteobacteria	Gammaproteobacteria	Chromatiales	338	0.0%	0.0%	0.1%	0.1%	0.0%	0.0%
Bacteria	Bacteroidetes	Cytophagia	Cytophagales	314	0.0%	0.0%	0.2%	0.1%	0.0%	0.0%
Bacteria	Bacteroidetes	Bacteroidia	Bacteroidales	242	0.0%	0.0%	0.0%	0.0%	0.0%	0.0%
Bacteria	Planctomycetes	Planctomycetia	Pirellulales	224	0.0%	0.0%	0.2%	0.0%	0.0%	0.0%
Bacteria	[Thermi]	Deinococci	Deinococcales	205	0.0%	0.0%	0.0%	0.0%	0.0%	0.0%
Bacteria	Actinobacteria	Acidimicrobiia	Acidimicrobiales	200	0.0%	0.0%	0.1%	0.0%	0.0%	0.0%
Bacteria	Chloroflexi	Anaerolineae	SBR1031	174	0.0%	0.0%	0.1%	0.0%	0.0%	0.0%
Bacteria	Proteobacteria	Epsilonproteobacteria	Campylobacterales	167	0.0%	0.0%	0.0%	0.0%	0.0%	0.0%
Bacteria	Chloroflexi	Anaerolineae	envOPS12	166	0.0%	0.0%	0.0%	0.1%	0.0%	0.0%
Bacteria	Chloroflexi	Anaerolineae	Anaerolineales	160	0.0%	0.0%	0.0%	0.0%	0.0%	0.0%
Bacteria	Proteobacteria	Betaproteobacteria	Methylophilales	127	0.0%	0.0%	0.1%	0.0%	0.0%	0.0%
Bacteria	Proteobacteria	Gammaproteobacteria	Thiotrichales	119	0.0%	0.0%	0.0%	0.0%	0.0%	0.0%
Bacteria	Acidobacteria	Sva0725	Sva0725	118	0.0%	0.0%	0.0%	0.0%	0.0%	0.0%
Bacteria	Proteobacteria	Deltaproteobacteria	Bdellovibrionales	117	0.0%	0.0%	0.1%	0.0%	0.0%	0.0%
Bacteria	Fibrobacteres	Fibrobacteria	258ds10	101	0.0%	0.0%	0.0%	0.0%	0.0%	0.0%
Bacteria	Proteobacteria	Betaproteobacteria	Neisseriales	85	0.0%	0.0%	0.0%	0.0%	0.0%	0.0%
Bacteria	Acidobacteria	[Chloracidobacteria]	RB41	76	0.0%	0.0%	0.0%	0.0%	0.0%	0.0%
Bacteria	Chloroflexi	Chloroflexi	Herpetosiphonales	75	0.0%	0.0%	0.0%	0.0%	0.0%	0.0%
Bacteria	Planctomycetes	Planctomycetia	Gemmatales	72	0.0%	0.0%	0.1%	0.0%	0.0%	0.0%
Bacteria	Nitrospirae	Nitrospira	Nitrospirales	68	0.0%	0.0%	0.0%	0.0%	0.0%	0.0%
Bacteria	Spirochaetes	Spirochaetes	Spirochaetales	68	0.0%	0.0%	0.0%	0.0%	0.0%	0.0%
Bacteria	Proteobacteria	Alphaproteobacteria	Kiloniellales	67	0.0%	0.0%	0.0%	0.0%	0.0%	0.0%
Bacteria	WPS-2	Unclassified	Unclassified	66	0.0%	0.0%	0.0%	0.0%	0.0%	0.0%
Bacteria	Chloroflexi	Chloroflexi	Chloroflexales	64	0.0%	0.0%	0.0%	0.0%	0.0%	0.0%
Bacteria	Proteobacteria	Alphaproteobacteria	BD7-3	62	0.0%	0.0%	0.0%	0.0%	0.0%	0.0%
Bacteria	Verrucomicrobia	Opitutae	Opitutales	58	0.0%	0.0%	0.0%	0.0%	0.0%	0.0%
Bacteria	Verrucomicrobia	Verrucomicrobiae	Verrucomicrobiales	57	0.0%	0.0%	0.0%	0.0%	0.0%	0.0%
Bacteria	Proteobacteria	Betaproteobacteria	ASSO-13	55	0.0%	0.0%	0.0%	0.0%	0.0%	0.0%
Bacteria	Proteobacteria	Deltaproteobacteria	Desulfobacterales	55	0.0%	0.0%	0.0%	0.0%	0.0%	0.0%
Bacteria	Cyanobacteria	ML635J-21	Unclassified	49	0.0%	0.0%	0.0%	0.0%	0.0%	0.0%
Bacteria	Fusobacteria	Fusobacteriia	Fusobacteriales	49	0.0%	0.0%	0.0%	0.0%	0.0%	0.0%
Bacteria	Acidobacteria	Acidobacteria-6	iii1-15	45	0.0%	0.0%	0.0%	0.0%	0.0%	0.0%
Bacteria	Cyanobacteria	Synechococcophycideae	Pseudanabaenales	45	0.0%	0.0%	0.0%	0.0%	0.0%	0.0%
Bacteria	Cyanobacteria	Oscillatoriophycideae	Chroococcales	43	0.0%	0.0%	0.0%	0.0%	0.0%	0.0%
Bacteria	Planctomycetes	Planctomycetia	Planctomycetales	40	0.0%	0.0%	0.0%	0.0%	0.0%	0.0%
Bacteria	Proteobacteria	Gammaproteobacteria	Pasteurellales	39	0.0%	0.0%	0.0%	0.0%	0.0%	0.0%
Bacteria	Proteobacteria	Deltaproteobacteria	Desulfuromonadales	38	0.0%	0.0%	0.0%	0.0%	0.0%	0.0%
Bacteria	Proteobacteria	Gammaproteobacteria	Legionellales	36	0.0%	0.0%	0.0%	0.0%	0.0%	0.0%
Bacteria	Actinobacteria	Rubrobacteria	Rubrobacterales	32	0.0%	0.0%	0.0%	0.0%	0.0%	0.0%
Bacteria	Acidobacteria	Solibacteres	Solibacterales	31	0.0%	0.0%	0.0%	0.0%	0.0%	0.0%
Bacteria	Chloroflexi	Thermomicrobia	JG30-KF-CM45	31	0.0%	0.0%	0.0%	0.0%	0.0%	0.0%
Bacteria	NKB19	Unclassified	Unclassified	31	0.0%	0.0%	0.0%	0.0%	0.0%	0.0%
Bacteria	OP1	MSBL6	Unclassified	31	0.0%	0.0%	0.0%	0.0%	0.0%	0.0%
Bacteria	Chloroflexi	Anaerolineae	GCA004	30	0.0%	0.0%	0.0%	0.0%	0.0%	0.0%
Bacteria	Chloroflexi	Anaerolineae	S0208	30	0.0%	0.0%	0.0%	0.0%	0.0%	0.0%
Bacteria	Proteobacteria	Betaproteobacteria	Hydrogenophilales	30	0.0%	0.0%	0.0%	0.0%	0.0%	0.0%
Bacteria	Spirochaetes	[Leptospirae]	[Leptospirales]	28	0.0%	0.0%	0.0%	0.0%	0.0%	0.0%
Bacteria	Verrucomicrobia	[Pedosphaerae]	[Pedosphaerales]	28	0.0%	0.0%	0.0%	0.0%	0.0%	0.0%
Bacteria	Proteobacteria	Gammaproteobacteria	Unclassified	27	0.0%	0.0%	0.0%	0.0%	0.0%	0.0%
Bacteria	Actinobacteria	Thermoleophilia	Solirubrobacterales	24	0.0%	0.0%	0.0%	0.0%	0.0%	0.0%
Bacteria	Proteobacteria	Gammaproteobacteria	Methylococcales	24	0.0%	0.0%	0.0%	0.0%	0.0%	0.0%
Bacteria	Verrucomicrobia	[Spartobacteria]	[Chthoniobacterales]	23	0.0%	0.0%	0.0%	0.0%	0.0%	0.0%
Bacteria	Proteobacteria	Deltaproteobacteria	Desulfovibrionales	21	0.0%	0.0%	0.0%	0.0%	0.0%	0.0%
Bacteria	Proteobacteria	Deltaproteobacteria	Spirobacillales	21	0.0%	0.0%	0.0%	0.0%	0.0%	0.0%
Bacteria	Proteobacteria	Deltaproteobacteria	Syntrophobacterales	21	0.0%	0.0%	0.0%	0.0%	0.0%	0.0%
Bacteria	Cyanobacteria	Nostocophycideae	Stigonematales	18	0.0%	0.0%	0.0%	0.0%	0.0%	0.0%
Bacteria	Acidobacteria	Acidobacteriia	Acidobacteriales	17	0.0%	0.0%	0.0%	0.0%	0.0%	0.0%
Bacteria	Chloroflexi	Anaerolineae	Caldilineales	17	0.0%	0.0%	0.0%	0.0%	0.0%	0.0%
Bacteria	Fibrobacteres	Unclassified	Unclassified	17	0.0%	0.0%	0.0%	0.0%	0.0%	0.0%
Bacteria	TM7	TM7-1	Unclassified	17	0.0%	0.0%	0.0%	0.0%	0.0%	0.0%
Bacteria	TM7	TM7-3	Unclassified	17	0.0%	0.0%	0.0%	0.0%	0.0%	0.0%
Bacteria	Firmicutes	Clostridia	Thermoanaerobacterales	16	0.0%	0.0%	0.0%	0.0%	0.0%	0.0%
Bacteria	Gemmatimonadetes	Gemm-3	Unclassified	16	0.0%	0.0%	0.0%	0.0%	0.0%	0.0%
Bacteria	Proteobacteria	Betaproteobacteria	Thiobacterales	15	0.0%	0.0%	0.0%	0.0%	0.0%	0.0%
Bacteria	Proteobacteria	Gammaproteobacteria	34P16	14	0.0%	0.0%	0.0%	0.0%	0.0%	0.0%
Bacteria	[Thermi]	Deinococci	Thermales	14	0.0%	0.0%	0.0%	0.0%	0.0%	0.0%
Bacteria	Proteobacteria	Betaproteobacteria	MND1	13	0.0%	0.0%	0.0%	0.0%	0.0%	0.0%
Bacteria	Proteobacteria	Deltaproteobacteria	Unclassified	13	0.0%	0.0%	0.0%	0.0%	0.0%	0.0%
Archaea	Euryarchaeota	Methanobacteria	Methanobacteriales	12	0.0%	0.0%	0.0%	0.0%	0.0%	0.0%
Bacteria	Proteobacteria	Betaproteobacteria	Nitrosomonadales	12	0.0%	0.0%	0.0%	0.0%	0.0%	0.0%
Bacteria	TM7	TM7-3	EW055	12	0.0%	0.0%	0.0%	0.0%	0.0%	0.0%
Bacteria	Actinobacteria	Thermoleophilia	Gaiellales	11	0.0%	0.0%	0.0%	0.0%	0.0%	0.0%
Bacteria	Proteobacteria	Alphaproteobacteria	Ellin329	11	0.0%	0.0%	0.0%	0.0%	0.0%	0.0%
Bacteria	Proteobacteria	Betaproteobacteria	SC-I-84	11	0.0%	0.0%	0.0%	0.0%	0.0%	0.0%
Bacteria	Chlorobi	OPB56	Unclassified	10	0.0%	0.0%	0.0%	0.0%	0.0%	0.0%
Bacteria	Firmicutes	Erysipelotrichi	Erysipelotrichales	10	0.0%	0.0%	0.0%	0.0%	0.0%	0.0%
Bacteria	Acidobacteria	[Chloracidobacteria]	PK29	9	0.0%	0.0%	0.0%	0.0%	0.0%	0.0%
Bacteria	Bacteroidetes	Unclassified	Unclassified	9	0.0%	0.0%	0.0%	0.0%	0.0%	0.0%
Bacteria	Chlorobi	Ignavibacteria	Ignavibacteriales	9	0.0%	0.0%	0.0%	0.0%	0.0%	0.0%
Bacteria	Chloroflexi	Anaerolineae	OPB11	9	0.0%	0.0%	0.0%	0.0%	0.0%	0.0%
Bacteria	Chloroflexi	Gitt-GS-136	Unclassified	9	0.0%	0.0%	0.0%	0.0%	0.0%	0.0%
Bacteria	Fibrobacteres	TG3	TG3-1	9	0.0%	0.0%	0.0%	0.0%	0.0%	0.0%
Bacteria	GN02	BD1-5	Unclassified	9	0.0%	0.0%	0.0%	0.0%	0.0%	0.0%
Bacteria	OD1	SM2F11	Unclassified	9	0.0%	0.0%	0.0%	0.0%	0.0%	0.0%
Bacteria	Planctomycetes	OM190	CL500-15	9	0.0%	0.0%	0.0%	0.0%	0.0%	0.0%
Bacteria	Verrucomicrobia	Opitutae	Unclassified	9	0.0%	0.0%	0.0%	0.0%	0.0%	0.0%
Bacteria	Actinobacteria	Coriobacteriia	Coriobacteriales	8	0.0%	0.0%	0.0%	0.0%	0.0%	0.0%
Bacteria	Chloroflexi	Ellin6529	Unclassified	8	0.0%	0.0%	0.0%	0.0%	0.0%	0.0%
Bacteria	Cyanobacteria	Oscillatoriophycideae	Oscillatoriales	8	0.0%	0.0%	0.0%	0.0%	0.0%	0.0%
Bacteria	OD1	ZB2	Unclassified	8	0.0%	0.0%	0.0%	0.0%	0.0%	0.0%
Bacteria	Proteobacteria	Betaproteobacteria	Procabacteriales	8	0.0%	0.0%	0.0%	0.0%	0.0%	0.0%
Bacteria	Acidobacteria	DA052	Ellin6513	7	0.0%	0.0%	0.0%	0.0%	0.0%	0.0%
Bacteria	Armatimonadetes	[Fimbriimonadia]	[Fimbriimonadales]	7	0.0%	0.0%	0.0%	0.0%	0.0%	0.0%
Bacteria	Chloroflexi	Chloroflexi	[Roseiflexales]	7	0.0%	0.0%	0.0%	0.0%	0.0%	0.0%
Bacteria	Gemmatimonadetes	Gemmatimonadetes	Gemmatimonadales	7	0.0%	0.0%	0.0%	0.0%	0.0%	0.0%
Bacteria	Proteobacteria	Gammaproteobacteria	Cardiobacteriales	7	0.0%	0.0%	0.0%	0.0%	0.0%	0.0%
Bacteria	Proteobacteria	Betaproteobacteria	Ellin6067	6	0.0%	0.0%	0.0%	0.0%	0.0%	0.0%
Bacteria	Proteobacteria	Deltaproteobacteria	GMD14H09	6	0.0%	0.0%	0.0%	0.0%	0.0%	0.0%
Bacteria	Proteobacteria	Gammaproteobacteria	[Marinicellales]	6	0.0%	0.0%	0.0%	0.0%	0.0%	0.0%
Archaea	Euryarchaeota	Halobacteria	Halobacteriales	5	0.0%	0.0%	0.0%	0.0%	0.0%	0.0%
Bacteria	Acidobacteria	iii1-8	SJA-36	5	0.0%	0.0%	0.0%	0.0%	0.0%	0.0%
Bacteria	Cyanobacteria	4C0d-2	MLE1-12	5	0.0%	0.0%	0.0%	0.0%	0.0%	0.0%
Bacteria	Firmicutes	Bacilli	Gemellales	5	0.0%	0.0%	0.0%	0.0%	0.0%	0.0%
Bacteria	Firmicutes	Clostridia	SHA-98	5	0.0%	0.0%	0.0%	0.0%	0.0%	0.0%
Bacteria	Gemmatimonadetes	Gemm-1	Unclassified	5	0.0%	0.0%	0.0%	0.0%	0.0%	0.0%
Bacteria	Proteobacteria	Unclassified	Unclassified	5	0.0%	0.0%	0.0%	0.0%	0.0%	0.0%
Bacteria	Proteobacteria	Betaproteobacteria	SBla14	5	0.0%	0.0%	0.0%	0.0%	0.0%	0.0%
Bacteria	TM7	Unclassified	Unclassified	5	0.0%	0.0%	0.0%	0.0%	0.0%	0.0%
Bacteria	TM7	TM7-3	CW040	5	0.0%	0.0%	0.0%	0.0%	0.0%	0.0%
Bacteria	Actinobacteria	Actinobacteria	Unclassified	4	0.0%	0.0%	0.0%	0.0%	0.0%	0.0%
Bacteria	Chlamydiae	Chlamydiia	Chlamydiales	4	0.0%	0.0%	0.0%	0.0%	0.0%	0.0%
Bacteria	Chloroflexi	Anaerolineae	SHA-20	4	0.0%	0.0%	0.0%	0.0%	0.0%	0.0%
Bacteria	Chloroflexi	Anaerolineae	SJA-15	4	0.0%	0.0%	0.0%	0.0%	0.0%	0.0%
Bacteria	Chloroflexi	TK17	Unclassified	4	0.0%	0.0%	0.0%	0.0%	0.0%	0.0%
Bacteria	Cyanobacteria	4C0d-2	YS2	4	0.0%	0.0%	0.0%	0.0%	0.0%	0.0%
Bacteria	Cyanobacteria	Synechococcophycideae	Synechococcales	4	0.0%	0.0%	0.0%	0.0%	0.0%	0.0%
Bacteria	FBP	Unclassified	Unclassified	4	0.0%	0.0%	0.0%	0.0%	0.0%	0.0%
Bacteria	Planctomycetes	Phycisphaerae	Pla1	4	0.0%	0.0%	0.0%	0.0%	0.0%	0.0%
Bacteria	Planctomycetes	Phycisphaerae	WD2101	4	0.0%	0.0%	0.0%	0.0%	0.0%	0.0%
Bacteria	Proteobacteria	Deltaproteobacteria	MIZ46	4	0.0%	0.0%	0.0%	0.0%	0.0%	0.0%
Bacteria	Proteobacteria	Deltaproteobacteria	NB1-j	4	0.0%	0.0%	0.0%	0.0%	0.0%	0.0%
Bacteria	Synergistetes	Synergistia	Synergistales	4	0.0%	0.0%	0.0%	0.0%	0.0%	0.0%
Bacteria	Verrucomicrobia	Verruco-5	WCHB1-41	4	0.0%	0.0%	0.0%	0.0%	0.0%	0.0%
Bacteria	Acidobacteria	AT-s2-57	Unclassified	3	0.0%	0.0%	0.0%	0.0%	0.0%	0.0%
Bacteria	Acidobacteria	Acidobacteria-6	Unclassified	3	0.0%	0.0%	0.0%	0.0%	0.0%	0.0%
Bacteria	Acidobacteria	Acidobacteria-6	CCU21	3	0.0%	0.0%	0.0%	0.0%	0.0%	0.0%
Bacteria	Acidobacteria	[Chloracidobacteria]	11-24	3	0.0%	0.0%	0.0%	0.0%	0.0%	0.0%
Bacteria	Acidobacteria	iii1-8	DS-18	3	0.0%	0.0%	0.0%	0.0%	0.0%	0.0%
Bacteria	Actinobacteria	OPB41	Unclassified	3	0.0%	0.0%	0.0%	0.0%	0.0%	0.0%
Bacteria	Aquificae	Aquificae	Aquificales	3	0.0%	0.0%	0.0%	0.0%	0.0%	0.0%
Bacteria	BRC1	PRR-11	Unclassified	3	0.0%	0.0%	0.0%	0.0%	0.0%	0.0%
Bacteria	Bacteroidetes	SM1A07	Unclassified	3	0.0%	0.0%	0.0%	0.0%	0.0%	0.0%
Bacteria	Bacteroidetes	[Rhodothermi]	[Rhodothermales]	3	0.0%	0.0%	0.0%	0.0%	0.0%	0.0%
Bacteria	Chloroflexi	Anaerolineae	SB-34	3	0.0%	0.0%	0.0%	0.0%	0.0%	0.0%
Bacteria	Firmicutes	Clostridia	Natranaerobiales	3	0.0%	0.0%	0.0%	0.0%	0.0%	0.0%
Bacteria	Gemmatimonadetes	Gemmatimonadetes	Unclassified	3	0.0%	0.0%	0.0%	0.0%	0.0%	0.0%
Bacteria	NKB19	TSBW08	Unclassified	3	0.0%	0.0%	0.0%	0.0%	0.0%	0.0%
Bacteria	Planctomycetes	BD7-11	Unclassified	3	0.0%	0.0%	0.0%	0.0%	0.0%	0.0%
Bacteria	TM6	SJA-4	S1198	3	0.0%	0.0%	0.0%	0.0%	0.0%	0.0%
Bacteria	TM7	TM7-3	I025	3	0.0%	0.0%	0.0%	0.0%	0.0%	0.0%
Bacteria	Thermotogae	MS9	Unclassified	3	0.0%	0.0%	0.0%	0.0%	0.0%	0.0%
Archaea	Crenarchaeota	MCG	pGrfC26	2	0.0%	0.0%	0.0%	0.0%	0.0%	0.0%
Archaea	Crenarchaeota	Thaumarchaeota	Cenarchaeales	2	0.0%	0.0%	0.0%	0.0%	0.0%	0.0%
Archaea	Euryarchaeota	Methanomicrobia	Methanosarcinales	2	0.0%	0.0%	0.0%	0.0%	0.0%	0.0%
Bacteria	AD3	ABS-6	Unclassified	2	0.0%	0.0%	0.0%	0.0%	0.0%	0.0%
Bacteria	Acidobacteria	GAL08	Unclassified	2	0.0%	0.0%	0.0%	0.0%	0.0%	0.0%
Bacteria	Chlorobi	BSV26	A89	2	0.0%	0.0%	0.0%	0.0%	0.0%	0.0%
Bacteria	Chloroflexi	Ktedonobacteria	Thermogemmatisporales	2	0.0%	0.0%	0.0%	0.0%	0.0%	0.0%
Bacteria	Chloroflexi	TK10	B07_WMSP1	2	0.0%	0.0%	0.0%	0.0%	0.0%	0.0%
Bacteria	Gemmatimonadetes	Gemmatimonadetes	KD8-87	2	0.0%	0.0%	0.0%	0.0%	0.0%	0.0%
Bacteria	Planctomycetes	Phycisphaerae	Phycisphaerales	2	0.0%	0.0%	0.0%	0.0%	0.0%	0.0%
Bacteria	Proteobacteria	Betaproteobacteria	Gallionellales	2	0.0%	0.0%	0.0%	0.0%	0.0%	0.0%
Bacteria	Proteobacteria	Deltaproteobacteria	MBNT15	2	0.0%	0.0%	0.0%	0.0%	0.0%	0.0%
Bacteria	SR1	Unclassified	Unclassified	2	0.0%	0.0%	0.0%	0.0%	0.0%	0.0%
Bacteria	Tenericutes	Mollicutes	Acholeplasmatales	2	0.0%	0.0%	0.0%	0.0%	0.0%	0.0%
Archaea	Euryarchaeota	Methanomicrobia	Methanomicrobiales	1	0.0%	0.0%	0.0%	0.0%	0.0%	0.0%
Archaea	Euryarchaeota	Thermoplasmata	E2	1	0.0%	0.0%	0.0%	0.0%	0.0%	0.0%
Bacteria	Acidobacteria	Acidobacteria-5	Unclassified	1	0.0%	0.0%	0.0%	0.0%	0.0%	0.0%
Bacteria	Acidobacteria	BPC102	B110	1	0.0%	0.0%	0.0%	0.0%	0.0%	0.0%
Bacteria	Acidobacteria	BPC102	MVS-40	1	0.0%	0.0%	0.0%	0.0%	0.0%	0.0%
Bacteria	Acidobacteria	OS-K	Unclassified	1	0.0%	0.0%	0.0%	0.0%	0.0%	0.0%
Bacteria	Acidobacteria	Solibacteres	JH-WHS99	1	0.0%	0.0%	0.0%	0.0%	0.0%	0.0%
Bacteria	Acidobacteria	iii1-8	32-20	1	0.0%	0.0%	0.0%	0.0%	0.0%	0.0%
Bacteria	Actinobacteria	Unclassified	Unclassified	1	0.0%	0.0%	0.0%	0.0%	0.0%	0.0%
Bacteria	Actinobacteria	Actinobacteria	Bifidobacteriales	1	0.0%	0.0%	0.0%	0.0%	0.0%	0.0%
Bacteria	Actinobacteria	MB-A2-108	Unclassified	1	0.0%	0.0%	0.0%	0.0%	0.0%	0.0%
Bacteria	Actinobacteria	Nitriliruptoria	Euzebyales	1	0.0%	0.0%	0.0%	0.0%	0.0%	0.0%
Bacteria	Armatimonadetes	SJA-176	RB046	1	0.0%	0.0%	0.0%	0.0%	0.0%	0.0%
Bacteria	Bacteroidetes	VC2_1_Bac22	Unclassified	1	0.0%	0.0%	0.0%	0.0%	0.0%	0.0%
Bacteria	Chlorobi	BSV26	C20	1	0.0%	0.0%	0.0%	0.0%	0.0%	0.0%
Bacteria	Chloroflexi	Dehalococcoidetes	GIF9	1	0.0%	0.0%	0.0%	0.0%	0.0%	0.0%
Bacteria	Chloroflexi	Ktedonobacteria	JG30-KF-AS9	1	0.0%	0.0%	0.0%	0.0%	0.0%	0.0%
Bacteria	Chloroflexi	S085	Unclassified	1	0.0%	0.0%	0.0%	0.0%	0.0%	0.0%
Bacteria	Chloroflexi	TK10	AKYG885	1	0.0%	0.0%	0.0%	0.0%	0.0%	0.0%
Bacteria	Chloroflexi	TK17	mle1-48	1	0.0%	0.0%	0.0%	0.0%	0.0%	0.0%
Bacteria	Chloroflexi	Thermomicrobia	AKYG1722	1	0.0%	0.0%	0.0%	0.0%	0.0%	0.0%
Bacteria	Cyanobacteria	Gloeobacterophycideae	Gloeobacterales	1	0.0%	0.0%	0.0%	0.0%	0.0%	0.0%
Bacteria	Cyanobacteria	Nostocophycideae	Nostocales	1	0.0%	0.0%	0.0%	0.0%	0.0%	0.0%
Bacteria	Elusimicrobia	Elusimicrobia	Elusimicrobiales	1	0.0%	0.0%	0.0%	0.0%	0.0%	0.0%
Bacteria	Elusimicrobia	Endomicrobia	Unclassified	1	0.0%	0.0%	0.0%	0.0%	0.0%	0.0%
Bacteria	Fibrobacteres	Fibrobacteria	Fibrobacterales	1	0.0%	0.0%	0.0%	0.0%	0.0%	0.0%
Bacteria	Firmicutes	Clostridia	Halanaerobiales	1	0.0%	0.0%	0.0%	0.0%	0.0%	0.0%
Bacteria	OP1	OPB14	Unclassified	1	0.0%	0.0%	0.0%	0.0%	0.0%	0.0%
Bacteria	OP8	OP8_2	Unclassified	1	0.0%	0.0%	0.0%	0.0%	0.0%	0.0%
Bacteria	Planctomycetes	ODP123	Unclassified	1	0.0%	0.0%	0.0%	0.0%	0.0%	0.0%
Bacteria	Planctomycetes	Phycisphaerae	mle1-8	1	0.0%	0.0%	0.0%	0.0%	0.0%	0.0%
Bacteria	Proteobacteria	Deltaproteobacteria	Sva0853	1	0.0%	0.0%	0.0%	0.0%	0.0%	0.0%
Bacteria	Proteobacteria	Deltaproteobacteria	[Entotheonellales]	1	0.0%	0.0%	0.0%	0.0%	0.0%	0.0%
Bacteria	Proteobacteria	Gammaproteobacteria	HOC36	1	0.0%	0.0%	0.0%	0.0%	0.0%	0.0%
Bacteria	Proteobacteria	Gammaproteobacteria	Salinisphaerales	1	0.0%	0.0%	0.0%	0.0%	0.0%	0.0%
Bacteria	SBR1093	EC214	Unclassified	1	0.0%	0.0%	0.0%	0.0%	0.0%	0.0%
Bacteria	TM6	SJA-4	Unclassified	1	0.0%	0.0%	0.0%	0.0%	0.0%	0.0%
Bacteria	Thermotogae	Thermotogae	Thermotogales	1	0.0%	0.0%	0.0%	0.0%	0.0%	0.0%
Bacteria	ZB3	Unclassified	Unclassified	1	0.0%	0.0%	0.0%	0.0%	0.0%	0.0%

## Sheet: Family
Domain	Phylum	Class	Order	Family	Count	Total	GM1F	GM1LR	GM1LS	GM1M	GM1P
Bacteria	Proteobacteria	Alphaproteobacteria	Rickettsiales	Rickettsiaceae	805882	72.5%	89.8%	21.0%	24.1%	79.6%	97.3%
Bacteria	Proteobacteria	Gammaproteobacteria	Pseudomonadales	Pseudomonadaceae	111383	10.0%	0.3%	40.7%	37.1%	1.5%	0.2%
Bacteria	Proteobacteria	Gammaproteobacteria	Enterobacteriales	Enterobacteriaceae	38219	3.4%	0.1%	0.2%	0.2%	12.7%	0.0%
Bacteria	Proteobacteria	Betaproteobacteria	Burkholderiales	Comamonadaceae	28421	2.6%	0.1%	9.6%	9.8%	0.2%	0.3%
Bacteria	Proteobacteria	Alphaproteobacteria	Sphingomonadales	Sphingomonadaceae	20299	1.8%	6.8%	0.8%	0.7%	0.0%	0.1%
Bacteria	Proteobacteria	Alphaproteobacteria	Rhizobiales	Methylocystaceae	19571	1.8%	0.0%	5.3%	8.1%	0.0%	0.0%
Bacteria	Proteobacteria	Alphaproteobacteria	Caulobacterales	Caulobacteraceae	15849	1.4%	0.0%	6.1%	5.4%	0.0%	0.0%
Bacteria	Proteobacteria	Gammaproteobacteria	Pseudomonadales	Moraxellaceae	11694	1.1%	0.5%	1.8%	2.0%	1.3%	0.4%
Bacteria	Proteobacteria	Gammaproteobacteria	Xanthomonadales	Xanthomonadaceae	9875	0.9%	0.1%	0.6%	0.4%	2.8%	0.1%
Bacteria	Actinobacteria	Actinobacteria	Actinomycetales	Corynebacteriaceae	4267	0.4%	0.6%	0.6%	0.9%	0.1%	0.1%
Bacteria	Proteobacteria	Alphaproteobacteria	Rhodobacterales	Rhodobacteraceae	2843	0.3%	0.1%	0.9%	0.8%	0.1%	0.0%
Bacteria	Proteobacteria	Alphaproteobacteria	Rhizobiales	Rhizobiaceae	2704	0.2%	0.0%	0.9%	0.9%	0.0%	0.0%
Bacteria	Proteobacteria	Gammaproteobacteria	Alteromonadales	[Chromatiaceae]	2589	0.2%	0.1%	0.5%	0.5%	0.2%	0.1%
Bacteria	Actinobacteria	Actinobacteria	Actinomycetales	Micrococcaceae	2484	0.2%	0.2%	0.4%	0.6%	0.1%	0.1%
Bacteria	Proteobacteria	Betaproteobacteria	Burkholderiales	Oxalobacteraceae	2259	0.2%	0.1%	0.5%	0.8%	0.1%	0.0%
Bacteria	Proteobacteria	Gammaproteobacteria	Aeromonadales	Aeromonadaceae	1838	0.2%	0.2%	0.3%	0.3%	0.1%	0.1%
Bacteria	Proteobacteria	Alphaproteobacteria	Rhizobiales	Unclassified	1822	0.2%	0.0%	0.6%	0.7%	0.0%	0.0%
Bacteria	Proteobacteria	Alphaproteobacteria	Rhizobiales	Hyphomicrobiaceae	1808	0.2%	0.0%	0.8%	0.5%	0.0%	0.0%
Bacteria	Bacteroidetes	[Saprospirae]	[Saprospirales]	Chitinophagaceae	1471	0.1%	0.0%	0.6%	0.4%	0.0%	0.0%
Bacteria	Firmicutes	Bacilli	Bacillales	Staphylococcaceae	1422	0.1%	0.1%	0.3%	0.3%	0.0%	0.1%
Bacteria	Proteobacteria	Gammaproteobacteria	Alteromonadales	Alteromonadaceae	1188	0.1%	0.0%	0.7%	0.3%	0.0%	0.0%
Bacteria	Bacteroidetes	Flavobacteriia	Flavobacteriales	[Weeksellaceae]	1076	0.1%	0.1%	0.1%	0.2%	0.0%	0.1%
Bacteria	Firmicutes	Bacilli	Bacillales	Bacillaceae	1029	0.1%	0.0%	0.1%	0.1%	0.2%	0.0%
Bacteria	Bacteroidetes	Flavobacteriia	Flavobacteriales	Flavobacteriaceae	1019	0.1%	0.0%	0.3%	0.2%	0.1%	0.0%
Bacteria	Proteobacteria	Alphaproteobacteria	Rhodospirillales	Rhodospirillaceae	1012	0.1%	0.0%	0.3%	0.4%	0.0%	0.0%
Bacteria	Actinobacteria	Actinobacteria	Actinomycetales	Propionibacteriaceae	980	0.1%	0.0%	0.1%	0.3%	0.0%	0.0%
Bacteria	Proteobacteria	Alphaproteobacteria	Unclassified	Unclassified	815	0.1%	0.3%	0.0%	0.0%	0.0%	0.0%
Bacteria	Proteobacteria	Betaproteobacteria	Rhodocyclales	Rhodocyclaceae	769	0.1%	0.0%	0.3%	0.1%	0.0%	0.0%
Bacteria	Proteobacteria	Alphaproteobacteria	Rhizobiales	Phyllobacteriaceae	667	0.1%	0.0%	0.2%	0.2%	0.0%	0.0%
Bacteria	Proteobacteria	Gammaproteobacteria	Oceanospirillales	Halomonadaceae	631	0.1%	0.0%	0.1%	0.1%	0.1%	0.0%
Bacteria	Firmicutes	Bacilli	Bacillales	Planococcaceae	536	0.0%	0.0%	0.2%	0.1%	0.0%	0.0%
Bacteria	Proteobacteria	Betaproteobacteria	Unclassified	Unclassified	494	0.0%	0.0%	0.2%	0.2%	0.0%	0.0%
Bacteria	Actinobacteria	Actinobacteria	Actinomycetales	Microbacteriaceae	472	0.0%	0.0%	0.2%	0.1%	0.0%	0.0%
Bacteria	Proteobacteria	Alphaproteobacteria	Rhizobiales	Methylobacteriaceae	415	0.0%	0.0%	0.1%	0.1%	0.0%	0.0%
Bacteria	Firmicutes	Bacilli	Bacillales	[Exiguobacteraceae]	413	0.0%	0.0%	0.0%	0.0%	0.1%	0.0%
Bacteria	Bacteroidetes	Sphingobacteriia	Sphingobacteriales	Sphingobacteriaceae	400	0.0%	0.0%	0.1%	0.0%	0.1%	0.0%
Bacteria	Proteobacteria	Alphaproteobacteria	Sphingomonadales	Erythrobacteraceae	380	0.0%	0.0%	0.2%	0.1%	0.0%	0.0%
Bacteria	Actinobacteria	Actinobacteria	Actinomycetales	Nocardiaceae	379	0.0%	0.0%	0.1%	0.2%	0.0%	0.0%
Bacteria	Proteobacteria	Gammaproteobacteria	Vibrionales	Pseudoalteromonadaceae	369	0.0%	0.0%	0.1%	0.1%	0.0%	0.0%
Bacteria	Actinobacteria	Actinobacteria	Actinomycetales	Intrasporangiaceae	346	0.0%	0.0%	0.1%	0.1%	0.0%	0.0%
Bacteria	Proteobacteria	Gammaproteobacteria	Alteromonadales	Shewanellaceae	323	0.0%	0.0%	0.1%	0.1%	0.0%	0.0%
Bacteria	Proteobacteria	Gammaproteobacteria	Chromatiales	Ectothiorhodospiraceae	308	0.0%	0.0%	0.1%	0.1%	0.0%	0.0%
Bacteria	Actinobacteria	Actinobacteria	Actinomycetales	Cellulomonadaceae	299	0.0%	0.0%	0.1%	0.1%	0.0%	0.0%
Bacteria	Bacteroidetes	Flavobacteriia	Flavobacteriales	Cryomorphaceae	296	0.0%	0.0%	0.1%	0.1%	0.0%	0.0%
Bacteria	Actinobacteria	Actinobacteria	Actinomycetales	Brevibacteriaceae	291	0.0%	0.0%	0.1%	0.1%	0.0%	0.0%
Bacteria	Proteobacteria	Alphaproteobacteria	Rhizobiales	Bradyrhizobiaceae	275	0.0%	0.0%	0.1%	0.1%	0.0%	0.0%
Bacteria	Actinobacteria	Actinobacteria	Actinomycetales	Nocardioidaceae	269	0.0%	0.0%	0.1%	0.1%	0.0%	0.0%
Bacteria	Proteobacteria	Deltaproteobacteria	Myxococcales	Unclassified	249	0.0%	0.0%	0.1%	0.1%	0.0%	0.0%
Bacteria	Firmicutes	Bacilli	Bacillales	Paenibacillaceae	242	0.0%	0.0%	0.0%	0.0%	0.0%	0.0%
Bacteria	Proteobacteria	Alphaproteobacteria	Rhodobacterales	Hyphomonadaceae	238	0.0%	0.0%	0.1%	0.1%	0.0%	0.0%
Bacteria	Firmicutes	Clostridia	Clostridiales	Clostridiaceae	229	0.0%	0.0%	0.1%	0.1%	0.0%	0.0%
Bacteria	Firmicutes	Bacilli	Lactobacillales	Streptococcaceae	224	0.0%	0.0%	0.0%	0.1%	0.0%	0.0%
Bacteria	Planctomycetes	Planctomycetia	Pirellulales	Pirellulaceae	224	0.0%	0.0%	0.2%	0.0%	0.0%	0.0%
Bacteria	Firmicutes	Clostridia	Clostridiales	[Tissierellaceae]	216	0.0%	0.0%	0.1%	0.0%	0.0%	0.0%
Bacteria	[Thermi]	Deinococci	Deinococcales	Deinococcaceae	203	0.0%	0.0%	0.0%	0.0%	0.0%	0.0%
Bacteria	Actinobacteria	Actinobacteria	Actinomycetales	Dermabacteraceae	200	0.0%	0.0%	0.0%	0.0%	0.0%	0.0%
Bacteria	Actinobacteria	Actinobacteria	Actinomycetales	Mycobacteriaceae	200	0.0%	0.0%	0.0%	0.1%	0.0%	0.0%
Bacteria	Proteobacteria	Alphaproteobacteria	Sphingomonadales	Unclassified	197	0.0%	0.0%	0.0%	0.0%	0.0%	0.0%
Bacteria	Firmicutes	Bacilli	Lactobacillales	Aerococcaceae	175	0.0%	0.0%	0.0%	0.0%	0.0%	0.0%
Bacteria	Bacteroidetes	Cytophagia	Cytophagales	Cytophagaceae	169	0.0%	0.0%	0.1%	0.0%	0.0%	0.0%
Bacteria	Chloroflexi	Anaerolineae	envOPS12	Unclassified	166	0.0%	0.0%	0.0%	0.1%	0.0%	0.0%
Bacteria	Chloroflexi	Anaerolineae	SBR1031	A4b	161	0.0%	0.0%	0.1%	0.0%	0.0%	0.0%
Bacteria	Chloroflexi	Anaerolineae	Anaerolineales	Anaerolinaceae	160	0.0%	0.0%	0.0%	0.0%	0.0%	0.0%
Bacteria	Proteobacteria	Gammaproteobacteria	Vibrionales	Vibrionaceae	141	0.0%	0.0%	0.0%	0.0%	0.0%	0.0%
Bacteria	Proteobacteria	Epsilonproteobacteria	Campylobacterales	Campylobacteraceae	133	0.0%	0.0%	0.0%	0.0%	0.0%	0.0%
Bacteria	Firmicutes	Clostridia	Clostridiales	Lachnospiraceae	129	0.0%	0.0%	0.1%	0.0%	0.0%	0.0%
Bacteria	Bacteroidetes	Cytophagia	Cytophagales	Cyclobacteriaceae	126	0.0%	0.0%	0.1%	0.0%	0.0%	0.0%
Bacteria	Proteobacteria	Betaproteobacteria	Methylophilales	Methylophilaceae	126	0.0%	0.0%	0.1%	0.0%	0.0%	0.0%
Bacteria	Proteobacteria	Alphaproteobacteria	Rhodospirillales	Unclassified	119	0.0%	0.0%	0.0%	0.0%	0.0%	0.0%
Bacteria	Acidobacteria	Sva0725	Sva0725	Unclassified	118	0.0%	0.0%	0.0%	0.0%	0.0%	0.0%
Bacteria	Proteobacteria	Gammaproteobacteria	Thiotrichales	Piscirickettsiaceae	118	0.0%	0.0%	0.0%	0.0%	0.0%	0.0%
Bacteria	Proteobacteria	Gammaproteobacteria	Aeromonadales	Unclassified	115	0.0%	0.0%	0.0%	0.0%	0.0%	0.0%
Bacteria	Actinobacteria	Actinobacteria	Actinomycetales	Pseudonocardiaceae	106	0.0%	0.0%	0.0%	0.0%	0.0%	0.0%
Bacteria	Proteobacteria	Alphaproteobacteria	Rhodospirillales	Acetobacteraceae	104	0.0%	0.0%	0.0%	0.0%	0.0%	0.0%
Bacteria	Proteobacteria	Deltaproteobacteria	Bdellovibrionales	Bdellovibrionaceae	104	0.0%	0.0%	0.1%	0.0%	0.0%	0.0%
Bacteria	Fibrobacteres	Fibrobacteria	258ds10	Unclassified	101	0.0%	0.0%	0.0%	0.0%	0.0%	0.0%
Bacteria	Actinobacteria	Acidimicrobiia	Acidimicrobiales	C111	95	0.0%	0.0%	0.1%	0.0%	0.0%	0.0%
Bacteria	Proteobacteria	Alphaproteobacteria	Rhizobiales	Xanthobacteraceae	95	0.0%	0.0%	0.0%	0.0%	0.0%	0.0%
Bacteria	Firmicutes	Bacilli	Bacillales	Alicyclobacillaceae	91	0.0%	0.0%	0.0%	0.0%	0.0%	0.0%
Bacteria	Proteobacteria	Gammaproteobacteria	Xanthomonadales	Sinobacteraceae	89	0.0%	0.0%	0.1%	0.0%	0.0%	0.0%
Bacteria	Proteobacteria	Betaproteobacteria	Neisseriales	Neisseriaceae	85	0.0%	0.0%	0.0%	0.0%	0.0%	0.0%
Bacteria	Chloroflexi	Chloroflexi	Herpetosiphonales	Unclassified	75	0.0%	0.0%	0.0%	0.0%	0.0%	0.0%
Bacteria	Actinobacteria	Actinobacteria	Actinomycetales	Unclassified	74	0.0%	0.0%	0.0%	0.0%	0.0%	0.0%
Bacteria	Proteobacteria	Betaproteobacteria	Burkholderiales	Alcaligenaceae	74	0.0%	0.0%	0.0%	0.0%	0.0%	0.0%
Bacteria	Acidobacteria	[Chloracidobacteria]	RB41	Ellin6075	72	0.0%	0.0%	0.0%	0.0%	0.0%	0.0%
Bacteria	Actinobacteria	Actinobacteria	Actinomycetales	Dietziaceae	71	0.0%	0.0%	0.0%	0.0%	0.0%	0.0%
Bacteria	Actinobacteria	Actinobacteria	Actinomycetales	Micromonosporaceae	71	0.0%	0.0%	0.0%	0.0%	0.0%	0.0%
Bacteria	Bacteroidetes	Sphingobacteriia	Sphingobacteriales	Unclassified	71	0.0%	0.0%	0.0%	0.0%	0.0%	0.0%
Bacteria	Proteobacteria	Betaproteobacteria	Burkholderiales	Burkholderiaceae	71	0.0%	0.0%	0.0%	0.0%	0.0%	0.0%
Bacteria	Actinobacteria	Acidimicrobiia	Acidimicrobiales	Unclassified	68	0.0%	0.0%	0.0%	0.0%	0.0%	0.0%
Bacteria	Spirochaetes	Spirochaetes	Spirochaetales	Spirochaetaceae	68	0.0%	0.0%	0.0%	0.0%	0.0%	0.0%
Bacteria	Bacteroidetes	Bacteroidia	Bacteroidales	Bacteroidaceae	67	0.0%	0.0%	0.0%	0.0%	0.0%	0.0%
Bacteria	Proteobacteria	Gammaproteobacteria	Alteromonadales	Unclassified	67	0.0%	0.0%	0.0%	0.0%	0.0%	0.0%
Bacteria	WPS-2	Unclassified	Unclassified	Unclassified	66	0.0%	0.0%	0.0%	0.0%	0.0%	0.0%
Bacteria	Proteobacteria	Gammaproteobacteria	Alteromonadales	211ds20	65	0.0%	0.0%	0.0%	0.0%	0.0%	0.0%
Bacteria	Chloroflexi	Chloroflexi	Chloroflexales	Chloroflexaceae	63	0.0%	0.0%	0.0%	0.0%	0.0%	0.0%
Bacteria	Firmicutes	Clostridia	Clostridiales	Veillonellaceae	62	0.0%	0.0%	0.0%	0.0%	0.0%	0.0%
Bacteria	Proteobacteria	Alphaproteobacteria	BD7-3	Unclassified	62	0.0%	0.0%	0.0%	0.0%	0.0%	0.0%
Bacteria	Proteobacteria	Betaproteobacteria	Burkholderiales	Unclassified	59	0.0%	0.0%	0.0%	0.0%	0.0%	0.0%
Bacteria	Verrucomicrobia	Opitutae	Opitutales	Opitutaceae	58	0.0%	0.0%	0.0%	0.0%	0.0%	0.0%
Bacteria	Actinobacteria	Actinobacteria	Actinomycetales	Actinomycetaceae	57	0.0%	0.0%	0.0%	0.0%	0.0%	0.0%
Bacteria	Proteobacteria	Deltaproteobacteria	Myxococcales	Nannocystaceae	57	0.0%	0.0%	0.0%	0.0%	0.0%	0.0%
Bacteria	Verrucomicrobia	Verrucomicrobiae	Verrucomicrobiales	Verrucomicrobiaceae	57	0.0%	0.0%	0.0%	0.0%	0.0%	0.0%
Bacteria	Proteobacteria	Betaproteobacteria	ASSO-13	Unclassified	55	0.0%	0.0%	0.0%	0.0%	0.0%	0.0%
Bacteria	Actinobacteria	Actinobacteria	Actinomycetales	Dermacoccaceae	54	0.0%	0.0%	0.0%	0.0%	0.0%	0.0%
Bacteria	Bacteroidetes	[Saprospirae]	[Saprospirales]	Saprospiraceae	54	0.0%	0.0%	0.0%	0.0%	0.0%	0.0%
Bacteria	Proteobacteria	Deltaproteobacteria	Myxococcales	Polyangiaceae	54	0.0%	0.0%	0.0%	0.0%	0.0%	0.0%
Bacteria	Firmicutes	Clostridia	Clostridiales	Unclassified	53	0.0%	0.0%	0.0%	0.0%	0.0%	0.0%
Bacteria	Proteobacteria	Alphaproteobacteria	Rhizobiales	Aurantimonadaceae	52	0.0%	0.0%	0.0%	0.0%	0.0%	0.0%
Bacteria	Bacteroidetes	Bacteroidia	Bacteroidales	Unclassified	51	0.0%	0.0%	0.0%	0.0%	0.0%	0.0%
Bacteria	Proteobacteria	Alphaproteobacteria	Rhizobiales	Beijerinckiaceae	51	0.0%	0.0%	0.0%	0.0%	0.0%	0.0%
Bacteria	Cyanobacteria	ML635J-21	Unclassified	Unclassified	49	0.0%	0.0%	0.0%	0.0%	0.0%	0.0%
Bacteria	Proteobacteria	Gammaproteobacteria	Oceanospirillales	Oceanospirillaceae	48	0.0%	0.0%	0.0%	0.0%	0.0%	0.0%
Bacteria	Proteobacteria	Alphaproteobacteria	Rhizobiales	Brucellaceae	47	0.0%	0.0%	0.0%	0.0%	0.0%	0.0%
Bacteria	Actinobacteria	Actinobacteria	Actinomycetales	Geodermatophilaceae	45	0.0%	0.0%	0.0%	0.0%	0.0%	0.0%
Bacteria	Acidobacteria	Acidobacteria-6	iii1-15	Unclassified	44	0.0%	0.0%	0.0%	0.0%	0.0%	0.0%
Bacteria	Cyanobacteria	Synechococcophycideae	Pseudanabaenales	Pseudanabaenaceae	44	0.0%	0.0%	0.0%	0.0%	0.0%	0.0%
Bacteria	Proteobacteria	Gammaproteobacteria	Alteromonadales	Idiomarinaceae	44	0.0%	0.0%	0.0%	0.0%	0.0%	0.0%
Bacteria	Firmicutes	Clostridia	Clostridiales	Ruminococcaceae	43	0.0%	0.0%	0.0%	0.0%	0.0%	0.0%
Bacteria	Planctomycetes	Planctomycetia	Gemmatales	Isosphaeraceae	43	0.0%	0.0%	0.0%	0.0%	0.0%	0.0%
Bacteria	Bacteroidetes	Bacteroidia	Bacteroidales	SB-1	41	0.0%	0.0%	0.0%	0.0%	0.0%	0.0%
Bacteria	Firmicutes	Bacilli	Lactobacillales	Lactobacillaceae	41	0.0%	0.0%	0.0%	0.0%	0.0%	0.0%
Bacteria	Planctomycetes	Planctomycetia	Planctomycetales	Planctomycetaceae	40	0.0%	0.0%	0.0%	0.0%	0.0%	0.0%
Bacteria	Proteobacteria	Deltaproteobacteria	Desulfobacterales	Desulfobulbaceae	40	0.0%	0.0%	0.0%	0.0%	0.0%	0.0%
Bacteria	Proteobacteria	Deltaproteobacteria	Myxococcales	Haliangiaceae	40	0.0%	0.0%	0.0%	0.0%	0.0%	0.0%
Bacteria	Proteobacteria	Alphaproteobacteria	Rhizobiales	Rhodobiaceae	39	0.0%	0.0%	0.0%	0.0%	0.0%	0.0%
Bacteria	Proteobacteria	Gammaproteobacteria	Pasteurellales	Pasteurellaceae	39	0.0%	0.0%	0.0%	0.0%	0.0%	0.0%
Bacteria	Firmicutes	Clostridia	Clostridiales	Peptococcaceae	38	0.0%	0.0%	0.0%	0.0%	0.0%	0.0%
Bacteria	Nitrospirae	Nitrospira	Nitrospirales	[Thermodesulfovibrionaceae]	38	0.0%	0.0%	0.0%	0.0%	0.0%	0.0%
Bacteria	Proteobacteria	Alphaproteobacteria	Kiloniellales	Unclassified	38	0.0%	0.0%	0.0%	0.0%	0.0%	0.0%
Bacteria	Cyanobacteria	Oscillatoriophycideae	Chroococcales	Xenococcaceae	37	0.0%	0.0%	0.0%	0.0%	0.0%	0.0%
Bacteria	Actinobacteria	Acidimicrobiia	Acidimicrobiales	Microthrixaceae	34	0.0%	0.0%	0.0%	0.0%	0.0%	0.0%
Bacteria	Proteobacteria	Epsilonproteobacteria	Campylobacterales	Helicobacteraceae	34	0.0%	0.0%	0.0%	0.0%	0.0%	0.0%
Bacteria	Bacteroidetes	Bacteroidia	Bacteroidales	Porphyromonadaceae	33	0.0%	0.0%	0.0%	0.0%	0.0%	0.0%
Bacteria	Actinobacteria	Rubrobacteria	Rubrobacterales	Rubrobacteraceae	32	0.0%	0.0%	0.0%	0.0%	0.0%	0.0%
Bacteria	Bacteroidetes	Bacteroidia	Bacteroidales	Prevotellaceae	32	0.0%	0.0%	0.0%	0.0%	0.0%	0.0%
Bacteria	Firmicutes	Clostridia	Clostridiales	Peptostreptococcaceae	32	0.0%	0.0%	0.0%	0.0%	0.0%	0.0%
Bacteria	Chloroflexi	Thermomicrobia	JG30-KF-CM45	Unclassified	31	0.0%	0.0%	0.0%	0.0%	0.0%	0.0%
Bacteria	NKB19	Unclassified	Unclassified	Unclassified	31	0.0%	0.0%	0.0%	0.0%	0.0%	0.0%
Bacteria	OP1	MSBL6	Unclassified	Unclassified	31	0.0%	0.0%	0.0%	0.0%	0.0%	0.0%
Bacteria	Chloroflexi	Anaerolineae	GCA004	Unclassified	30	0.0%	0.0%	0.0%	0.0%	0.0%	0.0%
Bacteria	Chloroflexi	Anaerolineae	S0208	Unclassified	30	0.0%	0.0%	0.0%	0.0%	0.0%	0.0%
Bacteria	Proteobacteria	Betaproteobacteria	Hydrogenophilales	Hydrogenophilaceae	30	0.0%	0.0%	0.0%	0.0%	0.0%	0.0%
Bacteria	Planctomycetes	Planctomycetia	Gemmatales	Gemmataceae	29	0.0%	0.0%	0.0%	0.0%	0.0%	0.0%
Bacteria	Proteobacteria	Alphaproteobacteria	Kiloniellales	Kiloniellaceae	29	0.0%	0.0%	0.0%	0.0%	0.0%	0.0%
Bacteria	Actinobacteria	Actinobacteria	Actinomycetales	Gordoniaceae	28	0.0%	0.0%	0.0%	0.0%	0.0%	0.0%
Bacteria	Proteobacteria	Gammaproteobacteria	Chromatiales	Unclassified	28	0.0%	0.0%	0.0%	0.0%	0.0%	0.0%
Bacteria	Spirochaetes	[Leptospirae]	[Leptospirales]	Leptospiraceae	28	0.0%	0.0%	0.0%	0.0%	0.0%	0.0%
Bacteria	Proteobacteria	Gammaproteobacteria	Unclassified	Unclassified	27	0.0%	0.0%	0.0%	0.0%	0.0%	0.0%
Bacteria	Proteobacteria	Alphaproteobacteria	Rickettsiales	Unclassified	26	0.0%	0.0%	0.0%	0.0%	0.0%	0.0%
Bacteria	Proteobacteria	Deltaproteobacteria	Desulfuromonadales	Geobacteraceae	26	0.0%	0.0%	0.0%	0.0%	0.0%	0.0%
Bacteria	Bacteroidetes	[Saprospirae]	[Saprospirales]	Unclassified	25	0.0%	0.0%	0.0%	0.0%	0.0%	0.0%
Bacteria	Firmicutes	Clostridia	Clostridiales	[Acidaminobacteraceae]	25	0.0%	0.0%	0.0%	0.0%	0.0%	0.0%
Bacteria	Proteobacteria	Gammaproteobacteria	Alteromonadales	HTCC2188	24	0.0%	0.0%	0.0%	0.0%	0.0%	0.0%
Bacteria	Verrucomicrobia	[Spartobacteria]	[Chthoniobacterales]	[Chthoniobacteraceae]	23	0.0%	0.0%	0.0%	0.0%	0.0%	0.0%
Bacteria	Nitrospirae	Nitrospira	Nitrospirales	Nitrospiraceae	22	0.0%	0.0%	0.0%	0.0%	0.0%	0.0%
Bacteria	Proteobacteria	Deltaproteobacteria	Spirobacillales	Unclassified	21	0.0%	0.0%	0.0%	0.0%	0.0%	0.0%
Bacteria	Proteobacteria	Gammaproteobacteria	Legionellales	Coxiellaceae	21	0.0%	0.0%	0.0%	0.0%	0.0%	0.0%
Bacteria	Fusobacteria	Fusobacteriia	Fusobacteriales	Fusobacteriaceae	20	0.0%	0.0%	0.0%	0.0%	0.0%	0.0%
Bacteria	Actinobacteria	Thermoleophilia	Solirubrobacterales	Unclassified	18	0.0%	0.0%	0.0%	0.0%	0.0%	0.0%
Bacteria	Cyanobacteria	Nostocophycideae	Stigonematales	Rivulariaceae	18	0.0%	0.0%	0.0%	0.0%	0.0%	0.0%
Bacteria	Firmicutes	Bacilli	Lactobacillales	Carnobacteriaceae	18	0.0%	0.0%	0.0%	0.0%	0.0%	0.0%
Bacteria	Fusobacteria	Fusobacteriia	Fusobacteriales	Leptotrichiaceae	18	0.0%	0.0%	0.0%	0.0%	0.0%	0.0%
Bacteria	Actinobacteria	Actinobacteria	Actinomycetales	Streptomycetaceae	17	0.0%	0.0%	0.0%	0.0%	0.0%	0.0%
Bacteria	Chloroflexi	Anaerolineae	Caldilineales	Caldilineaceae	17	0.0%	0.0%	0.0%	0.0%	0.0%	0.0%
Bacteria	Fibrobacteres	Unclassified	Unclassified	Unclassified	17	0.0%	0.0%	0.0%	0.0%	0.0%	0.0%
Bacteria	Firmicutes	Bacilli	Lactobacillales	Leuconostocaceae	17	0.0%	0.0%	0.0%	0.0%	0.0%	0.0%
Bacteria	Firmicutes	Clostridia	Clostridiales	[Mogibacteriaceae]	17	0.0%	0.0%	0.0%	0.0%	0.0%	0.0%
Bacteria	Proteobacteria	Deltaproteobacteria	Myxococcales	Myxococcaceae	17	0.0%	0.0%	0.0%	0.0%	0.0%	0.0%
Bacteria	Proteobacteria	Gammaproteobacteria	Alteromonadales	Colwelliaceae	17	0.0%	0.0%	0.0%	0.0%	0.0%	0.0%
Bacteria	TM7	TM7-1	Unclassified	Unclassified	17	0.0%	0.0%	0.0%	0.0%	0.0%	0.0%
Bacteria	TM7	TM7-3	Unclassified	Unclassified	17	0.0%	0.0%	0.0%	0.0%	0.0%	0.0%
Bacteria	Gemmatimonadetes	Gemm-3	Unclassified	Unclassified	16	0.0%	0.0%	0.0%	0.0%	0.0%	0.0%
Bacteria	Proteobacteria	Gammaproteobacteria	Methylococcales	Crenotrichaceae	16	0.0%	0.0%	0.0%	0.0%	0.0%	0.0%
Bacteria	Proteobacteria	Betaproteobacteria	Thiobacterales	Unclassified	15	0.0%	0.0%	0.0%	0.0%	0.0%	0.0%
Bacteria	Proteobacteria	Deltaproteobacteria	Desulfobacterales	Desulfobacteraceae	15	0.0%	0.0%	0.0%	0.0%	0.0%	0.0%
Bacteria	Proteobacteria	Deltaproteobacteria	Desulfovibrionales	Desulfovibrionaceae	15	0.0%	0.0%	0.0%	0.0%	0.0%	0.0%
Bacteria	Acidobacteria	Acidobacteriia	Acidobacteriales	Koribacteraceae	14	0.0%	0.0%	0.0%	0.0%	0.0%	0.0%
Bacteria	Proteobacteria	Gammaproteobacteria	34P16	Unclassified	14	0.0%	0.0%	0.0%	0.0%	0.0%	0.0%
Bacteria	[Thermi]	Deinococci	Thermales	Thermaceae	14	0.0%	0.0%	0.0%	0.0%	0.0%	0.0%
Bacteria	Acidobacteria	Solibacteres	Solibacterales	Solibacteraceae	13	0.0%	0.0%	0.0%	0.0%	0.0%	0.0%
Bacteria	Proteobacteria	Betaproteobacteria	MND1	Unclassified	13	0.0%	0.0%	0.0%	0.0%	0.0%	0.0%
Bacteria	Proteobacteria	Deltaproteobacteria	Unclassified	Unclassified	13	0.0%	0.0%	0.0%	0.0%	0.0%	0.0%
Bacteria	Proteobacteria	Deltaproteobacteria	Bdellovibrionales	Bacteriovoracaceae	13	0.0%	0.0%	0.0%	0.0%	0.0%	0.0%
Bacteria	Proteobacteria	Gammaproteobacteria	Legionellales	Legionellaceae	13	0.0%	0.0%	0.0%	0.0%	0.0%	0.0%
Bacteria	Verrucomicrobia	[Pedosphaerae]	[Pedosphaerales]	Ellin515	13	0.0%	0.0%	0.0%	0.0%	0.0%	0.0%
Archaea	Euryarchaeota	Methanobacteria	Methanobacteriales	Methanobacteriaceae	12	0.0%	0.0%	0.0%	0.0%	0.0%	0.0%
Bacteria	Proteobacteria	Betaproteobacteria	Nitrosomonadales	Nitrosomonadaceae	12	0.0%	0.0%	0.0%	0.0%	0.0%	0.0%
Bacteria	TM7	TM7-3	EW055	Unclassified	12	0.0%	0.0%	0.0%	0.0%	0.0%	0.0%
Bacteria	Actinobacteria	Actinobacteria	Actinomycetales	Dermatophilaceae	11	0.0%	0.0%	0.0%	0.0%	0.0%	0.0%
Bacteria	Bacteroidetes	Cytophagia	Cytophagales	Flammeovirgaceae	11	0.0%	0.0%	0.0%	0.0%	0.0%	0.0%
Bacteria	Fusobacteria	Fusobacteriia	Fusobacteriales	Unclassified	11	0.0%	0.0%	0.0%	0.0%	0.0%	0.0%
Bacteria	Proteobacteria	Alphaproteobacteria	Ellin329	Unclassified	11	0.0%	0.0%	0.0%	0.0%	0.0%	0.0%
Bacteria	Proteobacteria	Betaproteobacteria	SC-I-84	Unclassified	11	0.0%	0.0%	0.0%	0.0%	0.0%	0.0%
Bacteria	Proteobacteria	Deltaproteobacteria	Syntrophobacterales	Syntrophobacteraceae	11	0.0%	0.0%	0.0%	0.0%	0.0%	0.0%
Bacteria	Actinobacteria	Actinobacteria	Actinomycetales	Bogoriellaceae	10	0.0%	0.0%	0.0%	0.0%	0.0%	0.0%
Bacteria	Chlorobi	OPB56	Unclassified	Unclassified	10	0.0%	0.0%	0.0%	0.0%	0.0%	0.0%
Bacteria	Firmicutes	Erysipelotrichi	Erysipelotrichales	Erysipelotrichaceae	10	0.0%	0.0%	0.0%	0.0%	0.0%	0.0%
Bacteria	Acidobacteria	Solibacteres	Solibacterales	Unclassified	9	0.0%	0.0%	0.0%	0.0%	0.0%	0.0%
Bacteria	Acidobacteria	[Chloracidobacteria]	PK29	Unclassified	9	0.0%	0.0%	0.0%	0.0%	0.0%	0.0%
Bacteria	Actinobacteria	Actinobacteria	Actinomycetales	Sanguibacteraceae	9	0.0%	0.0%	0.0%	0.0%	0.0%	0.0%
Bacteria	Bacteroidetes	Unclassified	Unclassified	Unclassified	9	0.0%	0.0%	0.0%	0.0%	0.0%	0.0%
Bacteria	Bacteroidetes	Bacteroidia	Bacteroidales	[Paraprevotellaceae]	9	0.0%	0.0%	0.0%	0.0%	0.0%	0.0%
Bacteria	Chlorobi	Ignavibacteria	Ignavibacteriales	Ignavibacteriaceae	9	0.0%	0.0%	0.0%	0.0%	0.0%	0.0%
Bacteria	Chloroflexi	Anaerolineae	OPB11	Unclassified	9	0.0%	0.0%	0.0%	0.0%	0.0%	0.0%
Bacteria	Chloroflexi	Gitt-GS-136	Unclassified	Unclassified	9	0.0%	0.0%	0.0%	0.0%	0.0%	0.0%
Bacteria	Fibrobacteres	TG3	TG3-1	TSCOR003-O20	9	0.0%	0.0%	0.0%	0.0%	0.0%	0.0%
Bacteria	Firmicutes	Clostridia	Thermoanaerobacterales	Thermodesulfobiaceae	9	0.0%	0.0%	0.0%	0.0%	0.0%	0.0%
Bacteria	GN02	BD1-5	Unclassified	Unclassified	9	0.0%	0.0%	0.0%	0.0%	0.0%	0.0%
Bacteria	OD1	SM2F11	Unclassified	Unclassified	9	0.0%	0.0%	0.0%	0.0%	0.0%	0.0%
Bacteria	Planctomycetes	OM190	CL500-15	Unclassified	9	0.0%	0.0%	0.0%	0.0%	0.0%	0.0%
Bacteria	Proteobacteria	Deltaproteobacteria	Desulfuromonadales	Pelobacteraceae	9	0.0%	0.0%	0.0%	0.0%	0.0%	0.0%
Bacteria	Verrucomicrobia	Opitutae	Unclassified	Unclassified	9	0.0%	0.0%	0.0%	0.0%	0.0%	0.0%
Bacteria	Verrucomicrobia	[Pedosphaerae]	[Pedosphaerales]	Unclassified	9	0.0%	0.0%	0.0%	0.0%	0.0%	0.0%
Bacteria	Acidobacteria	Solibacteres	Solibacterales	[Bryobacteraceae]	8	0.0%	0.0%	0.0%	0.0%	0.0%	0.0%
Bacteria	Actinobacteria	Coriobacteriia	Coriobacteriales	Coriobacteriaceae	8	0.0%	0.0%	0.0%	0.0%	0.0%	0.0%
Bacteria	Actinobacteria	Thermoleophilia	Gaiellales	Unclassified	8	0.0%	0.0%	0.0%	0.0%	0.0%	0.0%
Bacteria	Chloroflexi	Ellin6529	Unclassified	Unclassified	8	0.0%	0.0%	0.0%	0.0%	0.0%	0.0%
Bacteria	Cyanobacteria	Oscillatoriophycideae	Oscillatoriales	Phormidiaceae	8	0.0%	0.0%	0.0%	0.0%	0.0%	0.0%
Bacteria	OD1	ZB2	Unclassified	Unclassified	8	0.0%	0.0%	0.0%	0.0%	0.0%	0.0%
Bacteria	Proteobacteria	Betaproteobacteria	Procabacteriales	Procabacteriaceae	8	0.0%	0.0%	0.0%	0.0%	0.0%	0.0%
Bacteria	Proteobacteria	Deltaproteobacteria	Myxococcales	0319-6G20	8	0.0%	0.0%	0.0%	0.0%	0.0%	0.0%
Bacteria	Proteobacteria	Deltaproteobacteria	Myxococcales	OM27	8	0.0%	0.0%	0.0%	0.0%	0.0%	0.0%
Bacteria	Proteobacteria	Deltaproteobacteria	Syntrophobacterales	Syntrophaceae	8	0.0%	0.0%	0.0%	0.0%	0.0%	0.0%
Bacteria	Proteobacteria	Gammaproteobacteria	Oceanospirillales	Alcanivoracaceae	8	0.0%	0.0%	0.0%	0.0%	0.0%	0.0%
Bacteria	Acidobacteria	DA052	Ellin6513	Unclassified	7	0.0%	0.0%	0.0%	0.0%	0.0%	0.0%
Bacteria	Actinobacteria	Actinobacteria	Actinomycetales	Jonesiaceae	7	0.0%	0.0%	0.0%	0.0%	0.0%	0.0%
Bacteria	Armatimonadetes	[Fimbriimonadia]	[Fimbriimonadales]	[Fimbriimonadaceae]	7	0.0%	0.0%	0.0%	0.0%	0.0%	0.0%
Bacteria	Bacteroidetes	Cytophagia	Cytophagales	Unclassified	7	0.0%	0.0%	0.0%	0.0%	0.0%	0.0%
Bacteria	Chloroflexi	Anaerolineae	SBR1031	SHA-31	7	0.0%	0.0%	0.0%	0.0%	0.0%	0.0%
Bacteria	Chloroflexi	Chloroflexi	[Roseiflexales]	[Roseiflexaceae]	7	0.0%	0.0%	0.0%	0.0%	0.0%	0.0%
Bacteria	Firmicutes	Bacilli	Lactobacillales	Unclassified	7	0.0%	0.0%	0.0%	0.0%	0.0%	0.0%
Bacteria	Gemmatimonadetes	Gemmatimonadetes	Gemmatimonadales	Gemmatimonadaceae	7	0.0%	0.0%	0.0%	0.0%	0.0%	0.0%
Bacteria	Proteobacteria	Gammaproteobacteria	Cardiobacteriales	Unclassified	7	0.0%	0.0%	0.0%	0.0%	0.0%	0.0%
Bacteria	Actinobacteria	Actinobacteria	Actinomycetales	Sporichthyaceae	6	0.0%	0.0%	0.0%	0.0%	0.0%	0.0%
Bacteria	Actinobacteria	Thermoleophilia	Solirubrobacterales	Solirubrobacteraceae	6	0.0%	0.0%	0.0%	0.0%	0.0%	0.0%
Bacteria	Firmicutes	Clostridia	Clostridiales	JTB215	6	0.0%	0.0%	0.0%	0.0%	0.0%	0.0%
Bacteria	Proteobacteria	Alphaproteobacteria	Rhizobiales	Bartonellaceae	6	0.0%	0.0%	0.0%	0.0%	0.0%	0.0%
Bacteria	Proteobacteria	Betaproteobacteria	Ellin6067	Unclassified	6	0.0%	0.0%	0.0%	0.0%	0.0%	0.0%
Bacteria	Proteobacteria	Deltaproteobacteria	Desulfovibrionales	Desulfomicrobiaceae	6	0.0%	0.0%	0.0%	0.0%	0.0%	0.0%
Bacteria	Proteobacteria	Deltaproteobacteria	GMD14H09	Unclassified	6	0.0%	0.0%	0.0%	0.0%	0.0%	0.0%
Bacteria	Proteobacteria	Gammaproteobacteria	Methylococcales	Methylococcaceae	6	0.0%	0.0%	0.0%	0.0%	0.0%	0.0%
Bacteria	Proteobacteria	Gammaproteobacteria	[Marinicellales]	[Marinicellaceae]	6	0.0%	0.0%	0.0%	0.0%	0.0%	0.0%
Bacteria	Verrucomicrobia	[Pedosphaerae]	[Pedosphaerales]	auto67_4W	6	0.0%	0.0%	0.0%	0.0%	0.0%	0.0%
Archaea	Euryarchaeota	Halobacteria	Halobacteriales	Halobacteriaceae	5	0.0%	0.0%	0.0%	0.0%	0.0%	0.0%
Bacteria	Acidobacteria	iii1-8	SJA-36	Unclassified	5	0.0%	0.0%	0.0%	0.0%	0.0%	0.0%
Bacteria	Actinobacteria	Actinobacteria	Actinomycetales	Promicromonosporaceae	5	0.0%	0.0%	0.0%	0.0%	0.0%	0.0%
Bacteria	Actinobacteria	Actinobacteria	Actinomycetales	Yaniellaceae	5	0.0%	0.0%	0.0%	0.0%	0.0%	0.0%
Bacteria	Cyanobacteria	4C0d-2	MLE1-12	Unclassified	5	0.0%	0.0%	0.0%	0.0%	0.0%	0.0%
Bacteria	Firmicutes	Bacilli	Gemellales	Gemellaceae	5	0.0%	0.0%	0.0%	0.0%	0.0%	0.0%
Bacteria	Firmicutes	Bacilli	Lactobacillales	Enterococcaceae	5	0.0%	0.0%	0.0%	0.0%	0.0%	0.0%
Bacteria	Firmicutes	Clostridia	Clostridiales	Dehalobacteriaceae	5	0.0%	0.0%	0.0%	0.0%	0.0%	0.0%
Bacteria	Firmicutes	Clostridia	Clostridiales	Eubacteriaceae	5	0.0%	0.0%	0.0%	0.0%	0.0%	0.0%
Bacteria	Firmicutes	Clostridia	SHA-98	Unclassified	5	0.0%	0.0%	0.0%	0.0%	0.0%	0.0%
Bacteria	Gemmatimonadetes	Gemm-1	Unclassified	Unclassified	5	0.0%	0.0%	0.0%	0.0%	0.0%	0.0%
Bacteria	Nitrospirae	Nitrospira	Nitrospirales	0319-6A21	5	0.0%	0.0%	0.0%	0.0%	0.0%	0.0%
Bacteria	Proteobacteria	Unclassified	Unclassified	Unclassified	5	0.0%	0.0%	0.0%	0.0%	0.0%	0.0%
Bacteria	Proteobacteria	Betaproteobacteria	SBla14	Unclassified	5	0.0%	0.0%	0.0%	0.0%	0.0%	0.0%
Bacteria	TM7	Unclassified	Unclassified	Unclassified	5	0.0%	0.0%	0.0%	0.0%	0.0%	0.0%
Bacteria	TM7	TM7-3	CW040	Unclassified	5	0.0%	0.0%	0.0%	0.0%	0.0%	0.0%
Bacteria	Acidobacteria	[Chloracidobacteria]	RB41	Unclassified	4	0.0%	0.0%	0.0%	0.0%	0.0%	0.0%
Bacteria	Actinobacteria	Actinobacteria	Unclassified	Unclassified	4	0.0%	0.0%	0.0%	0.0%	0.0%	0.0%
Bacteria	Chlamydiae	Chlamydiia	Chlamydiales	Criblamydiaceae	4	0.0%	0.0%	0.0%	0.0%	0.0%	0.0%
Bacteria	Chloroflexi	Anaerolineae	SBR1031	SJA-101	4	0.0%	0.0%	0.0%	0.0%	0.0%	0.0%
Bacteria	Chloroflexi	Anaerolineae	SHA-20	Unclassified	4	0.0%	0.0%	0.0%	0.0%	0.0%	0.0%
Bacteria	Chloroflexi	Anaerolineae	SJA-15	Unclassified	4	0.0%	0.0%	0.0%	0.0%	0.0%	0.0%
Bacteria	Chloroflexi	TK17	Unclassified	Unclassified	4	0.0%	0.0%	0.0%	0.0%	0.0%	0.0%
Bacteria	Cyanobacteria	4C0d-2	YS2	Unclassified	4	0.0%	0.0%	0.0%	0.0%	0.0%	0.0%
Bacteria	Cyanobacteria	Oscillatoriophycideae	Chroococcales	Cyanobacteriaceae	4	0.0%	0.0%	0.0%	0.0%	0.0%	0.0%
Bacteria	FBP	Unclassified	Unclassified	Unclassified	4	0.0%	0.0%	0.0%	0.0%	0.0%	0.0%
Bacteria	Firmicutes	Bacilli	Bacillales	Unclassified	4	0.0%	0.0%	0.0%	0.0%	0.0%	0.0%
Bacteria	Firmicutes	Clostridia	Thermoanaerobacterales	Caldicellulosiruptoraceae	4	0.0%	0.0%	0.0%	0.0%	0.0%	0.0%
Bacteria	Planctomycetes	Phycisphaerae	Pla1	Unclassified	4	0.0%	0.0%	0.0%	0.0%	0.0%	0.0%
Bacteria	Planctomycetes	Phycisphaerae	WD2101	Unclassified	4	0.0%	0.0%	0.0%	0.0%	0.0%	0.0%
Bacteria	Proteobacteria	Alphaproteobacteria	Rickettsiales	Anaplasmataceae	4	0.0%	0.0%	0.0%	0.0%	0.0%	0.0%
Bacteria	Proteobacteria	Deltaproteobacteria	MIZ46	Unclassified	4	0.0%	0.0%	0.0%	0.0%	0.0%	0.0%
Bacteria	Verrucomicrobia	Verruco-5	WCHB1-41	RFP12	4	0.0%	0.0%	0.0%	0.0%	0.0%	0.0%
Bacteria	Acidobacteria	AT-s2-57	Unclassified	Unclassified	3	0.0%	0.0%	0.0%	0.0%	0.0%	0.0%
Bacteria	Acidobacteria	Acidobacteria-6	Unclassified	Unclassified	3	0.0%	0.0%	0.0%	0.0%	0.0%	0.0%
Bacteria	Acidobacteria	Acidobacteria-6	CCU21	Unclassified	3	0.0%	0.0%	0.0%	0.0%	0.0%	0.0%
Bacteria	Acidobacteria	Acidobacteriia	Acidobacteriales	Acidobacteriaceae	3	0.0%	0.0%	0.0%	0.0%	0.0%	0.0%
Bacteria	Acidobacteria	[Chloracidobacteria]	11-24	Unclassified	3	0.0%	0.0%	0.0%	0.0%	0.0%	0.0%
Bacteria	Acidobacteria	iii1-8	DS-18	Unclassified	3	0.0%	0.0%	0.0%	0.0%	0.0%	0.0%
Bacteria	Actinobacteria	Acidimicrobiia	Acidimicrobiales	AKIW874	3	0.0%	0.0%	0.0%	0.0%	0.0%	0.0%
Bacteria	Actinobacteria	OPB41	Unclassified	Unclassified	3	0.0%	0.0%	0.0%	0.0%	0.0%	0.0%
Bacteria	Actinobacteria	Thermoleophilia	Gaiellales	Gaiellaceae	3	0.0%	0.0%	0.0%	0.0%	0.0%	0.0%
Bacteria	Aquificae	Aquificae	Aquificales	Aquificaceae	3	0.0%	0.0%	0.0%	0.0%	0.0%	0.0%
Bacteria	BRC1	PRR-11	Unclassified	Unclassified	3	0.0%	0.0%	0.0%	0.0%	0.0%	0.0%
Bacteria	Bacteroidetes	Bacteroidia	Bacteroidales	BA008	3	0.0%	0.0%	0.0%	0.0%	0.0%	0.0%
Bacteria	Bacteroidetes	Bacteroidia	Bacteroidales	Marinilabiaceae	3	0.0%	0.0%	0.0%	0.0%	0.0%	0.0%
Bacteria	Bacteroidetes	SM1A07	Unclassified	Unclassified	3	0.0%	0.0%	0.0%	0.0%	0.0%	0.0%
Bacteria	Bacteroidetes	[Rhodothermi]	[Rhodothermales]	Rhodothermaceae	3	0.0%	0.0%	0.0%	0.0%	0.0%	0.0%
Bacteria	Chloroflexi	Anaerolineae	SB-34	Unclassified	3	0.0%	0.0%	0.0%	0.0%	0.0%	0.0%
Bacteria	Cyanobacteria	Synechococcophycideae	Synechococcales	Synechococcaceae	3	0.0%	0.0%	0.0%	0.0%	0.0%	0.0%
Bacteria	Firmicutes	Clostridia	Natranaerobiales	Unclassified	3	0.0%	0.0%	0.0%	0.0%	0.0%	0.0%
Bacteria	Firmicutes	Clostridia	Thermoanaerobacterales	Thermoanaerobacterales Family III. Incertae Sedis	3	0.0%	0.0%	0.0%	0.0%	0.0%	0.0%
Bacteria	Gemmatimonadetes	Gemmatimonadetes	Unclassified	Unclassified	3	0.0%	0.0%	0.0%	0.0%	0.0%	0.0%
Bacteria	NKB19	TSBW08	Unclassified	Unclassified	3	0.0%	0.0%	0.0%	0.0%	0.0%	0.0%
Bacteria	Nitrospirae	Nitrospira	Nitrospirales	FW	3	0.0%	0.0%	0.0%	0.0%	0.0%	0.0%
Bacteria	Planctomycetes	BD7-11	Unclassified	Unclassified	3	0.0%	0.0%	0.0%	0.0%	0.0%	0.0%
Bacteria	Proteobacteria	Deltaproteobacteria	Desulfuromonadales	Desulfuromonadaceae	3	0.0%	0.0%	0.0%	0.0%	0.0%	0.0%
Bacteria	Proteobacteria	Gammaproteobacteria	Oceanospirillales	Unclassified	3	0.0%	0.0%	0.0%	0.0%	0.0%	0.0%
Bacteria	TM6	SJA-4	S1198	Unclassified	3	0.0%	0.0%	0.0%	0.0%	0.0%	0.0%
Bacteria	TM7	TM7-3	I025	Unclassified	3	0.0%	0.0%	0.0%	0.0%	0.0%	0.0%
Bacteria	Thermotogae	MS9	Unclassified	Unclassified	3	0.0%	0.0%	0.0%	0.0%	0.0%	0.0%
Archaea	Crenarchaeota	MCG	pGrfC26	Unclassified	2	0.0%	0.0%	0.0%	0.0%	0.0%	0.0%
Archaea	Crenarchaeota	Thaumarchaeota	Cenarchaeales	Cenarchaeaceae	2	0.0%	0.0%	0.0%	0.0%	0.0%	0.0%
Bacteria	AD3	ABS-6	Unclassified	Unclassified	2	0.0%	0.0%	0.0%	0.0%	0.0%	0.0%
Bacteria	Acidobacteria	GAL08	Unclassified	Unclassified	2	0.0%	0.0%	0.0%	0.0%	0.0%	0.0%
Bacteria	Actinobacteria	Actinobacteria	Actinomycetales	Actinosynnemataceae	2	0.0%	0.0%	0.0%	0.0%	0.0%	0.0%
Bacteria	Actinobacteria	Actinobacteria	Actinomycetales	Tsukamurellaceae	2	0.0%	0.0%	0.0%	0.0%	0.0%	0.0%
Bacteria	Chlorobi	BSV26	A89	Unclassified	2	0.0%	0.0%	0.0%	0.0%	0.0%	0.0%
Bacteria	Chloroflexi	Anaerolineae	SBR1031	oc28	2	0.0%	0.0%	0.0%	0.0%	0.0%	0.0%
Bacteria	Chloroflexi	Ktedonobacteria	Thermogemmatisporales	Thermogemmatisporaceae	2	0.0%	0.0%	0.0%	0.0%	0.0%	0.0%
Bacteria	Chloroflexi	TK10	B07_WMSP1	Unclassified	2	0.0%	0.0%	0.0%	0.0%	0.0%	0.0%
Bacteria	Firmicutes	Bacilli	Bacillales	Thermoactinomycetaceae	2	0.0%	0.0%	0.0%	0.0%	0.0%	0.0%
Bacteria	Gemmatimonadetes	Gemmatimonadetes	KD8-87	Unclassified	2	0.0%	0.0%	0.0%	0.0%	0.0%	0.0%
Bacteria	Planctomycetes	Phycisphaerae	Phycisphaerales	Unclassified	2	0.0%	0.0%	0.0%	0.0%	0.0%	0.0%
Bacteria	Proteobacteria	Alphaproteobacteria	Rickettsiales	Pelagibacteraceae	2	0.0%	0.0%	0.0%	0.0%	0.0%	0.0%
Bacteria	Proteobacteria	Betaproteobacteria	Gallionellales	Gallionellaceae	2	0.0%	0.0%	0.0%	0.0%	0.0%	0.0%
Bacteria	Proteobacteria	Deltaproteobacteria	MBNT15	Unclassified	2	0.0%	0.0%	0.0%	0.0%	0.0%	0.0%
Bacteria	Proteobacteria	Deltaproteobacteria	NB1-j	Unclassified	2	0.0%	0.0%	0.0%	0.0%	0.0%	0.0%
Bacteria	Proteobacteria	Deltaproteobacteria	Syntrophobacterales	Syntrophorhabdaceae	2	0.0%	0.0%	0.0%	0.0%	0.0%	0.0%
Bacteria	Proteobacteria	Gammaproteobacteria	Alteromonadales	125ds10	2	0.0%	0.0%	0.0%	0.0%	0.0%	0.0%
Bacteria	Proteobacteria	Gammaproteobacteria	Chromatiales	Halothiobacillaceae	2	0.0%	0.0%	0.0%	0.0%	0.0%	0.0%
Bacteria	Proteobacteria	Gammaproteobacteria	Legionellales	Unclassified	2	0.0%	0.0%	0.0%	0.0%	0.0%	0.0%
Bacteria	Proteobacteria	Gammaproteobacteria	Methylococcales	Unclassified	2	0.0%	0.0%	0.0%	0.0%	0.0%	0.0%
Bacteria	SR1	Unclassified	Unclassified	Unclassified	2	0.0%	0.0%	0.0%	0.0%	0.0%	0.0%
Bacteria	Synergistetes	Synergistia	Synergistales	Dethiosulfovibrionaceae	2	0.0%	0.0%	0.0%	0.0%	0.0%	0.0%
Bacteria	Tenericutes	Mollicutes	Acholeplasmatales	Acholeplasmataceae	2	0.0%	0.0%	0.0%	0.0%	0.0%	0.0%
Bacteria	[Thermi]	Deinococci	Deinococcales	Trueperaceae	2	0.0%	0.0%	0.0%	0.0%	0.0%	0.0%
Archaea	Euryarchaeota	Methanomicrobia	Methanomicrobiales	Unclassified	1	0.0%	0.0%	0.0%	0.0%	0.0%	0.0%
Archaea	Euryarchaeota	Methanomicrobia	Methanosarcinales	Methanosaetaceae	1	0.0%	0.0%	0.0%	0.0%	0.0%	0.0%
Archaea	Euryarchaeota	Methanomicrobia	Methanosarcinales	Methanosarcinaceae	1	0.0%	0.0%	0.0%	0.0%	0.0%	0.0%
Archaea	Euryarchaeota	Thermoplasmata	E2	[Methanomassiliicoccaceae]	1	0.0%	0.0%	0.0%	0.0%	0.0%	0.0%
Bacteria	Acidobacteria	Acidobacteria-5	Unclassified	Unclassified	1	0.0%	0.0%	0.0%	0.0%	0.0%	0.0%
Bacteria	Acidobacteria	Acidobacteria-6	iii1-15	mb2424	1	0.0%	0.0%	0.0%	0.0%	0.0%	0.0%
Bacteria	Acidobacteria	BPC102	B110	Unclassified	1	0.0%	0.0%	0.0%	0.0%	0.0%	0.0%
Bacteria	Acidobacteria	BPC102	MVS-40	Unclassified	1	0.0%	0.0%	0.0%	0.0%	0.0%	0.0%
Bacteria	Acidobacteria	OS-K	Unclassified	Unclassified	1	0.0%	0.0%	0.0%	0.0%	0.0%	0.0%
Bacteria	Acidobacteria	Solibacteres	JH-WHS99	Unclassified	1	0.0%	0.0%	0.0%	0.0%	0.0%	0.0%
Bacteria	Acidobacteria	Solibacteres	Solibacterales	MVS-65	1	0.0%	0.0%	0.0%	0.0%	0.0%	0.0%
Bacteria	Acidobacteria	iii1-8	32-20	Unclassified	1	0.0%	0.0%	0.0%	0.0%	0.0%	0.0%
Bacteria	Actinobacteria	Unclassified	Unclassified	Unclassified	1	0.0%	0.0%	0.0%	0.0%	0.0%	0.0%
Bacteria	Actinobacteria	Actinobacteria	Actinomycetales	Beutenbergiaceae	1	0.0%	0.0%	0.0%	0.0%	0.0%	0.0%
Bacteria	Actinobacteria	Actinobacteria	Actinomycetales	Frankiaceae	1	0.0%	0.0%	0.0%	0.0%	0.0%	0.0%
Bacteria	Actinobacteria	Actinobacteria	Actinomycetales	Kineosporiaceae	1	0.0%	0.0%	0.0%	0.0%	0.0%	0.0%
Bacteria	Actinobacteria	Actinobacteria	Actinomycetales	Thermomonosporaceae	1	0.0%	0.0%	0.0%	0.0%	0.0%	0.0%
Bacteria	Actinobacteria	Actinobacteria	Bifidobacteriales	Bifidobacteriaceae	1	0.0%	0.0%	0.0%	0.0%	0.0%	0.0%
Bacteria	Actinobacteria	MB-A2-108	Unclassified	Unclassified	1	0.0%	0.0%	0.0%	0.0%	0.0%	0.0%
Bacteria	Actinobacteria	Nitriliruptoria	Euzebyales	Euzebyaceae	1	0.0%	0.0%	0.0%	0.0%	0.0%	0.0%
Bacteria	Armatimonadetes	SJA-176	RB046	Unclassified	1	0.0%	0.0%	0.0%	0.0%	0.0%	0.0%
Bacteria	Bacteroidetes	Bacteroidia	Bacteroidales	RF16	1	0.0%	0.0%	0.0%	0.0%	0.0%	0.0%
Bacteria	Bacteroidetes	Bacteroidia	Bacteroidales	Rikenellaceae	1	0.0%	0.0%	0.0%	0.0%	0.0%	0.0%
Bacteria	Bacteroidetes	Bacteroidia	Bacteroidales	S24-7	1	0.0%	0.0%	0.0%	0.0%	0.0%	0.0%
Bacteria	Bacteroidetes	Cytophagia	Cytophagales	[Amoebophilaceae]	1	0.0%	0.0%	0.0%	0.0%	0.0%	0.0%
Bacteria	Bacteroidetes	Flavobacteriia	Flavobacteriales	Unclassified	1	0.0%	0.0%	0.0%	0.0%	0.0%	0.0%
Bacteria	Bacteroidetes	VC2_1_Bac22	Unclassified	Unclassified	1	0.0%	0.0%	0.0%	0.0%	0.0%	0.0%
Bacteria	Chlorobi	BSV26	C20	Unclassified	1	0.0%	0.0%	0.0%	0.0%	0.0%	0.0%
Bacteria	Chloroflexi	Chloroflexi	Chloroflexales	[Chlorothrixaceae]	1	0.0%	0.0%	0.0%	0.0%	0.0%	0.0%
Bacteria	Chloroflexi	Dehalococcoidetes	GIF9	Unclassified	1	0.0%	0.0%	0.0%	0.0%	0.0%	0.0%
Bacteria	Chloroflexi	Ktedonobacteria	JG30-KF-AS9	Unclassified	1	0.0%	0.0%	0.0%	0.0%	0.0%	0.0%
Bacteria	Chloroflexi	S085	Unclassified	Unclassified	1	0.0%	0.0%	0.0%	0.0%	0.0%	0.0%
Bacteria	Chloroflexi	TK10	AKYG885	Dolo_23	1	0.0%	0.0%	0.0%	0.0%	0.0%	0.0%
Bacteria	Chloroflexi	TK17	mle1-48	Unclassified	1	0.0%	0.0%	0.0%	0.0%	0.0%	0.0%
Bacteria	Chloroflexi	Thermomicrobia	AKYG1722	Unclassified	1	0.0%	0.0%	0.0%	0.0%	0.0%	0.0%
Bacteria	Cyanobacteria	Gloeobacterophycideae	Gloeobacterales	Gloeobacteraceae	1	0.0%	0.0%	0.0%	0.0%	0.0%	0.0%
Bacteria	Cyanobacteria	Nostocophycideae	Nostocales	Nostocaceae	1	0.0%	0.0%	0.0%	0.0%	0.0%	0.0%
Bacteria	Cyanobacteria	Oscillatoriophycideae	Chroococcales	Unclassified	1	0.0%	0.0%	0.0%	0.0%	0.0%	0.0%
Bacteria	Cyanobacteria	Oscillatoriophycideae	Chroococcales	Spirulinaceae	1	0.0%	0.0%	0.0%	0.0%	0.0%	0.0%
Bacteria	Cyanobacteria	Synechococcophycideae	Pseudanabaenales	Unclassified	1	0.0%	0.0%	0.0%	0.0%	0.0%	0.0%
Bacteria	Cyanobacteria	Synechococcophycideae	Synechococcales	Acaryochloridaceae	1	0.0%	0.0%	0.0%	0.0%	0.0%	0.0%
Bacteria	Elusimicrobia	Elusimicrobia	Elusimicrobiales	Unclassified	1	0.0%	0.0%	0.0%	0.0%	0.0%	0.0%
Bacteria	Elusimicrobia	Endomicrobia	Unclassified	Unclassified	1	0.0%	0.0%	0.0%	0.0%	0.0%	0.0%
Bacteria	Fibrobacteres	Fibrobacteria	Fibrobacterales	Fibrobacteraceae	1	0.0%	0.0%	0.0%	0.0%	0.0%	0.0%
Bacteria	Firmicutes	Clostridia	Clostridiales	Christensenellaceae	1	0.0%	0.0%	0.0%	0.0%	0.0%	0.0%
Bacteria	Firmicutes	Clostridia	Clostridiales	EtOH8	1	0.0%	0.0%	0.0%	0.0%	0.0%	0.0%
Bacteria	Firmicutes	Clostridia	Clostridiales	Heliobacteriaceae	1	0.0%	0.0%	0.0%	0.0%	0.0%	0.0%
Bacteria	Firmicutes	Clostridia	Clostridiales	SBYG_4172	1	0.0%	0.0%	0.0%	0.0%	0.0%	0.0%
Bacteria	Firmicutes	Clostridia	Clostridiales	Symbiobacteriaceae	1	0.0%	0.0%	0.0%	0.0%	0.0%	0.0%
Bacteria	Firmicutes	Clostridia	Halanaerobiales	Halobacteroidaceae	1	0.0%	0.0%	0.0%	0.0%	0.0%	0.0%
Bacteria	OP1	OPB14	Unclassified	Unclassified	1	0.0%	0.0%	0.0%	0.0%	0.0%	0.0%
Bacteria	OP8	OP8_2	Unclassified	Unclassified	1	0.0%	0.0%	0.0%	0.0%	0.0%	0.0%
Bacteria	Planctomycetes	ODP123	Unclassified	Unclassified	1	0.0%	0.0%	0.0%	0.0%	0.0%	0.0%
Bacteria	Planctomycetes	Phycisphaerae	mle1-8	Unclassified	1	0.0%	0.0%	0.0%	0.0%	0.0%	0.0%
Bacteria	Proteobacteria	Alphaproteobacteria	Caulobacterales	Unclassified	1	0.0%	0.0%	0.0%	0.0%	0.0%	0.0%
Bacteria	Proteobacteria	Alphaproteobacteria	Rhizobiales	Cohaesibacteraceae	1	0.0%	0.0%	0.0%	0.0%	0.0%	0.0%
Bacteria	Proteobacteria	Betaproteobacteria	Methylophilales	Unclassified	1	0.0%	0.0%	0.0%	0.0%	0.0%	0.0%
Bacteria	Proteobacteria	Deltaproteobacteria	NB1-j	JTB38	1	0.0%	0.0%	0.0%	0.0%	0.0%	0.0%
Bacteria	Proteobacteria	Deltaproteobacteria	NB1-j	MND4	1	0.0%	0.0%	0.0%	0.0%	0.0%	0.0%
Bacteria	Proteobacteria	Deltaproteobacteria	Sva0853	JTB36	1	0.0%	0.0%	0.0%	0.0%	0.0%	0.0%
Bacteria	Proteobacteria	Deltaproteobacteria	[Entotheonellales]	Unclassified	1	0.0%	0.0%	0.0%	0.0%	0.0%	0.0%
Bacteria	Proteobacteria	Gammaproteobacteria	Aeromonadales	Succinivibrionaceae	1	0.0%	0.0%	0.0%	0.0%	0.0%	0.0%
Bacteria	Proteobacteria	Gammaproteobacteria	HOC36	Unclassified	1	0.0%	0.0%	0.0%	0.0%	0.0%	0.0%
Bacteria	Proteobacteria	Gammaproteobacteria	Oceanospirillales	Endozoicimonaceae	1	0.0%	0.0%	0.0%	0.0%	0.0%	0.0%
Bacteria	Proteobacteria	Gammaproteobacteria	Oceanospirillales	Saccharospirillaceae	1	0.0%	0.0%	0.0%	0.0%	0.0%	0.0%
Bacteria	Proteobacteria	Gammaproteobacteria	Salinisphaerales	Salinisphaeraceae	1	0.0%	0.0%	0.0%	0.0%	0.0%	0.0%
Bacteria	Proteobacteria	Gammaproteobacteria	Thiotrichales	Thiotrichaceae	1	0.0%	0.0%	0.0%	0.0%	0.0%	0.0%
Bacteria	SBR1093	EC214	Unclassified	Unclassified	1	0.0%	0.0%	0.0%	0.0%	0.0%	0.0%
Bacteria	Synergistetes	Synergistia	Synergistales	Anaerobaculaceae	1	0.0%	0.0%	0.0%	0.0%	0.0%	0.0%
Bacteria	Synergistetes	Synergistia	Synergistales	Synergistaceae	1	0.0%	0.0%	0.0%	0.0%	0.0%	0.0%
Bacteria	TM6	SJA-4	Unclassified	Unclassified	1	0.0%	0.0%	0.0%	0.0%	0.0%	0.0%
Bacteria	Thermotogae	Thermotogae	Thermotogales	Thermotogaceae	1	0.0%	0.0%	0.0%	0.0%	0.0%	0.0%
Bacteria	ZB3	Unclassified	Unclassified	Unclassified	1	0.0%	0.0%	0.0%	0.0%	0.0%	0.0%

## Sheet: Genus
Domain	Phylum	Class	Order	Family	Genus	Count	Total	GM1F	GM1LR	GM1LS	GM1M	GM1P
Bacteria	Proteobacteria	Alphaproteobacteria	Rickettsiales	Rickettsiaceae	Wolbachia	805794	72.5%	89.8%	20.9%	24.1%	79.6%	97.3%
Bacteria	Proteobacteria	Gammaproteobacteria	Pseudomonadales	Pseudomonadaceae	Pseudomonas	108809	9.8%	0.2%	40.5%	36.9%	1.0%	0.1%
Bacteria	Proteobacteria	Gammaproteobacteria	Enterobacteriales	Enterobacteriaceae	Enterobacter	21314	1.9%	0.0%	0.0%	0.0%	7.2%	0.0%
Bacteria	Proteobacteria	Alphaproteobacteria	Rhizobiales	Methylocystaceae	Methylopila	19479	1.8%	0.0%	5.3%	8.1%	0.0%	0.0%
Bacteria	Proteobacteria	Betaproteobacteria	Burkholderiales	Comamonadaceae	Unclassified	17881	1.6%	0.0%	6.3%	6.3%	0.1%	0.1%
Bacteria	Proteobacteria	Alphaproteobacteria	Sphingomonadales	Sphingomonadaceae	Novosphingobium	12961	1.2%	4.8%	0.1%	0.1%	0.0%	0.0%
Bacteria	Proteobacteria	Gammaproteobacteria	Enterobacteriales	Enterobacteriaceae	Unclassified	11827	1.1%	0.0%	0.1%	0.0%	3.9%	0.0%
Bacteria	Proteobacteria	Alphaproteobacteria	Caulobacterales	Caulobacteraceae	Unclassified	11620	1.0%	0.0%	4.5%	4.0%	0.0%	0.0%
Bacteria	Proteobacteria	Gammaproteobacteria	Pseudomonadales	Moraxellaceae	Acinetobacter	10226	0.9%	0.5%	1.4%	1.6%	1.3%	0.4%
Bacteria	Proteobacteria	Gammaproteobacteria	Xanthomonadales	Xanthomonadaceae	Stenotrophomonas	7996	0.7%	0.0%	0.1%	0.2%	2.5%	0.0%
Bacteria	Proteobacteria	Alphaproteobacteria	Sphingomonadales	Sphingomonadaceae	Unclassified	5241	0.5%	1.9%	0.1%	0.1%	0.0%	0.0%
Bacteria	Actinobacteria	Actinobacteria	Actinomycetales	Corynebacteriaceae	Corynebacterium	4267	0.4%	0.6%	0.6%	0.9%	0.1%	0.1%
Bacteria	Proteobacteria	Gammaproteobacteria	Enterobacteriales	Enterobacteriaceae	Pantoea	4252	0.4%	0.0%	0.0%	0.1%	1.4%	0.0%
Bacteria	Proteobacteria	Betaproteobacteria	Burkholderiales	Comamonadaceae	Variovorax	3637	0.3%	0.0%	1.6%	1.2%	0.0%	0.0%
Bacteria	Proteobacteria	Gammaproteobacteria	Pseudomonadales	Pseudomonadaceae	Unclassified	2480	0.2%	0.1%	0.2%	0.2%	0.6%	0.0%
Bacteria	Proteobacteria	Gammaproteobacteria	Alteromonadales	[Chromatiaceae]	Rheinheimera	2407	0.2%	0.1%	0.5%	0.5%	0.2%	0.1%
Bacteria	Proteobacteria	Alphaproteobacteria	Caulobacterales	Caulobacteraceae	Brevundimonas	2354	0.2%	0.0%	1.0%	0.8%	0.0%	0.0%
Bacteria	Proteobacteria	Alphaproteobacteria	Rhizobiales	Rhizobiaceae	Agrobacterium	2290	0.2%	0.0%	0.8%	0.8%	0.0%	0.0%
Bacteria	Proteobacteria	Betaproteobacteria	Burkholderiales	Comamonadaceae	Ramlibacter	2288	0.2%	0.0%	0.6%	1.0%	0.0%	0.0%
Bacteria	Proteobacteria	Betaproteobacteria	Burkholderiales	Oxalobacteraceae	Unclassified	1826	0.2%	0.0%	0.5%	0.7%	0.0%	0.0%
Bacteria	Proteobacteria	Alphaproteobacteria	Rhizobiales	Unclassified	Unclassified	1822	0.2%	0.0%	0.6%	0.7%	0.0%	0.0%
Bacteria	Proteobacteria	Gammaproteobacteria	Aeromonadales	Aeromonadaceae	Unclassified	1550	0.1%	0.2%	0.2%	0.3%	0.0%	0.1%
Bacteria	Proteobacteria	Betaproteobacteria	Burkholderiales	Comamonadaceae	Delftia	1537	0.1%	0.0%	0.4%	0.6%	0.0%	0.0%
Bacteria	Proteobacteria	Betaproteobacteria	Burkholderiales	Comamonadaceae	Hydrogenophaga	1528	0.1%	0.0%	0.5%	0.6%	0.0%	0.0%
Bacteria	Proteobacteria	Alphaproteobacteria	Sphingomonadales	Sphingomonadaceae	Sphingomonas	1507	0.1%	0.1%	0.3%	0.4%	0.0%	0.1%
Bacteria	Proteobacteria	Alphaproteobacteria	Rhodobacterales	Rhodobacteraceae	Paracoccus	1338	0.1%	0.1%	0.3%	0.4%	0.0%	0.0%
Bacteria	Proteobacteria	Alphaproteobacteria	Rhizobiales	Hyphomicrobiaceae	Devosia	1310	0.1%	0.0%	0.7%	0.3%	0.0%	0.0%
Bacteria	Bacteroidetes	[Saprospirae]	[Saprospirales]	Chitinophagaceae	Sediminibacterium	1227	0.1%	0.0%	0.4%	0.4%	0.0%	0.0%
Bacteria	Proteobacteria	Gammaproteobacteria	Xanthomonadales	Xanthomonadaceae	Unclassified	1103	0.1%	0.0%	0.1%	0.1%	0.2%	0.1%
Bacteria	Firmicutes	Bacilli	Bacillales	Staphylococcaceae	Staphylococcus	1038	0.1%	0.1%	0.2%	0.2%	0.0%	0.0%
Bacteria	Proteobacteria	Alphaproteobacteria	Caulobacterales	Caulobacteraceae	Phenylobacterium	1010	0.1%	0.0%	0.3%	0.4%	0.0%	0.0%
Bacteria	Proteobacteria	Gammaproteobacteria	Pseudomonadales	Moraxellaceae	Unclassified	999	0.1%	0.0%	0.3%	0.3%	0.0%	0.0%
Bacteria	Actinobacteria	Actinobacteria	Actinomycetales	Propionibacteriaceae	Propionibacterium	973	0.1%	0.0%	0.1%	0.3%	0.0%	0.0%
Bacteria	Firmicutes	Bacilli	Bacillales	Bacillaceae	Bacillus	855	0.1%	0.0%	0.1%	0.1%	0.2%	0.0%
Bacteria	Proteobacteria	Alphaproteobacteria	Unclassified	Unclassified	Unclassified	815	0.1%	0.3%	0.0%	0.0%	0.0%	0.0%
Bacteria	Proteobacteria	Alphaproteobacteria	Rhodobacterales	Rhodobacteraceae	Rhodobacter	799	0.1%	0.0%	0.4%	0.2%	0.0%	0.0%
Bacteria	Proteobacteria	Gammaproteobacteria	Alteromonadales	Alteromonadaceae	Cellvibrio	798	0.1%	0.0%	0.5%	0.1%	0.0%	0.0%
Bacteria	Bacteroidetes	Flavobacteriia	Flavobacteriales	Flavobacteriaceae	Flavobacterium	689	0.1%	0.0%	0.2%	0.2%	0.0%	0.0%
Bacteria	Actinobacteria	Actinobacteria	Actinomycetales	Micrococcaceae	Kocuria	642	0.1%	0.0%	0.1%	0.1%	0.0%	0.0%
Bacteria	Proteobacteria	Alphaproteobacteria	Caulobacterales	Caulobacteraceae	Asticcacaulis	605	0.1%	0.0%	0.3%	0.2%	0.0%	0.0%
Bacteria	Actinobacteria	Actinobacteria	Actinomycetales	Micrococcaceae	Nesterenkonia	603	0.1%	0.1%	0.1%	0.1%	0.0%	0.0%
Bacteria	Proteobacteria	Alphaproteobacteria	Rhodobacterales	Rhodobacteraceae	Unclassified	585	0.1%	0.0%	0.2%	0.2%	0.0%	0.0%
Bacteria	Proteobacteria	Gammaproteobacteria	Enterobacteriales	Enterobacteriaceae	Erwinia	579	0.1%	0.0%	0.0%	0.0%	0.2%	0.0%
Bacteria	Proteobacteria	Betaproteobacteria	Burkholderiales	Comamonadaceae	Curvibacter	568	0.1%	0.0%	0.0%	0.1%	0.0%	0.1%
Bacteria	Proteobacteria	Gammaproteobacteria	Oceanospirillales	Halomonadaceae	Halomonas	537	0.0%	0.0%	0.1%	0.1%	0.1%	0.0%
Bacteria	Actinobacteria	Actinobacteria	Actinomycetales	Micrococcaceae	Citricoccus	514	0.0%	0.0%	0.1%	0.1%	0.0%	0.0%
Bacteria	Bacteroidetes	Flavobacteriia	Flavobacteriales	[Weeksellaceae]	Chryseobacterium	510	0.0%	0.0%	0.0%	0.1%	0.0%	0.1%
Bacteria	Proteobacteria	Betaproteobacteria	Unclassified	Unclassified	Unclassified	494	0.0%	0.0%	0.2%	0.2%	0.0%	0.0%
Bacteria	Proteobacteria	Betaproteobacteria	Burkholderiales	Comamonadaceae	Comamonas	472	0.0%	0.0%	0.1%	0.1%	0.0%	0.0%
Bacteria	Proteobacteria	Alphaproteobacteria	Rhodospirillales	Rhodospirillaceae	Azospirillum	450	0.0%	0.0%	0.1%	0.2%	0.0%	0.0%
Bacteria	Firmicutes	Bacilli	Bacillales	Planococcaceae	Unclassified	396	0.0%	0.0%	0.1%	0.1%	0.0%	0.0%
Bacteria	Proteobacteria	Alphaproteobacteria	Rhizobiales	Phyllobacteriaceae	Unclassified	389	0.0%	0.0%	0.1%	0.1%	0.0%	0.0%
Bacteria	Proteobacteria	Gammaproteobacteria	Alteromonadales	Alteromonadaceae	Unclassified	380	0.0%	0.0%	0.2%	0.1%	0.0%	0.0%
Bacteria	Firmicutes	Bacilli	Bacillales	[Exiguobacteraceae]	Exiguobacterium	377	0.0%	0.0%	0.0%	0.0%	0.1%	0.0%
Bacteria	Actinobacteria	Actinobacteria	Actinomycetales	Nocardiaceae	Rhodococcus	376	0.0%	0.0%	0.1%	0.2%	0.0%	0.0%
Bacteria	Proteobacteria	Betaproteobacteria	Rhodocyclales	Rhodocyclaceae	Unclassified	350	0.0%	0.0%	0.2%	0.1%	0.0%	0.0%
Bacteria	Actinobacteria	Actinobacteria	Actinomycetales	Micrococcaceae	Micrococcus	333	0.0%	0.0%	0.1%	0.1%	0.0%	0.0%
Bacteria	Proteobacteria	Alphaproteobacteria	Rhizobiales	Methylobacteriaceae	Unclassified	329	0.0%	0.0%	0.1%	0.1%	0.0%	0.0%
Bacteria	Proteobacteria	Gammaproteobacteria	Vibrionales	Pseudoalteromonadaceae	Vibrio	325	0.0%	0.0%	0.1%	0.1%	0.0%	0.0%
Bacteria	Proteobacteria	Gammaproteobacteria	Alteromonadales	Shewanellaceae	Shewanella	321	0.0%	0.0%	0.1%	0.1%	0.0%	0.0%
Bacteria	Proteobacteria	Alphaproteobacteria	Rhizobiales	Rhizobiaceae	Unclassified	320	0.0%	0.0%	0.1%	0.1%	0.0%	0.0%
Bacteria	Actinobacteria	Actinobacteria	Actinomycetales	Micrococcaceae	Unclassified	309	0.0%	0.0%	0.1%	0.1%	0.0%	0.0%
Bacteria	Bacteroidetes	Flavobacteriia	Flavobacteriales	Flavobacteriaceae	Unclassified	308	0.0%	0.0%	0.1%	0.0%	0.1%	0.0%
Bacteria	Proteobacteria	Gammaproteobacteria	Chromatiales	Ectothiorhodospiraceae	Unclassified	307	0.0%	0.0%	0.1%	0.1%	0.0%	0.0%
Bacteria	Proteobacteria	Alphaproteobacteria	Rhodospirillales	Rhodospirillaceae	Unclassified	302	0.0%	0.0%	0.1%	0.1%	0.0%	0.0%
Bacteria	Proteobacteria	Alphaproteobacteria	Sphingomonadales	Sphingomonadaceae	Sphingopyxis	298	0.0%	0.1%	0.1%	0.0%	0.0%	0.0%
Bacteria	Bacteroidetes	Flavobacteriia	Flavobacteriales	Cryomorphaceae	Fluviicola	294	0.0%	0.0%	0.1%	0.1%	0.0%	0.0%
Bacteria	Actinobacteria	Actinobacteria	Actinomycetales	Brevibacteriaceae	Brevibacterium	291	0.0%	0.0%	0.1%	0.1%	0.0%	0.0%
Bacteria	Bacteroidetes	Flavobacteriia	Flavobacteriales	[Weeksellaceae]	Cloacibacterium	279	0.0%	0.0%	0.0%	0.1%	0.0%	0.0%
Bacteria	Proteobacteria	Gammaproteobacteria	Xanthomonadales	Xanthomonadaceae	Pseudoxanthomonas	279	0.0%	0.0%	0.1%	0.1%	0.0%	0.0%
Bacteria	Firmicutes	Bacilli	Bacillales	Staphylococcaceae	Jeotgalicoccus	271	0.0%	0.0%	0.1%	0.1%	0.0%	0.0%
Bacteria	Bacteroidetes	Sphingobacteriia	Sphingobacteriales	Sphingobacteriaceae	Sphingobacterium	267	0.0%	0.0%	0.1%	0.0%	0.0%	0.0%
Bacteria	Actinobacteria	Actinobacteria	Actinomycetales	Microbacteriaceae	Microbacterium	265	0.0%	0.0%	0.1%	0.1%	0.0%	0.0%
Bacteria	Proteobacteria	Alphaproteobacteria	Rhizobiales	Phyllobacteriaceae	Mesorhizobium	264	0.0%	0.0%	0.1%	0.1%	0.0%	0.0%
Bacteria	Proteobacteria	Gammaproteobacteria	Pseudomonadales	Moraxellaceae	Enhydrobacter	262	0.0%	0.0%	0.1%	0.1%	0.0%	0.0%
Bacteria	Proteobacteria	Alphaproteobacteria	Sphingomonadales	Erythrobacteraceae	Unclassified	258	0.0%	0.0%	0.1%	0.1%	0.0%	0.0%
Bacteria	Proteobacteria	Gammaproteobacteria	Aeromonadales	Aeromonadaceae	Aeromonas	258	0.0%	0.0%	0.1%	0.0%	0.0%	0.0%
Bacteria	Proteobacteria	Deltaproteobacteria	Myxococcales	Unclassified	Unclassified	249	0.0%	0.0%	0.1%	0.1%	0.0%	0.0%
Bacteria	Proteobacteria	Betaproteobacteria	Burkholderiales	Oxalobacteraceae	Ralstonia	212	0.0%	0.0%	0.0%	0.0%	0.0%	0.0%
Bacteria	Firmicutes	Bacilli	Lactobacillales	Streptococcaceae	Streptococcus	211	0.0%	0.0%	0.0%	0.1%	0.0%	0.0%
Bacteria	Bacteroidetes	Flavobacteriia	Flavobacteriales	[Weeksellaceae]	Wautersiella	205	0.0%	0.0%	0.1%	0.0%	0.0%	0.0%
Bacteria	[Thermi]	Deinococci	Deinococcales	Deinococcaceae	Deinococcus	203	0.0%	0.0%	0.0%	0.0%	0.0%	0.0%
Bacteria	Actinobacteria	Actinobacteria	Actinomycetales	Mycobacteriaceae	Mycobacterium	200	0.0%	0.0%	0.0%	0.1%	0.0%	0.0%
Bacteria	Planctomycetes	Planctomycetia	Pirellulales	Pirellulaceae	Unclassified	199	0.0%	0.0%	0.2%	0.0%	0.0%	0.0%
Bacteria	Proteobacteria	Alphaproteobacteria	Rhodobacterales	Hyphomonadaceae	Hyphomonas	198	0.0%	0.0%	0.1%	0.1%	0.0%	0.0%
Bacteria	Proteobacteria	Alphaproteobacteria	Sphingomonadales	Unclassified	Unclassified	197	0.0%	0.0%	0.0%	0.0%	0.0%	0.0%
Bacteria	Firmicutes	Bacilli	Bacillales	Paenibacillaceae	Paenibacillus	195	0.0%	0.0%	0.0%	0.0%	0.0%	0.0%
Bacteria	Firmicutes	Clostridia	Clostridiales	Clostridiaceae	Clostridium	195	0.0%	0.0%	0.1%	0.1%	0.0%	0.0%
Bacteria	Proteobacteria	Alphaproteobacteria	Rhizobiales	Bradyrhizobiaceae	Unclassified	193	0.0%	0.0%	0.1%	0.1%	0.0%	0.0%
Bacteria	Proteobacteria	Betaproteobacteria	Burkholderiales	Oxalobacteraceae	Janthinobacterium	189	0.0%	0.0%	0.0%	0.0%	0.1%	0.0%
Bacteria	Actinobacteria	Actinobacteria	Actinomycetales	Cellulomonadaceae	Cellulomonas	177	0.0%	0.0%	0.1%	0.1%	0.0%	0.0%
Bacteria	Firmicutes	Clostridia	Clostridiales	[Tissierellaceae]	Anaerococcus	177	0.0%	0.0%	0.0%	0.0%	0.0%	0.0%
Bacteria	Actinobacteria	Actinobacteria	Actinomycetales	Intrasporangiaceae	Unclassified	175	0.0%	0.0%	0.0%	0.1%	0.0%	0.0%
Bacteria	Chloroflexi	Anaerolineae	envOPS12	Unclassified	Unclassified	166	0.0%	0.0%	0.0%	0.1%	0.0%	0.0%
Bacteria	Proteobacteria	Alphaproteobacteria	Caulobacterales	Caulobacteraceae	Caulobacter	166	0.0%	0.0%	0.1%	0.1%	0.0%	0.0%
Bacteria	Actinobacteria	Actinobacteria	Actinomycetales	Dermabacteraceae	Brachybacterium	161	0.0%	0.0%	0.0%	0.0%	0.0%	0.0%
Bacteria	Chloroflexi	Anaerolineae	SBR1031	A4b	Unclassified	161	0.0%	0.0%	0.1%	0.0%	0.0%	0.0%
Bacteria	Proteobacteria	Betaproteobacteria	Rhodocyclales	Rhodocyclaceae	Dechloromonas	161	0.0%	0.0%	0.0%	0.0%	0.0%	0.0%
Bacteria	Actinobacteria	Actinobacteria	Actinomycetales	Nocardioidaceae	Unclassified	160	0.0%	0.0%	0.1%	0.0%	0.0%	0.0%
Bacteria	Bacteroidetes	[Saprospirae]	[Saprospirales]	Chitinophagaceae	Unclassified	153	0.0%	0.0%	0.1%	0.0%	0.0%	0.0%
Bacteria	Proteobacteria	Alphaproteobacteria	Sphingomonadales	Sphingomonadaceae	Sphingobium	147	0.0%	0.0%	0.1%	0.0%	0.0%	0.0%
Bacteria	Proteobacteria	Gammaproteobacteria	Xanthomonadales	Xanthomonadaceae	Aquimonas	142	0.0%	0.0%	0.1%	0.0%	0.0%	0.0%
Bacteria	Proteobacteria	Alphaproteobacteria	Rhizobiales	Hyphomicrobiaceae	Pannonibacter	134	0.0%	0.0%	0.1%	0.0%	0.0%	0.0%
Bacteria	Proteobacteria	Alphaproteobacteria	Rhizobiales	Hyphomicrobiaceae	Hyphomicrobium	128	0.0%	0.0%	0.0%	0.0%	0.0%	0.0%
Bacteria	Bacteroidetes	Cytophagia	Cytophagales	Cyclobacteriaceae	Unclassified	126	0.0%	0.0%	0.1%	0.0%	0.0%	0.0%
Bacteria	Proteobacteria	Gammaproteobacteria	Alteromonadales	[Chromatiaceae]	Alishewanella	121	0.0%	0.0%	0.0%	0.0%	0.0%	0.0%
Bacteria	Proteobacteria	Alphaproteobacteria	Rhizobiales	Hyphomicrobiaceae	Rhodoplanes	119	0.0%	0.0%	0.0%	0.1%	0.0%	0.0%
Bacteria	Proteobacteria	Alphaproteobacteria	Rhodospirillales	Unclassified	Unclassified	119	0.0%	0.0%	0.0%	0.0%	0.0%	0.0%
Bacteria	Acidobacteria	Sva0725	Sva0725	Unclassified	Unclassified	118	0.0%	0.0%	0.0%	0.0%	0.0%	0.0%
Bacteria	Proteobacteria	Gammaproteobacteria	Aeromonadales	Unclassified	Unclassified	115	0.0%	0.0%	0.0%	0.0%	0.0%	0.0%
Bacteria	Proteobacteria	Epsilonproteobacteria	Campylobacterales	Campylobacteraceae	Arcobacter	114	0.0%	0.0%	0.0%	0.0%	0.0%	0.0%
Bacteria	Proteobacteria	Gammaproteobacteria	Xanthomonadales	Xanthomonadaceae	Arenimonas	114	0.0%	0.0%	0.1%	0.0%	0.0%	0.0%
Bacteria	Actinobacteria	Actinobacteria	Actinomycetales	Intrasporangiaceae	Phycicoccus	113	0.0%	0.0%	0.0%	0.0%	0.0%	0.0%
Bacteria	Proteobacteria	Betaproteobacteria	Methylophilales	Methylophilaceae	Methylotenera	109	0.0%	0.0%	0.1%	0.0%	0.0%	0.0%
Bacteria	Proteobacteria	Alphaproteobacteria	Sphingomonadales	Sphingomonadaceae	Kaistobacter	107	0.0%	0.0%	0.0%	0.0%	0.0%	0.0%
Bacteria	Actinobacteria	Actinobacteria	Actinomycetales	Microbacteriaceae	Unclassified	106	0.0%	0.0%	0.0%	0.0%	0.0%	0.0%
Bacteria	Firmicutes	Bacilli	Bacillales	Staphylococcaceae	Salinicoccus	106	0.0%	0.0%	0.0%	0.0%	0.0%	0.0%
Bacteria	Proteobacteria	Deltaproteobacteria	Bdellovibrionales	Bdellovibrionaceae	Bdellovibrio	104	0.0%	0.0%	0.1%	0.0%	0.0%	0.0%
Bacteria	Proteobacteria	Gammaproteobacteria	Thiotrichales	Piscirickettsiaceae	Methylophaga	104	0.0%	0.0%	0.0%	0.0%	0.0%	0.0%
Bacteria	Proteobacteria	Alphaproteobacteria	Rhodospirillales	Rhodospirillaceae	Phaeospirillum	103	0.0%	0.0%	0.0%	0.0%	0.0%	0.0%
Bacteria	Fibrobacteres	Fibrobacteria	258ds10	Unclassified	Unclassified	101	0.0%	0.0%	0.0%	0.0%	0.0%	0.0%
Bacteria	Firmicutes	Bacilli	Lactobacillales	Aerococcaceae	Aerococcus	98	0.0%	0.0%	0.0%	0.0%	0.0%	0.0%
Bacteria	Proteobacteria	Betaproteobacteria	Burkholderiales	Comamonadaceae	Hylemonella	98	0.0%	0.0%	0.0%	0.0%	0.0%	0.0%
Bacteria	Actinobacteria	Acidimicrobiia	Acidimicrobiales	C111	Unclassified	95	0.0%	0.0%	0.1%	0.0%	0.0%	0.0%
Bacteria	Proteobacteria	Gammaproteobacteria	Pseudomonadales	Moraxellaceae	Perlucidibaca	93	0.0%	0.0%	0.0%	0.0%	0.0%	0.0%
Bacteria	Proteobacteria	Alphaproteobacteria	Sphingomonadales	Erythrobacteraceae	Erythrobacter	92	0.0%	0.0%	0.0%	0.0%	0.0%	0.0%
Bacteria	Firmicutes	Bacilli	Bacillales	Alicyclobacillaceae	Alicyclobacillus	91	0.0%	0.0%	0.0%	0.0%	0.0%	0.0%
Bacteria	Proteobacteria	Gammaproteobacteria	Pseudomonadales	Pseudomonadaceae	Serpens	89	0.0%	0.0%	0.0%	0.0%	0.0%	0.0%
Bacteria	Bacteroidetes	Sphingobacteriia	Sphingobacteriales	Sphingobacteriaceae	Unclassified	88	0.0%	0.0%	0.0%	0.0%	0.0%	0.0%
Bacteria	Proteobacteria	Alphaproteobacteria	Caulobacterales	Caulobacteraceae	Mycoplana	88	0.0%	0.0%	0.0%	0.0%	0.0%	0.0%
Bacteria	Proteobacteria	Alphaproteobacteria	Rhodobacterales	Rhodobacteraceae	Amaricoccus	88	0.0%	0.0%	0.0%	0.0%	0.0%	0.0%
Bacteria	Proteobacteria	Gammaproteobacteria	Xanthomonadales	Sinobacteraceae	Unclassified	88	0.0%	0.0%	0.1%	0.0%	0.0%	0.0%
Bacteria	Proteobacteria	Alphaproteobacteria	Rhizobiales	Hyphomicrobiaceae	Unclassified	86	0.0%	0.0%	0.0%	0.0%	0.0%	0.0%
Bacteria	Proteobacteria	Alphaproteobacteria	Rhizobiales	Methylobacteriaceae	Methylobacterium	86	0.0%	0.0%	0.0%	0.0%	0.0%	0.0%
Bacteria	Actinobacteria	Actinobacteria	Actinomycetales	Pseudonocardiaceae	Pseudonocardia	85	0.0%	0.0%	0.0%	0.0%	0.0%	0.0%
Bacteria	Bacteroidetes	Flavobacteriia	Flavobacteriales	[Weeksellaceae]	Unclassified	80	0.0%	0.0%	0.0%	0.0%	0.0%	0.0%
Bacteria	Proteobacteria	Gammaproteobacteria	Enterobacteriales	Enterobacteriaceae	Salmonella	80	0.0%	0.0%	0.0%	0.0%	0.0%	0.0%
Bacteria	Proteobacteria	Betaproteobacteria	Burkholderiales	Comamonadaceae	Limnohabitans	79	0.0%	0.0%	0.0%	0.0%	0.0%	0.0%
Bacteria	Actinobacteria	Actinobacteria	Actinomycetales	Cellulomonadaceae	Demequina	78	0.0%	0.0%	0.0%	0.0%	0.0%	0.0%
Bacteria	Proteobacteria	Betaproteobacteria	Burkholderiales	Comamonadaceae	Diaphorobacter	77	0.0%	0.0%	0.0%	0.0%	0.0%	0.0%
Bacteria	Chloroflexi	Chloroflexi	Herpetosiphonales	Unclassified	Unclassified	75	0.0%	0.0%	0.0%	0.0%	0.0%	0.0%
Bacteria	Actinobacteria	Actinobacteria	Actinomycetales	Unclassified	Unclassified	74	0.0%	0.0%	0.0%	0.0%	0.0%	0.0%
Bacteria	Firmicutes	Clostridia	Clostridiales	Lachnospiraceae	Unclassified	74	0.0%	0.0%	0.1%	0.0%	0.0%	0.0%
Bacteria	Acidobacteria	[Chloracidobacteria]	RB41	Ellin6075	Unclassified	72	0.0%	0.0%	0.0%	0.0%	0.0%	0.0%
Bacteria	Proteobacteria	Alphaproteobacteria	Rhodospirillales	Acetobacteraceae	Unclassified	72	0.0%	0.0%	0.0%	0.0%	0.0%	0.0%
Bacteria	Actinobacteria	Actinobacteria	Actinomycetales	Dietziaceae	Dietzia	71	0.0%	0.0%	0.0%	0.0%	0.0%	0.0%
Bacteria	Bacteroidetes	Sphingobacteriia	Sphingobacteriales	Unclassified	Unclassified	71	0.0%	0.0%	0.0%	0.0%	0.0%	0.0%
Bacteria	Firmicutes	Bacilli	Bacillales	Planococcaceae	Staphylococcus	71	0.0%	0.0%	0.0%	0.0%	0.0%	0.0%
Bacteria	Proteobacteria	Alphaproteobacteria	Rhizobiales	Rhizobiaceae	Shinella	71	0.0%	0.0%	0.0%	0.0%	0.0%	0.0%
Bacteria	Proteobacteria	Alphaproteobacteria	Rickettsiales	Rickettsiaceae	Orientia	70	0.0%	0.0%	0.0%	0.0%	0.0%	0.0%
Bacteria	Proteobacteria	Gammaproteobacteria	Vibrionales	Vibrionaceae	Photobacterium	70	0.0%	0.0%	0.0%	0.0%	0.0%	0.0%
Bacteria	Actinobacteria	Acidimicrobiia	Acidimicrobiales	Unclassified	Unclassified	68	0.0%	0.0%	0.0%	0.0%	0.0%	0.0%
Bacteria	Bacteroidetes	Cytophagia	Cytophagales	Cytophagaceae	Unclassified	68	0.0%	0.0%	0.0%	0.0%	0.0%	0.0%
Bacteria	Bacteroidetes	Bacteroidia	Bacteroidales	Bacteroidaceae	Bacteroides	67	0.0%	0.0%	0.0%	0.0%	0.0%	0.0%
Bacteria	Firmicutes	Bacilli	Bacillales	Bacillaceae	Unclassified	67	0.0%	0.0%	0.0%	0.0%	0.0%	0.0%
Bacteria	Proteobacteria	Gammaproteobacteria	Alteromonadales	Unclassified	Unclassified	67	0.0%	0.0%	0.0%	0.0%	0.0%	0.0%
Bacteria	Proteobacteria	Gammaproteobacteria	Enterobacteriales	Enterobacteriaceae	Serratia	67	0.0%	0.0%	0.0%	0.0%	0.0%	0.0%
Bacteria	Proteobacteria	Alphaproteobacteria	Rhizobiales	Methylocystaceae	Pleomorphomonas	66	0.0%	0.0%	0.0%	0.0%	0.0%	0.0%
Bacteria	Proteobacteria	Betaproteobacteria	Burkholderiales	Comamonadaceae	Methylibium	66	0.0%	0.0%	0.0%	0.0%	0.0%	0.0%
Bacteria	WPS-2	Unclassified	Unclassified	Unclassified	Unclassified	66	0.0%	0.0%	0.0%	0.0%	0.0%	0.0%
Bacteria	Proteobacteria	Alphaproteobacteria	Rhizobiales	Bradyrhizobiaceae	Balneimonas	65	0.0%	0.0%	0.0%	0.0%	0.0%	0.0%
Bacteria	Proteobacteria	Gammaproteobacteria	Alteromonadales	211ds20	Unclassified	65	0.0%	0.0%	0.0%	0.0%	0.0%	0.0%
Bacteria	Proteobacteria	Gammaproteobacteria	Oceanospirillales	Halomonadaceae	Haererehalobacter	65	0.0%	0.0%	0.0%	0.0%	0.0%	0.0%
Bacteria	Firmicutes	Bacilli	Bacillales	Bacillaceae	Marinibacillus	63	0.0%	0.0%	0.0%	0.0%	0.0%	0.0%
Bacteria	Proteobacteria	Alphaproteobacteria	Rhodospirillales	Rhodospirillaceae	Novispirillum	63	0.0%	0.0%	0.0%	0.0%	0.0%	0.0%
Bacteria	Proteobacteria	Alphaproteobacteria	BD7-3	Unclassified	Unclassified	62	0.0%	0.0%	0.0%	0.0%	0.0%	0.0%
Bacteria	Chloroflexi	Anaerolineae	Anaerolineales	Anaerolinaceae	C1_B004	61	0.0%	0.0%	0.0%	0.0%	0.0%	0.0%
Bacteria	Chloroflexi	Chloroflexi	Chloroflexales	Chloroflexaceae	Chloroflexus	61	0.0%	0.0%	0.0%	0.0%	0.0%	0.0%
Bacteria	Proteobacteria	Betaproteobacteria	Rhodocyclales	Rhodocyclaceae	Methyloversatilis	61	0.0%	0.0%	0.0%	0.0%	0.0%	0.0%
Bacteria	Proteobacteria	Gammaproteobacteria	Xanthomonadales	Xanthomonadaceae	Luteimonas	61	0.0%	0.0%	0.0%	0.0%	0.0%	0.0%
Bacteria	Chloroflexi	Anaerolineae	Anaerolineales	Anaerolinaceae	Anaerolinea	60	0.0%	0.0%	0.0%	0.0%	0.0%	0.0%
Bacteria	Proteobacteria	Alphaproteobacteria	Rhodospirillales	Rhodospirillaceae	Magnetospirillum	60	0.0%	0.0%	0.0%	0.0%	0.0%	0.0%
Bacteria	Proteobacteria	Gammaproteobacteria	Alteromonadales	[Chromatiaceae]	Unclassified	60	0.0%	0.0%	0.0%	0.0%	0.0%	0.0%
Bacteria	Bacteroidetes	[Saprospirae]	[Saprospirales]	Chitinophagaceae	Flavihumibacter	59	0.0%	0.0%	0.0%	0.0%	0.0%	0.0%
Bacteria	Proteobacteria	Betaproteobacteria	Burkholderiales	Unclassified	Unclassified	59	0.0%	0.0%	0.0%	0.0%	0.0%	0.0%
Bacteria	Proteobacteria	Gammaproteobacteria	Vibrionales	Vibrionaceae	Vibrio	59	0.0%	0.0%	0.0%	0.0%	0.0%	0.0%
Bacteria	Proteobacteria	Gammaproteobacteria	Pseudomonadales	Moraxellaceae	Moraxella	57	0.0%	0.0%	0.0%	0.0%	0.0%	0.0%
Bacteria	Proteobacteria	Gammaproteobacteria	Pseudomonadales	Moraxellaceae	Psychrobacter	57	0.0%	0.0%	0.0%	0.0%	0.0%	0.0%
Bacteria	Proteobacteria	Betaproteobacteria	ASSO-13	Unclassified	Unclassified	55	0.0%	0.0%	0.0%	0.0%	0.0%	0.0%
Bacteria	Proteobacteria	Gammaproteobacteria	Xanthomonadales	Xanthomonadaceae	Lysobacter	55	0.0%	0.0%	0.0%	0.0%	0.0%	0.0%
Bacteria	Actinobacteria	Actinobacteria	Actinomycetales	Dermacoccaceae	Dermacoccus	54	0.0%	0.0%	0.0%	0.0%	0.0%	0.0%
Bacteria	Firmicutes	Clostridia	Clostridiales	Lachnospiraceae	Coprococcus	54	0.0%	0.0%	0.0%	0.0%	0.0%	0.0%
Bacteria	Spirochaetes	Spirochaetes	Spirochaetales	Spirochaetaceae	Spirochaeta	54	0.0%	0.0%	0.0%	0.0%	0.0%	0.0%
Bacteria	Firmicutes	Clostridia	Clostridiales	Unclassified	Unclassified	53	0.0%	0.0%	0.0%	0.0%	0.0%	0.0%
Bacteria	Proteobacteria	Betaproteobacteria	Burkholderiales	Comamonadaceae	Acidovorax	53	0.0%	0.0%	0.0%	0.0%	0.0%	0.0%
Bacteria	Proteobacteria	Betaproteobacteria	Rhodocyclales	Rhodocyclaceae	Zoogloea	52	0.0%	0.0%	0.0%	0.0%	0.0%	0.0%
Bacteria	Bacteroidetes	Bacteroidia	Bacteroidales	Unclassified	Unclassified	51	0.0%	0.0%	0.0%	0.0%	0.0%	0.0%
Bacteria	Proteobacteria	Betaproteobacteria	Burkholderiales	Alcaligenaceae	Achromobacter	51	0.0%	0.0%	0.0%	0.0%	0.0%	0.0%
Bacteria	Actinobacteria	Actinobacteria	Actinomycetales	Nocardioidaceae	Propionicimonas	49	0.0%	0.0%	0.0%	0.0%	0.0%	0.0%
Bacteria	Bacteroidetes	[Saprospirae]	[Saprospirales]	Saprospiraceae	Unclassified	49	0.0%	0.0%	0.0%	0.0%	0.0%	0.0%
Bacteria	Cyanobacteria	ML635J-21	Unclassified	Unclassified	Unclassified	49	0.0%	0.0%	0.0%	0.0%	0.0%	0.0%
Bacteria	Proteobacteria	Alphaproteobacteria	Rhizobiales	Xanthobacteraceae	Azorhizobium	47	0.0%	0.0%	0.0%	0.0%	0.0%	0.0%
Bacteria	Proteobacteria	Betaproteobacteria	Rhodocyclales	Rhodocyclaceae	Hydrogenophilus	46	0.0%	0.0%	0.0%	0.0%	0.0%	0.0%
Bacteria	Actinobacteria	Actinobacteria	Actinomycetales	Microbacteriaceae	Salinibacterium	45	0.0%	0.0%	0.0%	0.0%	0.0%	0.0%
Bacteria	Acidobacteria	Acidobacteria-6	iii1-15	Unclassified	Unclassified	44	0.0%	0.0%	0.0%	0.0%	0.0%	0.0%
Bacteria	Actinobacteria	Actinobacteria	Actinomycetales	Actinomycetaceae	Actinomyces	44	0.0%	0.0%	0.0%	0.0%	0.0%	0.0%
Bacteria	Actinobacteria	Actinobacteria	Actinomycetales	Cellulomonadaceae	Actinotalea	44	0.0%	0.0%	0.0%	0.0%	0.0%	0.0%
Bacteria	Actinobacteria	Actinobacteria	Actinomycetales	Micrococcaceae	Arthrobacter	44	0.0%	0.0%	0.0%	0.0%	0.0%	0.0%
Bacteria	Bacteroidetes	Sphingobacteriia	Sphingobacteriales	Sphingobacteriaceae	Pedobacter	44	0.0%	0.0%	0.0%	0.0%	0.0%	0.0%
Bacteria	Proteobacteria	Alphaproteobacteria	Rhizobiales	Beijerinckiaceae	Unclassified	44	0.0%	0.0%	0.0%	0.0%	0.0%	0.0%
Bacteria	Proteobacteria	Gammaproteobacteria	Alteromonadales	Idiomarinaceae	Pseudidiomarina	44	0.0%	0.0%	0.0%	0.0%	0.0%	0.0%
Bacteria	Proteobacteria	Gammaproteobacteria	Oceanospirillales	Oceanospirillaceae	Marinomonas	44	0.0%	0.0%	0.0%	0.0%	0.0%	0.0%
Bacteria	Planctomycetes	Planctomycetia	Gemmatales	Isosphaeraceae	Unclassified	43	0.0%	0.0%	0.0%	0.0%	0.0%	0.0%
Bacteria	Proteobacteria	Gammaproteobacteria	Enterobacteriales	Enterobacteriaceae	Trabulsiella	43	0.0%	0.0%	0.0%	0.0%	0.0%	0.0%
Bacteria	Bacteroidetes	Bacteroidia	Bacteroidales	SB-1	Unclassified	41	0.0%	0.0%	0.0%	0.0%	0.0%	0.0%
Bacteria	Planctomycetes	Planctomycetia	Planctomycetales	Planctomycetaceae	Planctomyces	40	0.0%	0.0%	0.0%	0.0%	0.0%	0.0%
Bacteria	Proteobacteria	Alphaproteobacteria	Rhodobacterales	Hyphomonadaceae	Unclassified	40	0.0%	0.0%	0.0%	0.0%	0.0%	0.0%
Bacteria	Actinobacteria	Actinobacteria	Actinomycetales	Micromonosporaceae	Actinoplanes	39	0.0%	0.0%	0.0%	0.0%	0.0%	0.0%
Bacteria	Proteobacteria	Betaproteobacteria	Rhodocyclales	Rhodocyclaceae	Azovibrio	39	0.0%	0.0%	0.0%	0.0%	0.0%	0.0%
Bacteria	Proteobacteria	Deltaproteobacteria	Myxococcales	Nannocystaceae	Nannocystis	39	0.0%	0.0%	0.0%	0.0%	0.0%	0.0%
Bacteria	Proteobacteria	Gammaproteobacteria	Xanthomonadales	Xanthomonadaceae	Thermomonas	39	0.0%	0.0%	0.0%	0.0%	0.0%	0.0%
Bacteria	Firmicutes	Bacilli	Lactobacillales	Lactobacillaceae	Lactobacillus	38	0.0%	0.0%	0.0%	0.0%	0.0%	0.0%
Bacteria	Proteobacteria	Alphaproteobacteria	Kiloniellales	Unclassified	Unclassified	38	0.0%	0.0%	0.0%	0.0%	0.0%	0.0%
Bacteria	Proteobacteria	Alphaproteobacteria	Rhizobiales	Rhodobiaceae	Afifella	38	0.0%	0.0%	0.0%	0.0%	0.0%	0.0%
Bacteria	Verrucomicrobia	Opitutae	Opitutales	Opitutaceae	Opitutus	37	0.0%	0.0%	0.0%	0.0%	0.0%	0.0%
Bacteria	Cyanobacteria	Oscillatoriophycideae	Chroococcales	Xenococcaceae	Unclassified	36	0.0%	0.0%	0.0%	0.0%	0.0%	0.0%
Bacteria	Firmicutes	Bacilli	Bacillales	[Exiguobacteraceae]	Unclassified	36	0.0%	0.0%	0.0%	0.0%	0.0%	0.0%
Bacteria	Firmicutes	Bacilli	Lactobacillales	Aerococcaceae	Facklamia	36	0.0%	0.0%	0.0%	0.0%	0.0%	0.0%
Bacteria	Proteobacteria	Betaproteobacteria	Burkholderiales	Burkholderiaceae	Burkholderia	36	0.0%	0.0%	0.0%	0.0%	0.0%	0.0%
Bacteria	Chloroflexi	Anaerolineae	Anaerolineales	Anaerolinaceae	Unclassified	35	0.0%	0.0%	0.0%	0.0%	0.0%	0.0%
Bacteria	Proteobacteria	Deltaproteobacteria	Myxococcales	Haliangiaceae	Unclassified	35	0.0%	0.0%	0.0%	0.0%	0.0%	0.0%
Bacteria	Actinobacteria	Acidimicrobiia	Acidimicrobiales	Microthrixaceae	Unclassified	34	0.0%	0.0%	0.0%	0.0%	0.0%	0.0%
Bacteria	Bacteroidetes	Cytophagia	Cytophagales	Cytophagaceae	Emticicia	34	0.0%	0.0%	0.0%	0.0%	0.0%	0.0%
Bacteria	Bacteroidetes	Cytophagia	Cytophagales	Cytophagaceae	Runella	34	0.0%	0.0%	0.0%	0.0%	0.0%	0.0%
Bacteria	Actinobacteria	Actinobacteria	Actinomycetales	Nocardioidaceae	Nocardioides	33	0.0%	0.0%	0.0%	0.0%	0.0%	0.0%
Bacteria	Proteobacteria	Betaproteobacteria	Neisseriales	Neisseriaceae	Vogesella	33	0.0%	0.0%	0.0%	0.0%	0.0%	0.0%
Bacteria	Proteobacteria	Gammaproteobacteria	Pasteurellales	Pasteurellaceae	Haemophilus	33	0.0%	0.0%	0.0%	0.0%	0.0%	0.0%
Bacteria	Proteobacteria	Gammaproteobacteria	Vibrionales	Pseudoalteromonadaceae	Pseudoalteromonas	33	0.0%	0.0%	0.0%	0.0%	0.0%	0.0%
Bacteria	Actinobacteria	Actinobacteria	Actinomycetales	Dermabacteraceae	Unclassified	32	0.0%	0.0%	0.0%	0.0%	0.0%	0.0%
Bacteria	Actinobacteria	Actinobacteria	Actinomycetales	Micromonosporaceae	Unclassified	32	0.0%	0.0%	0.0%	0.0%	0.0%	0.0%
Bacteria	Bacteroidetes	Bacteroidia	Bacteroidales	Prevotellaceae	Prevotella	32	0.0%	0.0%	0.0%	0.0%	0.0%	0.0%
Bacteria	Firmicutes	Bacilli	Bacillales	Planococcaceae	Rummeliibacillus	32	0.0%	0.0%	0.0%	0.0%	0.0%	0.0%
Bacteria	Proteobacteria	Alphaproteobacteria	Rhizobiales	Brucellaceae	Ochrobactrum	32	0.0%	0.0%	0.0%	0.0%	0.0%	0.0%
Bacteria	Actinobacteria	Rubrobacteria	Rubrobacterales	Rubrobacteraceae	Rubrobacter	31	0.0%	0.0%	0.0%	0.0%	0.0%	0.0%
Bacteria	Chloroflexi	Thermomicrobia	JG30-KF-CM45	Unclassified	Unclassified	31	0.0%	0.0%	0.0%	0.0%	0.0%	0.0%
Bacteria	NKB19	Unclassified	Unclassified	Unclassified	Unclassified	31	0.0%	0.0%	0.0%	0.0%	0.0%	0.0%
Bacteria	OP1	MSBL6	Unclassified	Unclassified	Unclassified	31	0.0%	0.0%	0.0%	0.0%	0.0%	0.0%
Bacteria	Proteobacteria	Alphaproteobacteria	Rhizobiales	Xanthobacteraceae	Xanthobacter	31	0.0%	0.0%	0.0%	0.0%	0.0%	0.0%
Bacteria	Proteobacteria	Deltaproteobacteria	Desulfobacterales	Desulfobulbaceae	Unclassified	31	0.0%	0.0%	0.0%	0.0%	0.0%	0.0%
Bacteria	Chloroflexi	Anaerolineae	GCA004	Unclassified	Unclassified	30	0.0%	0.0%	0.0%	0.0%	0.0%	0.0%
Bacteria	Chloroflexi	Anaerolineae	S0208	Unclassified	Unclassified	30	0.0%	0.0%	0.0%	0.0%	0.0%	0.0%
Bacteria	Firmicutes	Clostridia	Clostridiales	Peptococcaceae	Desulfotomaculum	30	0.0%	0.0%	0.0%	0.0%	0.0%	0.0%
Bacteria	Proteobacteria	Alphaproteobacteria	Rhizobiales	Aurantimonadaceae	Aurantimonas	30	0.0%	0.0%	0.0%	0.0%	0.0%	0.0%
Bacteria	Proteobacteria	Alphaproteobacteria	Rhodospirillales	Rhodospirillaceae	Skermanella	30	0.0%	0.0%	0.0%	0.0%	0.0%	0.0%
Bacteria	Proteobacteria	Betaproteobacteria	Hydrogenophilales	Hydrogenophilaceae	Thiobacillus	30	0.0%	0.0%	0.0%	0.0%	0.0%	0.0%
Bacteria	Proteobacteria	Deltaproteobacteria	Myxococcales	Polyangiaceae	Unclassified	30	0.0%	0.0%	0.0%	0.0%	0.0%	0.0%
Bacteria	Firmicutes	Bacilli	Bacillales	Planococcaceae	Planococcus	29	0.0%	0.0%	0.0%	0.0%	0.0%	0.0%
Bacteria	Proteobacteria	Alphaproteobacteria	Kiloniellales	Kiloniellaceae	Thalassospira	29	0.0%	0.0%	0.0%	0.0%	0.0%	0.0%
Bacteria	Proteobacteria	Betaproteobacteria	Burkholderiales	Burkholderiaceae	Pandoraea	29	0.0%	0.0%	0.0%	0.0%	0.0%	0.0%
Bacteria	Firmicutes	Clostridia	Clostridiales	Ruminococcaceae	Unclassified	28	0.0%	0.0%	0.0%	0.0%	0.0%	0.0%
Bacteria	Proteobacteria	Alphaproteobacteria	Sphingomonadales	Erythrobacteraceae	Lutibacterium	28	0.0%	0.0%	0.0%	0.0%	0.0%	0.0%
Bacteria	Proteobacteria	Gammaproteobacteria	Chromatiales	Unclassified	Unclassified	28	0.0%	0.0%	0.0%	0.0%	0.0%	0.0%
Bacteria	Firmicutes	Clostridia	Clostridiales	[Tissierellaceae]	Finegoldia	27	0.0%	0.0%	0.0%	0.0%	0.0%	0.0%
Bacteria	Planctomycetes	Planctomycetia	Gemmatales	Gemmataceae	Gemmata	27	0.0%	0.0%	0.0%	0.0%	0.0%	0.0%
Bacteria	Proteobacteria	Gammaproteobacteria	Unclassified	Unclassified	Unclassified	27	0.0%	0.0%	0.0%	0.0%	0.0%	0.0%
Bacteria	Proteobacteria	Gammaproteobacteria	Enterobacteriales	Enterobacteriaceae	Stenotrophomonas	27	0.0%	0.0%	0.0%	0.0%	0.0%	0.0%
Bacteria	Proteobacteria	Gammaproteobacteria	Xanthomonadales	Xanthomonadaceae	Dokdonella	27	0.0%	0.0%	0.0%	0.0%	0.0%	0.0%
Bacteria	Actinobacteria	Actinobacteria	Actinomycetales	Gordoniaceae	Gordonia	26	0.0%	0.0%	0.0%	0.0%	0.0%	0.0%
Bacteria	Firmicutes	Bacilli	Lactobacillales	Aerococcaceae	Alloiococcus	26	0.0%	0.0%	0.0%	0.0%	0.0%	0.0%
Bacteria	Proteobacteria	Alphaproteobacteria	Rickettsiales	Unclassified	Unclassified	26	0.0%	0.0%	0.0%	0.0%	0.0%	0.0%
Bacteria	Proteobacteria	Betaproteobacteria	Burkholderiales	Comamonadaceae	Pelomonas	26	0.0%	0.0%	0.0%	0.0%	0.0%	0.0%
Bacteria	Proteobacteria	Deltaproteobacteria	Desulfuromonadales	Geobacteraceae	Geobacter	26	0.0%	0.0%	0.0%	0.0%	0.0%	0.0%
Bacteria	Proteobacteria	Gammaproteobacteria	Xanthomonadales	Xanthomonadaceae	Aspromonas	26	0.0%	0.0%	0.0%	0.0%	0.0%	0.0%
Bacteria	Actinobacteria	Actinobacteria	Actinomycetales	Micrococcaceae	Rothia	25	0.0%	0.0%	0.0%	0.0%	0.0%	0.0%
Bacteria	Bacteroidetes	[Saprospirae]	[Saprospirales]	Unclassified	Unclassified	25	0.0%	0.0%	0.0%	0.0%	0.0%	0.0%
Bacteria	Firmicutes	Bacilli	Bacillales	Bacillaceae	Geobacillus	25	0.0%	0.0%	0.0%	0.0%	0.0%	0.0%
Bacteria	Firmicutes	Bacilli	Bacillales	Paenibacillaceae	Ammoniphilus	25	0.0%	0.0%	0.0%	0.0%	0.0%	0.0%
Bacteria	Firmicutes	Clostridia	Clostridiales	Clostridiaceae	Unclassified	25	0.0%	0.0%	0.0%	0.0%	0.0%	0.0%
Bacteria	Proteobacteria	Alphaproteobacteria	Rhodobacterales	Rhodobacteraceae	Rubellimicrobium	25	0.0%	0.0%	0.0%	0.0%	0.0%	0.0%
Bacteria	Spirochaetes	[Leptospirae]	[Leptospirales]	Leptospiraceae	Leptonema	25	0.0%	0.0%	0.0%	0.0%	0.0%	0.0%
Bacteria	Proteobacteria	Betaproteobacteria	Burkholderiales	Oxalobacteraceae	Herbaspirillum	24	0.0%	0.0%	0.0%	0.0%	0.0%	0.0%
Bacteria	Proteobacteria	Betaproteobacteria	Neisseriales	Neisseriaceae	Neisseria	24	0.0%	0.0%	0.0%	0.0%	0.0%	0.0%
Bacteria	Proteobacteria	Gammaproteobacteria	Aeromonadales	Aeromonadaceae	Oceanimonas	24	0.0%	0.0%	0.0%	0.0%	0.0%	0.0%
Bacteria	Proteobacteria	Gammaproteobacteria	Alteromonadales	HTCC2188	HTCC	24	0.0%	0.0%	0.0%	0.0%	0.0%	0.0%
Bacteria	Firmicutes	Clostridia	Clostridiales	[Acidaminobacteraceae]	Fusibacter	23	0.0%	0.0%	0.0%	0.0%	0.0%	0.0%
Bacteria	Proteobacteria	Betaproteobacteria	Burkholderiales	Alcaligenaceae	Unclassified	23	0.0%	0.0%	0.0%	0.0%	0.0%	0.0%
Bacteria	Actinobacteria	Actinobacteria	Actinomycetales	Intrasporangiaceae	Knoellia	22	0.0%	0.0%	0.0%	0.0%	0.0%	0.0%
Bacteria	Nitrospirae	Nitrospira	Nitrospirales	Nitrospiraceae	Nitrospira	22	0.0%	0.0%	0.0%	0.0%	0.0%	0.0%
Bacteria	Proteobacteria	Alphaproteobacteria	Rhizobiales	Aurantimonadaceae	Unclassified	22	0.0%	0.0%	0.0%	0.0%	0.0%	0.0%
Bacteria	Verrucomicrobia	Verrucomicrobiae	Verrucomicrobiales	Verrucomicrobiaceae	Unclassified	22	0.0%	0.0%	0.0%	0.0%	0.0%	0.0%
Bacteria	Proteobacteria	Betaproteobacteria	Neisseriales	Neisseriaceae	Unclassified	21	0.0%	0.0%	0.0%	0.0%	0.0%	0.0%
Bacteria	Proteobacteria	Deltaproteobacteria	Spirobacillales	Unclassified	Unclassified	21	0.0%	0.0%	0.0%	0.0%	0.0%	0.0%
Bacteria	Verrucomicrobia	Opitutae	Opitutales	Opitutaceae	Unclassified	21	0.0%	0.0%	0.0%	0.0%	0.0%	0.0%
Bacteria	Verrucomicrobia	[Spartobacteria]	[Chthoniobacterales]	[Chthoniobacteraceae]	Candidatus Xiphinematobacter	21	0.0%	0.0%	0.0%	0.0%	0.0%	0.0%
Bacteria	Bacteroidetes	Bacteroidia	Bacteroidales	Porphyromonadaceae	Unclassified	20	0.0%	0.0%	0.0%	0.0%	0.0%	0.0%
Bacteria	Firmicutes	Clostridia	Clostridiales	Veillonellaceae	Veillonella	20	0.0%	0.0%	0.0%	0.0%	0.0%	0.0%
Bacteria	Proteobacteria	Betaproteobacteria	Rhodocyclales	Rhodocyclaceae	Azoarcus	20	0.0%	0.0%	0.0%	0.0%	0.0%	0.0%
Bacteria	Proteobacteria	Epsilonproteobacteria	Campylobacterales	Helicobacteraceae	Sulfuricurvum	20	0.0%	0.0%	0.0%	0.0%	0.0%	0.0%
Bacteria	Cyanobacteria	Synechococcophycideae	Pseudanabaenales	Pseudanabaenaceae	Arthronema	19	0.0%	0.0%	0.0%	0.0%	0.0%	0.0%
Bacteria	Nitrospirae	Nitrospira	Nitrospirales	[Thermodesulfovibrionaceae]	Thermodesulfovibrio	19	0.0%	0.0%	0.0%	0.0%	0.0%	0.0%
Bacteria	Proteobacteria	Alphaproteobacteria	Rhizobiales	Hyphomicrobiaceae	Pedomicrobium	19	0.0%	0.0%	0.0%	0.0%	0.0%	0.0%
Bacteria	Proteobacteria	Alphaproteobacteria	Sphingomonadales	Sphingomonadaceae	Blastomonas	19	0.0%	0.0%	0.0%	0.0%	0.0%	0.0%
Bacteria	Proteobacteria	Alphaproteobacteria	Sphingomonadales	Sphingomonadaceae	Sphingosinicella	19	0.0%	0.0%	0.0%	0.0%	0.0%	0.0%
Bacteria	Proteobacteria	Betaproteobacteria	Burkholderiales	Comamonadaceae	Rhodoferax	19	0.0%	0.0%	0.0%	0.0%	0.0%	0.0%
Bacteria	Actinobacteria	Thermoleophilia	Solirubrobacterales	Unclassified	Unclassified	18	0.0%	0.0%	0.0%	0.0%	0.0%	0.0%
Bacteria	Cyanobacteria	Nostocophycideae	Stigonematales	Rivulariaceae	Calothrix	18	0.0%	0.0%	0.0%	0.0%	0.0%	0.0%
Bacteria	Firmicutes	Clostridia	Clostridiales	Peptostreptococcaceae	Unclassified	18	0.0%	0.0%	0.0%	0.0%	0.0%	0.0%
Bacteria	Fusobacteria	Fusobacteriia	Fusobacteriales	Fusobacteriaceae	Fusobacterium	18	0.0%	0.0%	0.0%	0.0%	0.0%	0.0%
Bacteria	Fusobacteria	Fusobacteriia	Fusobacteriales	Leptotrichiaceae	Leptotrichia	18	0.0%	0.0%	0.0%	0.0%	0.0%	0.0%
Bacteria	Proteobacteria	Deltaproteobacteria	Myxococcales	Nannocystaceae	Plesiocystis	18	0.0%	0.0%	0.0%	0.0%	0.0%	0.0%
Bacteria	Verrucomicrobia	Verrucomicrobiae	Verrucomicrobiales	Verrucomicrobiaceae	Luteolibacter	18	0.0%	0.0%	0.0%	0.0%	0.0%	0.0%
Bacteria	Actinobacteria	Actinobacteria	Actinomycetales	Geodermatophilaceae	Blastococcus	17	0.0%	0.0%	0.0%	0.0%	0.0%	0.0%
Bacteria	Fibrobacteres	Unclassified	Unclassified	Unclassified	Unclassified	17	0.0%	0.0%	0.0%	0.0%	0.0%	0.0%
Bacteria	Firmicutes	Clostridia	Clostridiales	[Mogibacteriaceae]	Unclassified	17	0.0%	0.0%	0.0%	0.0%	0.0%	0.0%
Bacteria	Nitrospirae	Nitrospira	Nitrospirales	[Thermodesulfovibrionaceae]	GOUTA19	17	0.0%	0.0%	0.0%	0.0%	0.0%	0.0%
Bacteria	Proteobacteria	Betaproteobacteria	Methylophilales	Methylophilaceae	Unclassified	17	0.0%	0.0%	0.0%	0.0%	0.0%	0.0%
Bacteria	Proteobacteria	Epsilonproteobacteria	Campylobacterales	Campylobacteraceae	Sulfurospirillum	17	0.0%	0.0%	0.0%	0.0%	0.0%	0.0%
Bacteria	Proteobacteria	Gammaproteobacteria	Xanthomonadales	Xanthomonadaceae	Xanthomonas	17	0.0%	0.0%	0.0%	0.0%	0.0%	0.0%
Bacteria	TM7	TM7-1	Unclassified	Unclassified	Unclassified	17	0.0%	0.0%	0.0%	0.0%	0.0%	0.0%
Bacteria	TM7	TM7-3	Unclassified	Unclassified	Unclassified	17	0.0%	0.0%	0.0%	0.0%	0.0%	0.0%
Bacteria	Bacteroidetes	Cytophagia	Cytophagales	Cytophagaceae	Dyadobacter	16	0.0%	0.0%	0.0%	0.0%	0.0%	0.0%
Bacteria	Chloroflexi	Anaerolineae	Caldilineales	Caldilineaceae	Unclassified	16	0.0%	0.0%	0.0%	0.0%	0.0%	0.0%
Bacteria	Gemmatimonadetes	Gemm-3	Unclassified	Unclassified	Unclassified	16	0.0%	0.0%	0.0%	0.0%	0.0%	0.0%
Bacteria	Proteobacteria	Deltaproteobacteria	Myxococcales	Myxococcaceae	Anaeromyxobacter	16	0.0%	0.0%	0.0%	0.0%	0.0%	0.0%
Bacteria	Proteobacteria	Deltaproteobacteria	Myxococcales	Polyangiaceae	Sorangium	16	0.0%	0.0%	0.0%	0.0%	0.0%	0.0%
Bacteria	Proteobacteria	Gammaproteobacteria	Methylococcales	Crenotrichaceae	Crenothrix	16	0.0%	0.0%	0.0%	0.0%	0.0%	0.0%
Bacteria	Actinobacteria	Actinobacteria	Actinomycetales	Intrasporangiaceae	Kytococcus	15	0.0%	0.0%	0.0%	0.0%	0.0%	0.0%
Bacteria	Actinobacteria	Actinobacteria	Actinomycetales	Intrasporangiaceae	Serinicoccus	15	0.0%	0.0%	0.0%	0.0%	0.0%	0.0%
Bacteria	Firmicutes	Bacilli	Lactobacillales	Aerococcaceae	Unclassified	15	0.0%	0.0%	0.0%	0.0%	0.0%	0.0%
Bacteria	Proteobacteria	Alphaproteobacteria	Rhodospirillales	Acetobacteraceae	Acetobacter	15	0.0%	0.0%	0.0%	0.0%	0.0%	0.0%
Bacteria	Proteobacteria	Betaproteobacteria	Thiobacterales	Unclassified	Unclassified	15	0.0%	0.0%	0.0%	0.0%	0.0%	0.0%
Bacteria	Proteobacteria	Gammaproteobacteria	Oceanospirillales	Halomonadaceae	Unclassified	15	0.0%	0.0%	0.0%	0.0%	0.0%	0.0%
Bacteria	Proteobacteria	Gammaproteobacteria	Xanthomonadales	Xanthomonadaceae	Silanimonas	15	0.0%	0.0%	0.0%	0.0%	0.0%	0.0%
Bacteria	Verrucomicrobia	Verrucomicrobiae	Verrucomicrobiales	Verrucomicrobiaceae	Prosthecobacter	15	0.0%	0.0%	0.0%	0.0%	0.0%	0.0%
Bacteria	Actinobacteria	Actinobacteria	Actinomycetales	Geodermatophilaceae	Unclassified	14	0.0%	0.0%	0.0%	0.0%	0.0%	0.0%
Bacteria	Actinobacteria	Actinobacteria	Actinomycetales	Microbacteriaceae	Pseudoclavibacter	14	0.0%	0.0%	0.0%	0.0%	0.0%	0.0%
Bacteria	Actinobacteria	Actinobacteria	Actinomycetales	Nocardioidaceae	Aeromicrobium	14	0.0%	0.0%	0.0%	0.0%	0.0%	0.0%
Bacteria	Proteobacteria	Alphaproteobacteria	Rhizobiales	Brucellaceae	Pseudochrobactrum	14	0.0%	0.0%	0.0%	0.0%	0.0%	0.0%
Bacteria	Proteobacteria	Alphaproteobacteria	Rhizobiales	Xanthobacteraceae	Ancylobacter	14	0.0%	0.0%	0.0%	0.0%	0.0%	0.0%
Bacteria	Proteobacteria	Alphaproteobacteria	Rickettsiales	Rickettsiaceae	Unclassified	14	0.0%	0.0%	0.0%	0.0%	0.0%	0.0%
Bacteria	Proteobacteria	Betaproteobacteria	Burkholderiales	Comamonadaceae	Rubrivivax	14	0.0%	0.0%	0.0%	0.0%	0.0%	0.0%
Bacteria	Proteobacteria	Betaproteobacteria	Burkholderiales	Comamonadaceae	Xenophilus	14	0.0%	0.0%	0.0%	0.0%	0.0%	0.0%
Bacteria	Proteobacteria	Epsilonproteobacteria	Campylobacterales	Helicobacteraceae	Unclassified	14	0.0%	0.0%	0.0%	0.0%	0.0%	0.0%
Bacteria	Proteobacteria	Gammaproteobacteria	34P16	Unclassified	Unclassified	14	0.0%	0.0%	0.0%	0.0%	0.0%	0.0%
Bacteria	Proteobacteria	Gammaproteobacteria	Alteromonadales	Colwelliaceae	Unclassified	14	0.0%	0.0%	0.0%	0.0%	0.0%	0.0%
Bacteria	Proteobacteria	Gammaproteobacteria	Legionellales	Coxiellaceae	Unclassified	14	0.0%	0.0%	0.0%	0.0%	0.0%	0.0%
Bacteria	Proteobacteria	Gammaproteobacteria	Thiotrichales	Piscirickettsiaceae	Unclassified	14	0.0%	0.0%	0.0%	0.0%	0.0%	0.0%
Bacteria	Spirochaetes	Spirochaetes	Spirochaetales	Spirochaetaceae	Treponema	14	0.0%	0.0%	0.0%	0.0%	0.0%	0.0%
Bacteria	[Thermi]	Deinococci	Thermales	Thermaceae	Meiothermus	14	0.0%	0.0%	0.0%	0.0%	0.0%	0.0%
Bacteria	Actinobacteria	Actinobacteria	Actinomycetales	Streptomycetaceae	Streptomyces	13	0.0%	0.0%	0.0%	0.0%	0.0%	0.0%
Bacteria	Bacteroidetes	[Saprospirae]	[Saprospirales]	Chitinophagaceae	Flavisolibacter	13	0.0%	0.0%	0.0%	0.0%	0.0%	0.0%
Bacteria	Firmicutes	Bacilli	Bacillales	Paenibacillaceae	Unclassified	13	0.0%	0.0%	0.0%	0.0%	0.0%	0.0%
Bacteria	Firmicutes	Bacilli	Lactobacillales	Leuconostocaceae	Weissella	13	0.0%	0.0%	0.0%	0.0%	0.0%	0.0%
Bacteria	Firmicutes	Bacilli	Lactobacillales	Streptococcaceae	Lactococcus	13	0.0%	0.0%	0.0%	0.0%	0.0%	0.0%
Bacteria	Firmicutes	Clostridia	Clostridiales	Ruminococcaceae	Anaerofilum	13	0.0%	0.0%	0.0%	0.0%	0.0%	0.0%
Bacteria	Firmicutes	Clostridia	Clostridiales	Veillonellaceae	Unclassified	13	0.0%	0.0%	0.0%	0.0%	0.0%	0.0%
Bacteria	Proteobacteria	Alphaproteobacteria	Rhizobiales	Methylocystaceae	Unclassified	13	0.0%	0.0%	0.0%	0.0%	0.0%	0.0%
Bacteria	Proteobacteria	Alphaproteobacteria	Rhizobiales	Methylocystaceae	Methylosinus	13	0.0%	0.0%	0.0%	0.0%	0.0%	0.0%
Bacteria	Proteobacteria	Betaproteobacteria	MND1	Unclassified	Unclassified	13	0.0%	0.0%	0.0%	0.0%	0.0%	0.0%
Bacteria	Proteobacteria	Deltaproteobacteria	Unclassified	Unclassified	Unclassified	13	0.0%	0.0%	0.0%	0.0%	0.0%	0.0%
Bacteria	Verrucomicrobia	[Pedosphaerae]	[Pedosphaerales]	Ellin515	Unclassified	13	0.0%	0.0%	0.0%	0.0%	0.0%	0.0%
Bacteria	Acidobacteria	Acidobacteriia	Acidobacteriales	Koribacteraceae	Unclassified	12	0.0%	0.0%	0.0%	0.0%	0.0%	0.0%
Bacteria	Actinobacteria	Actinobacteria	Actinomycetales	Actinomycetaceae	Varibaculum	12	0.0%	0.0%	0.0%	0.0%	0.0%	0.0%
Bacteria	Actinobacteria	Actinobacteria	Actinomycetales	Geodermatophilaceae	Geodermatophilus	12	0.0%	0.0%	0.0%	0.0%	0.0%	0.0%
Bacteria	Actinobacteria	Actinobacteria	Actinomycetales	Micrococcaceae	Microbispora	12	0.0%	0.0%	0.0%	0.0%	0.0%	0.0%
Bacteria	Cyanobacteria	Synechococcophycideae	Pseudanabaenales	Pseudanabaenaceae	Leptolyngbya	12	0.0%	0.0%	0.0%	0.0%	0.0%	0.0%
Bacteria	Planctomycetes	Planctomycetia	Pirellulales	Pirellulaceae	planctomycete	12	0.0%	0.0%	0.0%	0.0%	0.0%	0.0%
Bacteria	Proteobacteria	Betaproteobacteria	Nitrosomonadales	Nitrosomonadaceae	Unclassified	12	0.0%	0.0%	0.0%	0.0%	0.0%	0.0%
Bacteria	Proteobacteria	Betaproteobacteria	Rhodocyclales	Rhodocyclaceae	Thauera	12	0.0%	0.0%	0.0%	0.0%	0.0%	0.0%
Bacteria	Proteobacteria	Deltaproteobacteria	Desulfobacterales	Desulfobacteraceae	Unclassified	12	0.0%	0.0%	0.0%	0.0%	0.0%	0.0%
Bacteria	Proteobacteria	Gammaproteobacteria	Oceanospirillales	Halomonadaceae	Candidatus Portiera	12	0.0%	0.0%	0.0%	0.0%	0.0%	0.0%
Bacteria	Proteobacteria	Gammaproteobacteria	Vibrionales	Vibrionaceae	Unclassified	12	0.0%	0.0%	0.0%	0.0%	0.0%	0.0%
Bacteria	TM7	TM7-3	EW055	Unclassified	Unclassified	12	0.0%	0.0%	0.0%	0.0%	0.0%	0.0%
Bacteria	Actinobacteria	Actinobacteria	Actinomycetales	Dermatophilaceae	Piscicoccus	11	0.0%	0.0%	0.0%	0.0%	0.0%	0.0%
Bacteria	Actinobacteria	Actinobacteria	Actinomycetales	Nocardioidaceae	Pimelobacter	11	0.0%	0.0%	0.0%	0.0%	0.0%	0.0%
Bacteria	Bacteroidetes	Cytophagia	Cytophagales	Flammeovirgaceae	Unclassified	11	0.0%	0.0%	0.0%	0.0%	0.0%	0.0%
Bacteria	Fusobacteria	Fusobacteriia	Fusobacteriales	Unclassified	Unclassified	11	0.0%	0.0%	0.0%	0.0%	0.0%	0.0%
Bacteria	Proteobacteria	Alphaproteobacteria	Ellin329	Unclassified	Unclassified	11	0.0%	0.0%	0.0%	0.0%	0.0%	0.0%
Bacteria	Proteobacteria	Betaproteobacteria	Burkholderiales	Comamonadaceae	Schlegelella	11	0.0%	0.0%	0.0%	0.0%	0.0%	0.0%
Bacteria	Proteobacteria	Betaproteobacteria	Burkholderiales	Comamonadaceae	Thiomonas	11	0.0%	0.0%	0.0%	0.0%	0.0%	0.0%
Bacteria	Proteobacteria	Betaproteobacteria	SC-I-84	Unclassified	Unclassified	11	0.0%	0.0%	0.0%	0.0%	0.0%	0.0%
Bacteria	Proteobacteria	Deltaproteobacteria	Syntrophobacterales	Syntrophobacteraceae	Unclassified	11	0.0%	0.0%	0.0%	0.0%	0.0%	0.0%
Bacteria	Proteobacteria	Gammaproteobacteria	Vibrionales	Pseudoalteromonadaceae	Unclassified	11	0.0%	0.0%	0.0%	0.0%	0.0%	0.0%
Bacteria	Actinobacteria	Actinobacteria	Actinomycetales	Bogoriellaceae	Georgenia	10	0.0%	0.0%	0.0%	0.0%	0.0%	0.0%
Bacteria	Actinobacteria	Actinobacteria	Actinomycetales	Microbacteriaceae	Leucobacter	10	0.0%	0.0%	0.0%	0.0%	0.0%	0.0%
Bacteria	Bacteroidetes	Cytophagia	Cytophagales	Cytophagaceae	Pontibacter	10	0.0%	0.0%	0.0%	0.0%	0.0%	0.0%
Bacteria	Chlorobi	OPB56	Unclassified	Unclassified	Unclassified	10	0.0%	0.0%	0.0%	0.0%	0.0%	0.0%
Bacteria	Cyanobacteria	Synechococcophycideae	Pseudanabaenales	Pseudanabaenaceae	Pseudanabaena	10	0.0%	0.0%	0.0%	0.0%	0.0%	0.0%
Bacteria	Firmicutes	Bacilli	Lactobacillales	Carnobacteriaceae	Unclassified	10	0.0%	0.0%	0.0%	0.0%	0.0%	0.0%
Bacteria	Firmicutes	Clostridia	Clostridiales	Veillonellaceae	Selenomonas	10	0.0%	0.0%	0.0%	0.0%	0.0%	0.0%
Bacteria	Planctomycetes	Planctomycetia	Pirellulales	Pirellulaceae	Pirellula	10	0.0%	0.0%	0.0%	0.0%	0.0%	0.0%
Bacteria	Proteobacteria	Alphaproteobacteria	Rhizobiales	Bradyrhizobiaceae	Bradyrhizobium	10	0.0%	0.0%	0.0%	0.0%	0.0%	0.0%
Bacteria	Proteobacteria	Deltaproteobacteria	Bdellovibrionales	Bacteriovoracaceae	Bacteriovorax	10	0.0%	0.0%	0.0%	0.0%	0.0%	0.0%
Bacteria	Proteobacteria	Deltaproteobacteria	Desulfovibrionales	Desulfovibrionaceae	Desulfovibrio	10	0.0%	0.0%	0.0%	0.0%	0.0%	0.0%
Bacteria	Proteobacteria	Gammaproteobacteria	Enterobacteriales	Enterobacteriaceae	Dickeya	10	0.0%	0.0%	0.0%	0.0%	0.0%	0.0%
Archaea	Euryarchaeota	Methanobacteria	Methanobacteriales	Methanobacteriaceae	Methanobrevibacter	9	0.0%	0.0%	0.0%	0.0%	0.0%	0.0%
Bacteria	Acidobacteria	Solibacteres	Solibacterales	Unclassified	Unclassified	9	0.0%	0.0%	0.0%	0.0%	0.0%	0.0%
Bacteria	Acidobacteria	[Chloracidobacteria]	PK29	Unclassified	Unclassified	9	0.0%	0.0%	0.0%	0.0%	0.0%	0.0%
Bacteria	Actinobacteria	Actinobacteria	Actinomycetales	Pseudonocardiaceae	Actinomycetospora	9	0.0%	0.0%	0.0%	0.0%	0.0%	0.0%
Bacteria	Actinobacteria	Actinobacteria	Actinomycetales	Sanguibacteraceae	Sanguibacter	9	0.0%	0.0%	0.0%	0.0%	0.0%	0.0%
Bacteria	Bacteroidetes	Unclassified	Unclassified	Unclassified	Unclassified	9	0.0%	0.0%	0.0%	0.0%	0.0%	0.0%
Bacteria	Chlorobi	Ignavibacteria	Ignavibacteriales	Ignavibacteriaceae	Unclassified	9	0.0%	0.0%	0.0%	0.0%	0.0%	0.0%
Bacteria	Chloroflexi	Anaerolineae	OPB11	Unclassified	Unclassified	9	0.0%	0.0%	0.0%	0.0%	0.0%	0.0%
Bacteria	Chloroflexi	Gitt-GS-136	Unclassified	Unclassified	Unclassified	9	0.0%	0.0%	0.0%	0.0%	0.0%	0.0%
Bacteria	Fibrobacteres	TG3	TG3-1	TSCOR003-O20	Unclassified	9	0.0%	0.0%	0.0%	0.0%	0.0%	0.0%
Bacteria	Firmicutes	Clostridia	Thermoanaerobacterales	Thermodesulfobiaceae	Coprothermobacter	9	0.0%	0.0%	0.0%	0.0%	0.0%	0.0%
Bacteria	GN02	BD1-5	Unclassified	Unclassified	Unclassified	9	0.0%	0.0%	0.0%	0.0%	0.0%	0.0%
Bacteria	OD1	SM2F11	Unclassified	Unclassified	Unclassified	9	0.0%	0.0%	0.0%	0.0%	0.0%	0.0%
Bacteria	Planctomycetes	OM190	CL500-15	Unclassified	Unclassified	9	0.0%	0.0%	0.0%	0.0%	0.0%	0.0%
Bacteria	Proteobacteria	Alphaproteobacteria	Rhizobiales	Hyphomicrobiaceae	Polymorphum	9	0.0%	0.0%	0.0%	0.0%	0.0%	0.0%
Bacteria	Proteobacteria	Betaproteobacteria	Burkholderiales	Comamonadaceae	Polaromonas	9	0.0%	0.0%	0.0%	0.0%	0.0%	0.0%
Bacteria	Proteobacteria	Deltaproteobacteria	Desulfobacterales	Desulfobulbaceae	Desulfobulbus	9	0.0%	0.0%	0.0%	0.0%	0.0%	0.0%
Bacteria	Proteobacteria	Deltaproteobacteria	Desulfuromonadales	Pelobacteraceae	Unclassified	9	0.0%	0.0%	0.0%	0.0%	0.0%	0.0%
Bacteria	Proteobacteria	Gammaproteobacteria	Legionellales	Legionellaceae	Legionella	9	0.0%	0.0%	0.0%	0.0%	0.0%	0.0%
Bacteria	Verrucomicrobia	Opitutae	Unclassified	Unclassified	Unclassified	9	0.0%	0.0%	0.0%	0.0%	0.0%	0.0%
Bacteria	Verrucomicrobia	[Pedosphaerae]	[Pedosphaerales]	Unclassified	Unclassified	9	0.0%	0.0%	0.0%	0.0%	0.0%	0.0%
Bacteria	Acidobacteria	Solibacteres	Solibacterales	Solibacteraceae	Candidatus Solibacter	8	0.0%	0.0%	0.0%	0.0%	0.0%	0.0%
Bacteria	Acidobacteria	Solibacteres	Solibacterales	[Bryobacteraceae]	Unclassified	8	0.0%	0.0%	0.0%	0.0%	0.0%	0.0%
Bacteria	Actinobacteria	Actinobacteria	Actinomycetales	Pseudonocardiaceae	Saccharopolyspora	8	0.0%	0.0%	0.0%	0.0%	0.0%	0.0%
Bacteria	Actinobacteria	Coriobacteriia	Coriobacteriales	Coriobacteriaceae	Unclassified	8	0.0%	0.0%	0.0%	0.0%	0.0%	0.0%
Bacteria	Actinobacteria	Thermoleophilia	Gaiellales	Unclassified	Unclassified	8	0.0%	0.0%	0.0%	0.0%	0.0%	0.0%
Bacteria	Bacteroidetes	Bacteroidia	Bacteroidales	Porphyromonadaceae	Paludibacter	8	0.0%	0.0%	0.0%	0.0%	0.0%	0.0%
Bacteria	Bacteroidetes	[Saprospirae]	[Saprospirales]	Chitinophagaceae	Lacibacter	8	0.0%	0.0%	0.0%	0.0%	0.0%	0.0%
Bacteria	Chloroflexi	Ellin6529	Unclassified	Unclassified	Unclassified	8	0.0%	0.0%	0.0%	0.0%	0.0%	0.0%
Bacteria	Firmicutes	Bacilli	Bacillales	Paenibacillaceae	Brevibacillus	8	0.0%	0.0%	0.0%	0.0%	0.0%	0.0%
Bacteria	Firmicutes	Clostridia	Clostridiales	Peptostreptococcaceae	Tepidibacter	8	0.0%	0.0%	0.0%	0.0%	0.0%	0.0%
Bacteria	Firmicutes	Clostridia	Clostridiales	Veillonellaceae	Thermosinus	8	0.0%	0.0%	0.0%	0.0%	0.0%	0.0%
Bacteria	OD1	ZB2	Unclassified	Unclassified	Unclassified	8	0.0%	0.0%	0.0%	0.0%	0.0%	0.0%
Bacteria	Proteobacteria	Alphaproteobacteria	Rhodospirillales	Acetobacteraceae	Roseomonas	8	0.0%	0.0%	0.0%	0.0%	0.0%	0.0%
Bacteria	Proteobacteria	Betaproteobacteria	Procabacteriales	Procabacteriaceae	Unclassified	8	0.0%	0.0%	0.0%	0.0%	0.0%	0.0%
Bacteria	Proteobacteria	Betaproteobacteria	Rhodocyclales	Rhodocyclaceae	Azospira	8	0.0%	0.0%	0.0%	0.0%	0.0%	0.0%
Bacteria	Proteobacteria	Deltaproteobacteria	Myxococcales	0319-6G20	Unclassified	8	0.0%	0.0%	0.0%	0.0%	0.0%	0.0%
Bacteria	Proteobacteria	Deltaproteobacteria	Myxococcales	OM27	Unclassified	8	0.0%	0.0%	0.0%	0.0%	0.0%	0.0%
Bacteria	Proteobacteria	Gammaproteobacteria	Alteromonadales	Alteromonadaceae	Glaciecola	8	0.0%	0.0%	0.0%	0.0%	0.0%	0.0%
Bacteria	Proteobacteria	Gammaproteobacteria	Oceanospirillales	Alcanivoracaceae	Alcanivorax	8	0.0%	0.0%	0.0%	0.0%	0.0%	0.0%
Bacteria	Acidobacteria	DA052	Ellin6513	Unclassified	Unclassified	7	0.0%	0.0%	0.0%	0.0%	0.0%	0.0%
Bacteria	Actinobacteria	Actinobacteria	Actinomycetales	Jonesiaceae	Jonesia	7	0.0%	0.0%	0.0%	0.0%	0.0%	0.0%
Bacteria	Actinobacteria	Actinobacteria	Actinomycetales	Microbacteriaceae	Agromyces	7	0.0%	0.0%	0.0%	0.0%	0.0%	0.0%
Bacteria	Armatimonadetes	[Fimbriimonadia]	[Fimbriimonadales]	[Fimbriimonadaceae]	Fimbriimonas	7	0.0%	0.0%	0.0%	0.0%	0.0%	0.0%
Bacteria	Bacteroidetes	Cytophagia	Cytophagales	Unclassified	Unclassified	7	0.0%	0.0%	0.0%	0.0%	0.0%	0.0%
Bacteria	Chloroflexi	Anaerolineae	SBR1031	SHA-31	Unclassified	7	0.0%	0.0%	0.0%	0.0%	0.0%	0.0%
Bacteria	Chloroflexi	Chloroflexi	[Roseiflexales]	[Roseiflexaceae]	Roseiflexus	7	0.0%	0.0%	0.0%	0.0%	0.0%	0.0%
Bacteria	Firmicutes	Bacilli	Bacillales	Bacillaceae	Marinococcus	7	0.0%	0.0%	0.0%	0.0%	0.0%	0.0%
Bacteria	Firmicutes	Bacilli	Lactobacillales	Unclassified	Unclassified	7	0.0%	0.0%	0.0%	0.0%	0.0%	0.0%
Bacteria	Firmicutes	Clostridia	Clostridiales	Peptococcaceae	Unclassified	7	0.0%	0.0%	0.0%	0.0%	0.0%	0.0%
Bacteria	Firmicutes	Clostridia	Clostridiales	[Tissierellaceae]	Peptoniphilus	7	0.0%	0.0%	0.0%	0.0%	0.0%	0.0%
Bacteria	Gemmatimonadetes	Gemmatimonadetes	Gemmatimonadales	Gemmatimonadaceae	Gemmatimonas	7	0.0%	0.0%	0.0%	0.0%	0.0%	0.0%
Bacteria	Proteobacteria	Alphaproteobacteria	Rhizobiales	Beijerinckiaceae	Chelatococcus	7	0.0%	0.0%	0.0%	0.0%	0.0%	0.0%
Bacteria	Proteobacteria	Alphaproteobacteria	Rhizobiales	Bradyrhizobiaceae	Bosea	7	0.0%	0.0%	0.0%	0.0%	0.0%	0.0%
Bacteria	Proteobacteria	Alphaproteobacteria	Rhizobiales	Rhizobiaceae	Amorphomonas	7	0.0%	0.0%	0.0%	0.0%	0.0%	0.0%
Bacteria	Proteobacteria	Betaproteobacteria	Burkholderiales	Comamonadaceae	Aquabacterium	7	0.0%	0.0%	0.0%	0.0%	0.0%	0.0%
Bacteria	Proteobacteria	Betaproteobacteria	Rhodocyclales	Rhodocyclaceae	Propionivibrio	7	0.0%	0.0%	0.0%	0.0%	0.0%	0.0%
Bacteria	Proteobacteria	Betaproteobacteria	Rhodocyclales	Rhodocyclaceae	Rhodocyclus	7	0.0%	0.0%	0.0%	0.0%	0.0%	0.0%
Bacteria	Proteobacteria	Gammaproteobacteria	Cardiobacteriales	Unclassified	Unclassified	7	0.0%	0.0%	0.0%	0.0%	0.0%	0.0%
Bacteria	Proteobacteria	Gammaproteobacteria	Legionellales	Coxiellaceae	Aquicella	7	0.0%	0.0%	0.0%	0.0%	0.0%	0.0%
Bacteria	Actinobacteria	Actinobacteria	Actinomycetales	Dermabacteraceae	Helcobacillus	6	0.0%	0.0%	0.0%	0.0%	0.0%	0.0%
Bacteria	Actinobacteria	Thermoleophilia	Solirubrobacterales	Solirubrobacteraceae	Unclassified	6	0.0%	0.0%	0.0%	0.0%	0.0%	0.0%
Bacteria	Bacteroidetes	Bacteroidia	Bacteroidales	[Paraprevotellaceae]	[Prevotella]	6	0.0%	0.0%	0.0%	0.0%	0.0%	0.0%
Bacteria	Bacteroidetes	Flavobacteriia	Flavobacteriales	Flavobacteriaceae	Sufflavibacter	6	0.0%	0.0%	0.0%	0.0%	0.0%	0.0%
Bacteria	Firmicutes	Clostridia	Clostridiales	JTB215	Unclassified	6	0.0%	0.0%	0.0%	0.0%	0.0%	0.0%
Bacteria	Proteobacteria	Alphaproteobacteria	Caulobacterales	Caulobacteraceae	Arthrospira	6	0.0%	0.0%	0.0%	0.0%	0.0%	0.0%
Bacteria	Proteobacteria	Alphaproteobacteria	Rhizobiales	Phyllobacteriaceae	Hoeflea	6	0.0%	0.0%	0.0%	0.0%	0.0%	0.0%
Bacteria	Proteobacteria	Alphaproteobacteria	Rhizobiales	Rhizobiaceae	Kaistia	6	0.0%	0.0%	0.0%	0.0%	0.0%	0.0%
Bacteria	Proteobacteria	Alphaproteobacteria	Rhodobacterales	Rhodobacteraceae	Anaerospora	6	0.0%	0.0%	0.0%	0.0%	0.0%	0.0%
Bacteria	Proteobacteria	Betaproteobacteria	Burkholderiales	Burkholderiaceae	Unclassified	6	0.0%	0.0%	0.0%	0.0%	0.0%	0.0%
Bacteria	Proteobacteria	Betaproteobacteria	Burkholderiales	Comamonadaceae	Aquincola	6	0.0%	0.0%	0.0%	0.0%	0.0%	0.0%
Bacteria	Proteobacteria	Betaproteobacteria	Burkholderiales	Comamonadaceae	Tepidimonas	6	0.0%	0.0%	0.0%	0.0%	0.0%	0.0%
Bacteria	Proteobacteria	Betaproteobacteria	Ellin6067	Unclassified	Unclassified	6	0.0%	0.0%	0.0%	0.0%	0.0%	0.0%
Bacteria	Proteobacteria	Deltaproteobacteria	Desulfovibrionales	Desulfomicrobiaceae	Desulfomicrobium	6	0.0%	0.0%	0.0%	0.0%	0.0%	0.0%
Bacteria	Proteobacteria	Deltaproteobacteria	GMD14H09	Unclassified	Unclassified	6	0.0%	0.0%	0.0%	0.0%	0.0%	0.0%
Bacteria	Proteobacteria	Gammaproteobacteria	Aeromonadales	Aeromonadaceae	Tolumonas	6	0.0%	0.0%	0.0%	0.0%	0.0%	0.0%
Bacteria	Proteobacteria	Gammaproteobacteria	Enterobacteriales	Enterobacteriaceae	Citrobacter	6	0.0%	0.0%	0.0%	0.0%	0.0%	0.0%
Bacteria	Proteobacteria	Gammaproteobacteria	Methylococcales	Methylococcaceae	Methylosarcina	6	0.0%	0.0%	0.0%	0.0%	0.0%	0.0%
Bacteria	Proteobacteria	Gammaproteobacteria	[Marinicellales]	[Marinicellaceae]	Unclassified	6	0.0%	0.0%	0.0%	0.0%	0.0%	0.0%
Bacteria	Verrucomicrobia	[Pedosphaerae]	[Pedosphaerales]	auto67_4W	Unclassified	6	0.0%	0.0%	0.0%	0.0%	0.0%	0.0%
Archaea	Euryarchaeota	Halobacteria	Halobacteriales	Halobacteriaceae	Halococcus	5	0.0%	0.0%	0.0%	0.0%	0.0%	0.0%
Bacteria	Acidobacteria	Solibacteres	Solibacterales	Solibacteraceae	Unclassified	5	0.0%	0.0%	0.0%	0.0%	0.0%	0.0%
Bacteria	Acidobacteria	iii1-8	SJA-36	Unclassified	Unclassified	5	0.0%	0.0%	0.0%	0.0%	0.0%	0.0%
Bacteria	Actinobacteria	Actinobacteria	Actinomycetales	Intrasporangiaceae	Tetrasphaera	5	0.0%	0.0%	0.0%	0.0%	0.0%	0.0%
Bacteria	Actinobacteria	Actinobacteria	Actinomycetales	Microbacteriaceae	Leifsonia	5	0.0%	0.0%	0.0%	0.0%	0.0%	0.0%
Bacteria	Actinobacteria	Actinobacteria	Actinomycetales	Microbacteriaceae	Rathayibacter	5	0.0%	0.0%	0.0%	0.0%	0.0%	0.0%
Bacteria	Actinobacteria	Actinobacteria	Actinomycetales	Sporichthyaceae	Sporichthya	5	0.0%	0.0%	0.0%	0.0%	0.0%	0.0%
Bacteria	Actinobacteria	Actinobacteria	Actinomycetales	Yaniellaceae	Yaniella	5	0.0%	0.0%	0.0%	0.0%	0.0%	0.0%
Bacteria	Bacteroidetes	Cytophagia	Cytophagales	Cytophagaceae	Spirosoma	5	0.0%	0.0%	0.0%	0.0%	0.0%	0.0%
Bacteria	Bacteroidetes	Flavobacteriia	Flavobacteriales	Flavobacteriaceae	Salegentibacter	5	0.0%	0.0%	0.0%	0.0%	0.0%	0.0%
Bacteria	Cyanobacteria	4C0d-2	MLE1-12	Unclassified	Unclassified	5	0.0%	0.0%	0.0%	0.0%	0.0%	0.0%
Bacteria	Firmicutes	Bacilli	Gemellales	Gemellaceae	Unclassified	5	0.0%	0.0%	0.0%	0.0%	0.0%	0.0%
Bacteria	Firmicutes	Clostridia	Clostridiales	Dehalobacteriaceae	Unclassified	5	0.0%	0.0%	0.0%	0.0%	0.0%	0.0%
Bacteria	Firmicutes	Clostridia	Clostridiales	Eubacteriaceae	Acetobacterium	5	0.0%	0.0%	0.0%	0.0%	0.0%	0.0%
Bacteria	Firmicutes	Clostridia	Clostridiales	Peptostreptococcaceae	Clostridium	5	0.0%	0.0%	0.0%	0.0%	0.0%	0.0%
Bacteria	Firmicutes	Clostridia	Clostridiales	Veillonellaceae	Sporomusa	5	0.0%	0.0%	0.0%	0.0%	0.0%	0.0%
Bacteria	Firmicutes	Clostridia	SHA-98	Unclassified	Unclassified	5	0.0%	0.0%	0.0%	0.0%	0.0%	0.0%
Bacteria	Gemmatimonadetes	Gemm-1	Unclassified	Unclassified	Unclassified	5	0.0%	0.0%	0.0%	0.0%	0.0%	0.0%
Bacteria	Nitrospirae	Nitrospira	Nitrospirales	0319-6A21	Unclassified	5	0.0%	0.0%	0.0%	0.0%	0.0%	0.0%
Bacteria	Proteobacteria	Unclassified	Unclassified	Unclassified	Unclassified	5	0.0%	0.0%	0.0%	0.0%	0.0%	0.0%
Bacteria	Proteobacteria	Alphaproteobacteria	Rhizobiales	Bartonellaceae	Unclassified	5	0.0%	0.0%	0.0%	0.0%	0.0%	0.0%
Bacteria	Proteobacteria	Alphaproteobacteria	Rhizobiales	Rhizobiaceae	Sinorhizobium	5	0.0%	0.0%	0.0%	0.0%	0.0%	0.0%
Bacteria	Proteobacteria	Betaproteobacteria	SBla14	Unclassified	Unclassified	5	0.0%	0.0%	0.0%	0.0%	0.0%	0.0%
Bacteria	Proteobacteria	Deltaproteobacteria	Desulfovibrionales	Desulfovibrionaceae	Unclassified	5	0.0%	0.0%	0.0%	0.0%	0.0%	0.0%
Bacteria	Proteobacteria	Deltaproteobacteria	Myxococcales	Haliangiaceae	Haliangium	5	0.0%	0.0%	0.0%	0.0%	0.0%	0.0%
Bacteria	Proteobacteria	Gammaproteobacteria	Pseudomonadales	Pseudomonadaceae	Azorhizophilus	5	0.0%	0.0%	0.0%	0.0%	0.0%	0.0%
Bacteria	TM7	Unclassified	Unclassified	Unclassified	Unclassified	5	0.0%	0.0%	0.0%	0.0%	0.0%	0.0%
Bacteria	TM7	TM7-3	CW040	Unclassified	Unclassified	5	0.0%	0.0%	0.0%	0.0%	0.0%	0.0%
Bacteria	Acidobacteria	[Chloracidobacteria]	RB41	Unclassified	Unclassified	4	0.0%	0.0%	0.0%	0.0%	0.0%	0.0%
Bacteria	Actinobacteria	Actinobacteria	Unclassified	Unclassified	Unclassified	4	0.0%	0.0%	0.0%	0.0%	0.0%	0.0%
Bacteria	Actinobacteria	Actinobacteria	Actinomycetales	Microbacteriaceae	Agrococcus	4	0.0%	0.0%	0.0%	0.0%	0.0%	0.0%
Bacteria	Actinobacteria	Actinobacteria	Actinomycetales	Promicromonosporaceae	Cellulosimicrobium	4	0.0%	0.0%	0.0%	0.0%	0.0%	0.0%
Bacteria	Actinobacteria	Actinobacteria	Actinomycetales	Propionibacteriaceae	Unclassified	4	0.0%	0.0%	0.0%	0.0%	0.0%	0.0%
Bacteria	Actinobacteria	Actinobacteria	Actinomycetales	Pseudonocardiaceae	Amycolatopsis	4	0.0%	0.0%	0.0%	0.0%	0.0%	0.0%
Bacteria	Bacteroidetes	Bacteroidia	Bacteroidales	Porphyromonadaceae	Porphyromonas	4	0.0%	0.0%	0.0%	0.0%	0.0%	0.0%
Bacteria	Bacteroidetes	[Saprospirae]	[Saprospirales]	Chitinophagaceae	Niabella	4	0.0%	0.0%	0.0%	0.0%	0.0%	0.0%
Bacteria	Chlamydiae	Chlamydiia	Chlamydiales	Criblamydiaceae	Unclassified	4	0.0%	0.0%	0.0%	0.0%	0.0%	0.0%
Bacteria	Chloroflexi	Anaerolineae	SBR1031	SJA-101	Unclassified	4	0.0%	0.0%	0.0%	0.0%	0.0%	0.0%
Bacteria	Chloroflexi	Anaerolineae	SHA-20	Unclassified	Unclassified	4	0.0%	0.0%	0.0%	0.0%	0.0%	0.0%
Bacteria	Chloroflexi	Anaerolineae	SJA-15	Unclassified	Unclassified	4	0.0%	0.0%	0.0%	0.0%	0.0%	0.0%
Bacteria	Chloroflexi	TK17	Unclassified	Unclassified	Unclassified	4	0.0%	0.0%	0.0%	0.0%	0.0%	0.0%
Bacteria	Cyanobacteria	4C0d-2	YS2	Unclassified	Unclassified	4	0.0%	0.0%	0.0%	0.0%	0.0%	0.0%
Bacteria	FBP	Unclassified	Unclassified	Unclassified	Unclassified	4	0.0%	0.0%	0.0%	0.0%	0.0%	0.0%
Bacteria	Firmicutes	Bacilli	Bacillales	Unclassified	Unclassified	4	0.0%	0.0%	0.0%	0.0%	0.0%	0.0%
Bacteria	Firmicutes	Bacilli	Bacillales	Bacillaceae	Lentibacillus	4	0.0%	0.0%	0.0%	0.0%	0.0%	0.0%
Bacteria	Firmicutes	Bacilli	Bacillales	Staphylococcaceae	Macrococcus	4	0.0%	0.0%	0.0%	0.0%	0.0%	0.0%
Bacteria	Firmicutes	Bacilli	Lactobacillales	Carnobacteriaceae	Trichococcus	4	0.0%	0.0%	0.0%	0.0%	0.0%	0.0%
Bacteria	Firmicutes	Bacilli	Lactobacillales	Enterococcaceae	Enterococcus	4	0.0%	0.0%	0.0%	0.0%	0.0%	0.0%
Bacteria	Firmicutes	Clostridia	Thermoanaerobacterales	Caldicellulosiruptoraceae	Caldicellulosiruptor	4	0.0%	0.0%	0.0%	0.0%	0.0%	0.0%
Bacteria	Firmicutes	Erysipelotrichi	Erysipelotrichales	Erysipelotrichaceae	Sharpea	4	0.0%	0.0%	0.0%	0.0%	0.0%	0.0%
Bacteria	Planctomycetes	Phycisphaerae	Pla1	Unclassified	Unclassified	4	0.0%	0.0%	0.0%	0.0%	0.0%	0.0%
Bacteria	Planctomycetes	Phycisphaerae	WD2101	Unclassified	Unclassified	4	0.0%	0.0%	0.0%	0.0%	0.0%	0.0%
Bacteria	Proteobacteria	Alphaproteobacteria	Rhizobiales	Phyllobacteriaceae	Nitratireductor	4	0.0%	0.0%	0.0%	0.0%	0.0%	0.0%
Bacteria	Proteobacteria	Alphaproteobacteria	Rhodospirillales	Acetobacteraceae	Neoasaia	4	0.0%	0.0%	0.0%	0.0%	0.0%	0.0%
Bacteria	Proteobacteria	Alphaproteobacteria	Rhodospirillales	Rhodospirillaceae	Rhodospirillum	4	0.0%	0.0%	0.0%	0.0%	0.0%	0.0%
Bacteria	Proteobacteria	Alphaproteobacteria	Rickettsiales	Rickettsiaceae	Rickettsia	4	0.0%	0.0%	0.0%	0.0%	0.0%	0.0%
Bacteria	Proteobacteria	Betaproteobacteria	Burkholderiales	Oxalobacteraceae	Polynucleobacter	4	0.0%	0.0%	0.0%	0.0%	0.0%	0.0%
Bacteria	Proteobacteria	Betaproteobacteria	Neisseriales	Neisseriaceae	Chitinimonas	4	0.0%	0.0%	0.0%	0.0%	0.0%	0.0%
Bacteria	Proteobacteria	Deltaproteobacteria	MIZ46	Unclassified	Unclassified	4	0.0%	0.0%	0.0%	0.0%	0.0%	0.0%
Bacteria	Proteobacteria	Deltaproteobacteria	Syntrophobacterales	Syntrophaceae	Unclassified	4	0.0%	0.0%	0.0%	0.0%	0.0%	0.0%
Bacteria	Proteobacteria	Gammaproteobacteria	Enterobacteriales	Enterobacteriaceae	Klebsiella	4	0.0%	0.0%	0.0%	0.0%	0.0%	0.0%
Bacteria	Proteobacteria	Gammaproteobacteria	Legionellales	Legionellaceae	Unclassified	4	0.0%	0.0%	0.0%	0.0%	0.0%	0.0%
Bacteria	Proteobacteria	Gammaproteobacteria	Pasteurellales	Pasteurellaceae	Aggregatibacter	4	0.0%	0.0%	0.0%	0.0%	0.0%	0.0%
Bacteria	Verrucomicrobia	Verruco-5	WCHB1-41	RFP12	Unclassified	4	0.0%	0.0%	0.0%	0.0%	0.0%	0.0%
Archaea	Euryarchaeota	Methanobacteria	Methanobacteriales	Methanobacteriaceae	Methanobacterium	3	0.0%	0.0%	0.0%	0.0%	0.0%	0.0%
Bacteria	Acidobacteria	AT-s2-57	Unclassified	Unclassified	Unclassified	3	0.0%	0.0%	0.0%	0.0%	0.0%	0.0%
Bacteria	Acidobacteria	Acidobacteria-6	Unclassified	Unclassified	Unclassified	3	0.0%	0.0%	0.0%	0.0%	0.0%	0.0%
Bacteria	Acidobacteria	Acidobacteria-6	CCU21	Unclassified	Unclassified	3	0.0%	0.0%	0.0%	0.0%	0.0%	0.0%
Bacteria	Acidobacteria	[Chloracidobacteria]	11-24	Unclassified	Unclassified	3	0.0%	0.0%	0.0%	0.0%	0.0%	0.0%
Bacteria	Acidobacteria	iii1-8	DS-18	Unclassified	Unclassified	3	0.0%	0.0%	0.0%	0.0%	0.0%	0.0%
Bacteria	Actinobacteria	Acidimicrobiia	Acidimicrobiales	AKIW874	Unclassified	3	0.0%	0.0%	0.0%	0.0%	0.0%	0.0%
Bacteria	Actinobacteria	Actinobacteria	Actinomycetales	Microbacteriaceae	Frigoribacterium	3	0.0%	0.0%	0.0%	0.0%	0.0%	0.0%
Bacteria	Actinobacteria	Actinobacteria	Actinomycetales	Microbacteriaceae	Yonghaparkia	3	0.0%	0.0%	0.0%	0.0%	0.0%	0.0%
Bacteria	Actinobacteria	Actinobacteria	Actinomycetales	Propionibacteriaceae	Tessaracoccus	3	0.0%	0.0%	0.0%	0.0%	0.0%	0.0%
Bacteria	Actinobacteria	OPB41	Unclassified	Unclassified	Unclassified	3	0.0%	0.0%	0.0%	0.0%	0.0%	0.0%
Bacteria	Actinobacteria	Thermoleophilia	Gaiellales	Gaiellaceae	Unclassified	3	0.0%	0.0%	0.0%	0.0%	0.0%	0.0%
Bacteria	Aquificae	Aquificae	Aquificales	Aquificaceae	Unclassified	3	0.0%	0.0%	0.0%	0.0%	0.0%	0.0%
Bacteria	BRC1	PRR-11	Unclassified	Unclassified	Unclassified	3	0.0%	0.0%	0.0%	0.0%	0.0%	0.0%
Bacteria	Bacteroidetes	Bacteroidia	Bacteroidales	BA008	Unclassified	3	0.0%	0.0%	0.0%	0.0%	0.0%	0.0%
Bacteria	Bacteroidetes	Bacteroidia	Bacteroidales	Marinilabiaceae	Unclassified	3	0.0%	0.0%	0.0%	0.0%	0.0%	0.0%
Bacteria	Bacteroidetes	Bacteroidia	Bacteroidales	[Paraprevotellaceae]	CF231	3	0.0%	0.0%	0.0%	0.0%	0.0%	0.0%
Bacteria	Bacteroidetes	Flavobacteriia	Flavobacteriales	Flavobacteriaceae	Gillisia	3	0.0%	0.0%	0.0%	0.0%	0.0%	0.0%
Bacteria	Bacteroidetes	SM1A07	Unclassified	Unclassified	Unclassified	3	0.0%	0.0%	0.0%	0.0%	0.0%	0.0%
Bacteria	Bacteroidetes	[Saprospirae]	[Saprospirales]	Chitinophagaceae	Chitinophaga	3	0.0%	0.0%	0.0%	0.0%	0.0%	0.0%
Bacteria	Bacteroidetes	[Saprospirae]	[Saprospirales]	Chitinophagaceae	Parasegitibacter	3	0.0%	0.0%	0.0%	0.0%	0.0%	0.0%
Bacteria	Bacteroidetes	[Saprospirae]	[Saprospirales]	Saprospiraceae	Haliscomenobacter	3	0.0%	0.0%	0.0%	0.0%	0.0%	0.0%
Bacteria	Chloroflexi	Anaerolineae	SB-34	Unclassified	Unclassified	3	0.0%	0.0%	0.0%	0.0%	0.0%	0.0%
Bacteria	Cyanobacteria	Oscillatoriophycideae	Oscillatoriales	Phormidiaceae	Unclassified	3	0.0%	0.0%	0.0%	0.0%	0.0%	0.0%
Bacteria	Cyanobacteria	Oscillatoriophycideae	Oscillatoriales	Phormidiaceae	Phormidium	3	0.0%	0.0%	0.0%	0.0%	0.0%	0.0%
Bacteria	Cyanobacteria	Synechococcophycideae	Pseudanabaenales	Pseudanabaenaceae	Unclassified	3	0.0%	0.0%	0.0%	0.0%	0.0%	0.0%
Bacteria	Firmicutes	Bacilli	Bacillales	Bacillaceae	Oceanobacillus	3	0.0%	0.0%	0.0%	0.0%	0.0%	0.0%
Bacteria	Firmicutes	Bacilli	Bacillales	Planococcaceae	Planomicrobium	3	0.0%	0.0%	0.0%	0.0%	0.0%	0.0%
Bacteria	Firmicutes	Bacilli	Bacillales	Planococcaceae	Solibacillus	3	0.0%	0.0%	0.0%	0.0%	0.0%	0.0%
Bacteria	Firmicutes	Bacilli	Bacillales	Staphylococcaceae	Unclassified	3	0.0%	0.0%	0.0%	0.0%	0.0%	0.0%
Bacteria	Firmicutes	Bacilli	Lactobacillales	Carnobacteriaceae	Granulicatella	3	0.0%	0.0%	0.0%	0.0%	0.0%	0.0%
Bacteria	Firmicutes	Bacilli	Lactobacillales	Lactobacillaceae	Pediococcus	3	0.0%	0.0%	0.0%	0.0%	0.0%	0.0%
Bacteria	Firmicutes	Clostridia	Clostridiales	Clostridiaceae	SMB53	3	0.0%	0.0%	0.0%	0.0%	0.0%	0.0%
Bacteria	Firmicutes	Clostridia	Clostridiales	[Tissierellaceae]	Gallicola	3	0.0%	0.0%	0.0%	0.0%	0.0%	0.0%
Bacteria	Firmicutes	Clostridia	Natranaerobiales	Unclassified	Unclassified	3	0.0%	0.0%	0.0%	0.0%	0.0%	0.0%
Bacteria	Firmicutes	Clostridia	Thermoanaerobacterales	Thermoanaerobacterales Family III. Incertae Sedis	Thermovenabulum	3	0.0%	0.0%	0.0%	0.0%	0.0%	0.0%
Bacteria	Firmicutes	Erysipelotrichi	Erysipelotrichales	Erysipelotrichaceae	Unclassified	3	0.0%	0.0%	0.0%	0.0%	0.0%	0.0%
Bacteria	Gemmatimonadetes	Gemmatimonadetes	Unclassified	Unclassified	Unclassified	3	0.0%	0.0%	0.0%	0.0%	0.0%	0.0%
Bacteria	NKB19	TSBW08	Unclassified	Unclassified	Unclassified	3	0.0%	0.0%	0.0%	0.0%	0.0%	0.0%
Bacteria	Nitrospirae	Nitrospira	Nitrospirales	FW	2029-04-01	3	0.0%	0.0%	0.0%	0.0%	0.0%	0.0%
Bacteria	Planctomycetes	BD7-11	Unclassified	Unclassified	Unclassified	3	0.0%	0.0%	0.0%	0.0%	0.0%	0.0%
Bacteria	Planctomycetes	Planctomycetia	Pirellulales	Pirellulaceae	A17	3	0.0%	0.0%	0.0%	0.0%	0.0%	0.0%
Bacteria	Proteobacteria	Alphaproteobacteria	Rhizobiales	Rhizobiaceae	Ensifer	3	0.0%	0.0%	0.0%	0.0%	0.0%	0.0%
Bacteria	Proteobacteria	Alphaproteobacteria	Rhodospirillales	Acetobacteraceae	Acidiphilium	3	0.0%	0.0%	0.0%	0.0%	0.0%	0.0%
Bacteria	Proteobacteria	Alphaproteobacteria	Rickettsiales	Anaplasmataceae	Neorickettsia	3	0.0%	0.0%	0.0%	0.0%	0.0%	0.0%
Bacteria	Proteobacteria	Betaproteobacteria	Burkholderiales	Comamonadaceae	Leptothrix	3	0.0%	0.0%	0.0%	0.0%	0.0%	0.0%
Bacteria	Proteobacteria	Betaproteobacteria	Rhodocyclales	Rhodocyclaceae	Candidatus Accumulibacter	3	0.0%	0.0%	0.0%	0.0%	0.0%	0.0%
Bacteria	Proteobacteria	Deltaproteobacteria	Desulfobacterales	Desulfobacteraceae	Desulfococcus	3	0.0%	0.0%	0.0%	0.0%	0.0%	0.0%
Bacteria	Proteobacteria	Deltaproteobacteria	Desulfuromonadales	Desulfuromonadaceae	Unclassified	3	0.0%	0.0%	0.0%	0.0%	0.0%	0.0%
Bacteria	Proteobacteria	Deltaproteobacteria	Myxococcales	Polyangiaceae	Chondromyces	3	0.0%	0.0%	0.0%	0.0%	0.0%	0.0%
Bacteria	Proteobacteria	Deltaproteobacteria	Myxococcales	Polyangiaceae	Polyangium	3	0.0%	0.0%	0.0%	0.0%	0.0%	0.0%
Bacteria	Proteobacteria	Deltaproteobacteria	Syntrophobacterales	Syntrophaceae	Desulfobacca	3	0.0%	0.0%	0.0%	0.0%	0.0%	0.0%
Bacteria	Proteobacteria	Gammaproteobacteria	Enterobacteriales	Enterobacteriaceae	Escherichia	3	0.0%	0.0%	0.0%	0.0%	0.0%	0.0%
Bacteria	Proteobacteria	Gammaproteobacteria	Oceanospirillales	Unclassified	Unclassified	3	0.0%	0.0%	0.0%	0.0%	0.0%	0.0%
Bacteria	Proteobacteria	Gammaproteobacteria	Oceanospirillales	Oceanospirillaceae	Unclassified	3	0.0%	0.0%	0.0%	0.0%	0.0%	0.0%
Bacteria	TM6	SJA-4	S1198	Unclassified	Unclassified	3	0.0%	0.0%	0.0%	0.0%	0.0%	0.0%
Bacteria	TM7	TM7-3	I025	Unclassified	Unclassified	3	0.0%	0.0%	0.0%	0.0%	0.0%	0.0%
Bacteria	Thermotogae	MS9	Unclassified	Unclassified	Unclassified	3	0.0%	0.0%	0.0%	0.0%	0.0%	0.0%
Archaea	Crenarchaeota	MCG	pGrfC26	Unclassified	Unclassified	2	0.0%	0.0%	0.0%	0.0%	0.0%	0.0%
Archaea	Crenarchaeota	Thaumarchaeota	Cenarchaeales	Cenarchaeaceae	Unclassified	2	0.0%	0.0%	0.0%	0.0%	0.0%	0.0%
Bacteria	AD3	ABS-6	Unclassified	Unclassified	Unclassified	2	0.0%	0.0%	0.0%	0.0%	0.0%	0.0%
Bacteria	Acidobacteria	Acidobacteriia	Acidobacteriales	Acidobacteriaceae	Edaphobacter	2	0.0%	0.0%	0.0%	0.0%	0.0%	0.0%
Bacteria	Acidobacteria	Acidobacteriia	Acidobacteriales	Koribacteraceae	Candidatus Koribacter	2	0.0%	0.0%	0.0%	0.0%	0.0%	0.0%
Bacteria	Acidobacteria	GAL08	Unclassified	Unclassified	Unclassified	2	0.0%	0.0%	0.0%	0.0%	0.0%	0.0%
Bacteria	Actinobacteria	Actinobacteria	Actinomycetales	Actinosynnemataceae	Unclassified	2	0.0%	0.0%	0.0%	0.0%	0.0%	0.0%
Bacteria	Actinobacteria	Actinobacteria	Actinomycetales	Geodermatophilaceae	Modestobacter	2	0.0%	0.0%	0.0%	0.0%	0.0%	0.0%
Bacteria	Actinobacteria	Actinobacteria	Actinomycetales	Gordoniaceae	Millisia	2	0.0%	0.0%	0.0%	0.0%	0.0%	0.0%
Bacteria	Actinobacteria	Actinobacteria	Actinomycetales	Microbacteriaceae	Cryobacterium	2	0.0%	0.0%	0.0%	0.0%	0.0%	0.0%
Bacteria	Actinobacteria	Actinobacteria	Actinomycetales	Microbacteriaceae	Curtobacterium	2	0.0%	0.0%	0.0%	0.0%	0.0%	0.0%
Bacteria	Actinobacteria	Actinobacteria	Actinomycetales	Micrococcaceae	Renibacterium	2	0.0%	0.0%	0.0%	0.0%	0.0%	0.0%
Bacteria	Actinobacteria	Actinobacteria	Actinomycetales	Streptomycetaceae	Unclassified	2	0.0%	0.0%	0.0%	0.0%	0.0%	0.0%
Bacteria	Actinobacteria	Actinobacteria	Actinomycetales	Tsukamurellaceae	Tsukamurella	2	0.0%	0.0%	0.0%	0.0%	0.0%	0.0%
Bacteria	Bacteroidetes	Flavobacteriia	Flavobacteriales	Flavobacteriaceae	Capnocytophaga	2	0.0%	0.0%	0.0%	0.0%	0.0%	0.0%
Bacteria	Bacteroidetes	Flavobacteriia	Flavobacteriales	Flavobacteriaceae	Myroides	2	0.0%	0.0%	0.0%	0.0%	0.0%	0.0%
Bacteria	Bacteroidetes	Flavobacteriia	Flavobacteriales	Flavobacteriaceae	Salinimicrobium	2	0.0%	0.0%	0.0%	0.0%	0.0%	0.0%
Bacteria	Bacteroidetes	Flavobacteriia	Flavobacteriales	[Weeksellaceae]	Ornithobacterium	2	0.0%	0.0%	0.0%	0.0%	0.0%	0.0%
Bacteria	Bacteroidetes	[Saprospirae]	[Saprospirales]	Saprospiraceae	Saprospira	2	0.0%	0.0%	0.0%	0.0%	0.0%	0.0%
Bacteria	Chlorobi	BSV26	A89	Unclassified	Unclassified	2	0.0%	0.0%	0.0%	0.0%	0.0%	0.0%
Bacteria	Chloroflexi	Anaerolineae	Anaerolineales	Anaerolinaceae	WCHB1-05	2	0.0%	0.0%	0.0%	0.0%	0.0%	0.0%
Bacteria	Chloroflexi	Anaerolineae	SBR1031	oc28	Unclassified	2	0.0%	0.0%	0.0%	0.0%	0.0%	0.0%
Bacteria	Chloroflexi	Chloroflexi	Chloroflexales	Chloroflexaceae	Unclassified	2	0.0%	0.0%	0.0%	0.0%	0.0%	0.0%
Bacteria	Chloroflexi	Ktedonobacteria	Thermogemmatisporales	Thermogemmatisporaceae	Unclassified	2	0.0%	0.0%	0.0%	0.0%	0.0%	0.0%
Bacteria	Chloroflexi	TK10	B07_WMSP1	Unclassified	Unclassified	2	0.0%	0.0%	0.0%	0.0%	0.0%	0.0%
Bacteria	Cyanobacteria	Oscillatoriophycideae	Chroococcales	Cyanobacteriaceae	Unclassified	2	0.0%	0.0%	0.0%	0.0%	0.0%	0.0%
Bacteria	Cyanobacteria	Oscillatoriophycideae	Chroococcales	Cyanobacteriaceae	Rubidibacter	2	0.0%	0.0%	0.0%	0.0%	0.0%	0.0%
Bacteria	Firmicutes	Bacilli	Bacillales	Bacillaceae	Gracilibacillus	2	0.0%	0.0%	0.0%	0.0%	0.0%	0.0%
Bacteria	Firmicutes	Bacilli	Bacillales	Bacillaceae	Virgibacillus	2	0.0%	0.0%	0.0%	0.0%	0.0%	0.0%
Bacteria	Firmicutes	Bacilli	Bacillales	Planococcaceae	Lysinibacillus	2	0.0%	0.0%	0.0%	0.0%	0.0%	0.0%
Bacteria	Firmicutes	Bacilli	Bacillales	Thermoactinomycetaceae	Planifilum	2	0.0%	0.0%	0.0%	0.0%	0.0%	0.0%
Bacteria	Firmicutes	Bacilli	Lactobacillales	Leuconostocaceae	Unclassified	2	0.0%	0.0%	0.0%	0.0%	0.0%	0.0%
Bacteria	Firmicutes	Bacilli	Lactobacillales	Leuconostocaceae	Leuconostoc	2	0.0%	0.0%	0.0%	0.0%	0.0%	0.0%
Bacteria	Firmicutes	Clostridia	Clostridiales	Clostridiaceae	Caloramator	2	0.0%	0.0%	0.0%	0.0%	0.0%	0.0%
Bacteria	Firmicutes	Clostridia	Clostridiales	Clostridiaceae	Tindallia_Anoxynatronum	2	0.0%	0.0%	0.0%	0.0%	0.0%	0.0%
Bacteria	Firmicutes	Clostridia	Clostridiales	Veillonellaceae	Dialister	2	0.0%	0.0%	0.0%	0.0%	0.0%	0.0%
Bacteria	Firmicutes	Clostridia	Clostridiales	Veillonellaceae	Megasphaera	2	0.0%	0.0%	0.0%	0.0%	0.0%	0.0%
Bacteria	Firmicutes	Clostridia	Clostridiales	Veillonellaceae	Phascolarctobacterium	2	0.0%	0.0%	0.0%	0.0%	0.0%	0.0%
Bacteria	Firmicutes	Clostridia	Clostridiales	[Acidaminobacteraceae]	Acidaminobacter	2	0.0%	0.0%	0.0%	0.0%	0.0%	0.0%
Bacteria	Firmicutes	Erysipelotrichi	Erysipelotrichales	Erysipelotrichaceae	Catenibacterium	2	0.0%	0.0%	0.0%	0.0%	0.0%	0.0%
Bacteria	Fusobacteria	Fusobacteriia	Fusobacteriales	Fusobacteriaceae	Cetobacterium	2	0.0%	0.0%	0.0%	0.0%	0.0%	0.0%
Bacteria	Gemmatimonadetes	Gemmatimonadetes	KD8-87	Unclassified	Unclassified	2	0.0%	0.0%	0.0%	0.0%	0.0%	0.0%
Bacteria	Planctomycetes	Phycisphaerae	Phycisphaerales	Unclassified	Unclassified	2	0.0%	0.0%	0.0%	0.0%	0.0%	0.0%
Bacteria	Planctomycetes	Planctomycetia	Gemmatales	Gemmataceae	Unclassified	2	0.0%	0.0%	0.0%	0.0%	0.0%	0.0%
Bacteria	Proteobacteria	Alphaproteobacteria	Rhizobiales	Hyphomicrobiaceae	Filomicrobium	2	0.0%	0.0%	0.0%	0.0%	0.0%	0.0%
Bacteria	Proteobacteria	Alphaproteobacteria	Rhizobiales	Phyllobacteriaceae	Chelativorans	2	0.0%	0.0%	0.0%	0.0%	0.0%	0.0%
Bacteria	Proteobacteria	Alphaproteobacteria	Rhizobiales	Phyllobacteriaceae	Phyllobacterium	2	0.0%	0.0%	0.0%	0.0%	0.0%	0.0%
Bacteria	Proteobacteria	Alphaproteobacteria	Rhizobiales	Xanthobacteraceae	Unclassified	2	0.0%	0.0%	0.0%	0.0%	0.0%	0.0%
Bacteria	Proteobacteria	Alphaproteobacteria	Rhodospirillales	Acetobacteraceae	Swaminathania	2	0.0%	0.0%	0.0%	0.0%	0.0%	0.0%
Bacteria	Proteobacteria	Alphaproteobacteria	Rickettsiales	Pelagibacteraceae	Unclassified	2	0.0%	0.0%	0.0%	0.0%	0.0%	0.0%
Bacteria	Proteobacteria	Betaproteobacteria	Burkholderiales	Comamonadaceae	Lampropedia	2	0.0%	0.0%	0.0%	0.0%	0.0%	0.0%
Bacteria	Proteobacteria	Betaproteobacteria	Burkholderiales	Comamonadaceae	Limnobacter	2	0.0%	0.0%	0.0%	0.0%	0.0%	0.0%
Bacteria	Proteobacteria	Betaproteobacteria	Burkholderiales	Comamonadaceae	Roseateles	2	0.0%	0.0%	0.0%	0.0%	0.0%	0.0%
Bacteria	Proteobacteria	Betaproteobacteria	Burkholderiales	Comamonadaceae	Simplicispira	2	0.0%	0.0%	0.0%	0.0%	0.0%	0.0%
Bacteria	Proteobacteria	Betaproteobacteria	Burkholderiales	Comamonadaceae	Verminephrobacter	2	0.0%	0.0%	0.0%	0.0%	0.0%	0.0%
Bacteria	Proteobacteria	Betaproteobacteria	Burkholderiales	Oxalobacteraceae	Massilia	2	0.0%	0.0%	0.0%	0.0%	0.0%	0.0%
Bacteria	Proteobacteria	Betaproteobacteria	Neisseriales	Neisseriaceae	Kingella	2	0.0%	0.0%	0.0%	0.0%	0.0%	0.0%
Bacteria	Proteobacteria	Betaproteobacteria	Rhodocyclales	Rhodocyclaceae	Uliginosibacterium	2	0.0%	0.0%	0.0%	0.0%	0.0%	0.0%
Bacteria	Proteobacteria	Deltaproteobacteria	Bdellovibrionales	Bacteriovoracaceae	Unclassified	2	0.0%	0.0%	0.0%	0.0%	0.0%	0.0%
Bacteria	Proteobacteria	Deltaproteobacteria	MBNT15	Unclassified	Unclassified	2	0.0%	0.0%	0.0%	0.0%	0.0%	0.0%
Bacteria	Proteobacteria	Deltaproteobacteria	Myxococcales	Polyangiaceae	Aetherobacter	2	0.0%	0.0%	0.0%	0.0%	0.0%	0.0%
Bacteria	Proteobacteria	Deltaproteobacteria	NB1-j	Unclassified	Unclassified	2	0.0%	0.0%	0.0%	0.0%	0.0%	0.0%
Bacteria	Proteobacteria	Deltaproteobacteria	Syntrophobacterales	Syntrophorhabdaceae	Unclassified	2	0.0%	0.0%	0.0%	0.0%	0.0%	0.0%
Bacteria	Proteobacteria	Epsilonproteobacteria	Campylobacterales	Campylobacteraceae	Unclassified	2	0.0%	0.0%	0.0%	0.0%	0.0%	0.0%
Bacteria	Proteobacteria	Gammaproteobacteria	Alteromonadales	125ds10	Unclassified	2	0.0%	0.0%	0.0%	0.0%	0.0%	0.0%
Bacteria	Proteobacteria	Gammaproteobacteria	Alteromonadales	Alteromonadaceae	Marinobacter	2	0.0%	0.0%	0.0%	0.0%	0.0%	0.0%
Bacteria	Proteobacteria	Gammaproteobacteria	Alteromonadales	Colwelliaceae	Thalassomonas	2	0.0%	0.0%	0.0%	0.0%	0.0%	0.0%
Bacteria	Proteobacteria	Gammaproteobacteria	Alteromonadales	Shewanellaceae	Unclassified	2	0.0%	0.0%	0.0%	0.0%	0.0%	0.0%
Bacteria	Proteobacteria	Gammaproteobacteria	Legionellales	Unclassified	Unclassified	2	0.0%	0.0%	0.0%	0.0%	0.0%	0.0%
Bacteria	Proteobacteria	Gammaproteobacteria	Methylococcales	Unclassified	Unclassified	2	0.0%	0.0%	0.0%	0.0%	0.0%	0.0%
Bacteria	Proteobacteria	Gammaproteobacteria	Pasteurellales	Pasteurellaceae	Actinobacillus	2	0.0%	0.0%	0.0%	0.0%	0.0%	0.0%
Bacteria	SR1	Unclassified	Unclassified	Unclassified	Unclassified	2	0.0%	0.0%	0.0%	0.0%	0.0%	0.0%
Bacteria	Spirochaetes	[Leptospirae]	[Leptospirales]	Leptospiraceae	Leptospira	2	0.0%	0.0%	0.0%	0.0%	0.0%	0.0%
Bacteria	Synergistetes	Synergistia	Synergistales	Dethiosulfovibrionaceae	HA73	2	0.0%	0.0%	0.0%	0.0%	0.0%	0.0%
Bacteria	Tenericutes	Mollicutes	Acholeplasmatales	Acholeplasmataceae	Acholeplasma	2	0.0%	0.0%	0.0%	0.0%	0.0%	0.0%
Bacteria	Verrucomicrobia	Verrucomicrobiae	Verrucomicrobiales	Verrucomicrobiaceae	Verrucomicrobium	2	0.0%	0.0%	0.0%	0.0%	0.0%	0.0%
Archaea	Euryarchaeota	Methanomicrobia	Methanomicrobiales	Unclassified	Unclassified	1	0.0%	0.0%	0.0%	0.0%	0.0%	0.0%
Archaea	Euryarchaeota	Methanomicrobia	Methanosarcinales	Methanosaetaceae	Methanosaeta	1	0.0%	0.0%	0.0%	0.0%	0.0%	0.0%
Archaea	Euryarchaeota	Methanomicrobia	Methanosarcinales	Methanosarcinaceae	Methanomethylovorans	1	0.0%	0.0%	0.0%	0.0%	0.0%	0.0%
Archaea	Euryarchaeota	Thermoplasmata	E2	[Methanomassiliicoccaceae]	Unclassified	1	0.0%	0.0%	0.0%	0.0%	0.0%	0.0%
Bacteria	Acidobacteria	Acidobacteria-5	Unclassified	Unclassified	Unclassified	1	0.0%	0.0%	0.0%	0.0%	0.0%	0.0%
Bacteria	Acidobacteria	Acidobacteria-6	iii1-15	mb2424	Unclassified	1	0.0%	0.0%	0.0%	0.0%	0.0%	0.0%
Bacteria	Acidobacteria	Acidobacteriia	Acidobacteriales	Acidobacteriaceae	Unclassified	1	0.0%	0.0%	0.0%	0.0%	0.0%	0.0%
Bacteria	Acidobacteria	BPC102	B110	Unclassified	Unclassified	1	0.0%	0.0%	0.0%	0.0%	0.0%	0.0%
Bacteria	Acidobacteria	BPC102	MVS-40	Unclassified	Unclassified	1	0.0%	0.0%	0.0%	0.0%	0.0%	0.0%
Bacteria	Acidobacteria	OS-K	Unclassified	Unclassified	Unclassified	1	0.0%	0.0%	0.0%	0.0%	0.0%	0.0%
Bacteria	Acidobacteria	Solibacteres	JH-WHS99	Unclassified	Unclassified	1	0.0%	0.0%	0.0%	0.0%	0.0%	0.0%
Bacteria	Acidobacteria	Solibacteres	Solibacterales	MVS-65	Unclassified	1	0.0%	0.0%	0.0%	0.0%	0.0%	0.0%
Bacteria	Acidobacteria	iii1-8	32-20	Unclassified	Unclassified	1	0.0%	0.0%	0.0%	0.0%	0.0%	0.0%
Bacteria	Actinobacteria	Unclassified	Unclassified	Unclassified	Unclassified	1	0.0%	0.0%	0.0%	0.0%	0.0%	0.0%
Bacteria	Actinobacteria	Actinobacteria	Actinomycetales	Actinomycetaceae	Unclassified	1	0.0%	0.0%	0.0%	0.0%	0.0%	0.0%
Bacteria	Actinobacteria	Actinobacteria	Actinomycetales	Beutenbergiaceae	Beutenbergia	1	0.0%	0.0%	0.0%	0.0%	0.0%	0.0%
Bacteria	Actinobacteria	Actinobacteria	Actinomycetales	Dermabacteraceae	Dermabacter	1	0.0%	0.0%	0.0%	0.0%	0.0%	0.0%
Bacteria	Actinobacteria	Actinobacteria	Actinomycetales	Frankiaceae	Unclassified	1	0.0%	0.0%	0.0%	0.0%	0.0%	0.0%
Bacteria	Actinobacteria	Actinobacteria	Actinomycetales	Intrasporangiaceae	Intrasporangium	1	0.0%	0.0%	0.0%	0.0%	0.0%	0.0%
Bacteria	Actinobacteria	Actinobacteria	Actinomycetales	Kineosporiaceae	Unclassified	1	0.0%	0.0%	0.0%	0.0%	0.0%	0.0%
Bacteria	Actinobacteria	Actinobacteria	Actinomycetales	Microbacteriaceae	Herbiconiux	1	0.0%	0.0%	0.0%	0.0%	0.0%	0.0%
Bacteria	Actinobacteria	Actinobacteria	Actinomycetales	Nocardiaceae	Unclassified	1	0.0%	0.0%	0.0%	0.0%	0.0%	0.0%
Bacteria	Actinobacteria	Actinobacteria	Actinomycetales	Nocardiaceae	Nocardia	1	0.0%	0.0%	0.0%	0.0%	0.0%	0.0%
Bacteria	Actinobacteria	Actinobacteria	Actinomycetales	Nocardiaceae	Skermania	1	0.0%	0.0%	0.0%	0.0%	0.0%	0.0%
Bacteria	Actinobacteria	Actinobacteria	Actinomycetales	Nocardioidaceae	Friedmanniella	1	0.0%	0.0%	0.0%	0.0%	0.0%	0.0%
Bacteria	Actinobacteria	Actinobacteria	Actinomycetales	Nocardioidaceae	Kribbella	1	0.0%	0.0%	0.0%	0.0%	0.0%	0.0%
Bacteria	Actinobacteria	Actinobacteria	Actinomycetales	Promicromonosporaceae	Xylanimicrobium	1	0.0%	0.0%	0.0%	0.0%	0.0%	0.0%
Bacteria	Actinobacteria	Actinobacteria	Actinomycetales	Sporichthyaceae	Unclassified	1	0.0%	0.0%	0.0%	0.0%	0.0%	0.0%
Bacteria	Actinobacteria	Actinobacteria	Actinomycetales	Streptomycetaceae	Amycolatopsis	1	0.0%	0.0%	0.0%	0.0%	0.0%	0.0%
Bacteria	Actinobacteria	Actinobacteria	Actinomycetales	Streptomycetaceae	Streptacidiphilus	1	0.0%	0.0%	0.0%	0.0%	0.0%	0.0%
Bacteria	Actinobacteria	Actinobacteria	Actinomycetales	Thermomonosporaceae	Actinocorallia	1	0.0%	0.0%	0.0%	0.0%	0.0%	0.0%
Bacteria	Actinobacteria	Actinobacteria	Bifidobacteriales	Bifidobacteriaceae	Bifidobacterium	1	0.0%	0.0%	0.0%	0.0%	0.0%	0.0%
Bacteria	Actinobacteria	MB-A2-108	Unclassified	Unclassified	Unclassified	1	0.0%	0.0%	0.0%	0.0%	0.0%	0.0%
Bacteria	Actinobacteria	Nitriliruptoria	Euzebyales	Euzebyaceae	Euzebya	1	0.0%	0.0%	0.0%	0.0%	0.0%	0.0%
Bacteria	Actinobacteria	Rubrobacteria	Rubrobacterales	Rubrobacteraceae	Unclassified	1	0.0%	0.0%	0.0%	0.0%	0.0%	0.0%
Bacteria	Armatimonadetes	SJA-176	RB046	Unclassified	Unclassified	1	0.0%	0.0%	0.0%	0.0%	0.0%	0.0%
Bacteria	Bacteroidetes	Bacteroidia	Bacteroidales	Porphyromonadaceae	Dysgonomonas	1	0.0%	0.0%	0.0%	0.0%	0.0%	0.0%
Bacteria	Bacteroidetes	Bacteroidia	Bacteroidales	RF16	Unclassified	1	0.0%	0.0%	0.0%	0.0%	0.0%	0.0%
Bacteria	Bacteroidetes	Bacteroidia	Bacteroidales	Rikenellaceae	Unclassified	1	0.0%	0.0%	0.0%	0.0%	0.0%	0.0%
Bacteria	Bacteroidetes	Bacteroidia	Bacteroidales	S24-7	Unclassified	1	0.0%	0.0%	0.0%	0.0%	0.0%	0.0%
Bacteria	Bacteroidetes	Cytophagia	Cytophagales	Cytophagaceae	Flectobacillus	1	0.0%	0.0%	0.0%	0.0%	0.0%	0.0%
Bacteria	Bacteroidetes	Cytophagia	Cytophagales	Cytophagaceae	Leadbetterella	1	0.0%	0.0%	0.0%	0.0%	0.0%	0.0%
Bacteria	Bacteroidetes	Cytophagia	Cytophagales	[Amoebophilaceae]	Candidatus Amoebophilus	1	0.0%	0.0%	0.0%	0.0%	0.0%	0.0%
Bacteria	Bacteroidetes	Flavobacteriia	Flavobacteriales	Unclassified	Unclassified	1	0.0%	0.0%	0.0%	0.0%	0.0%	0.0%
Bacteria	Bacteroidetes	Flavobacteriia	Flavobacteriales	Cryomorphaceae	Cryomorpha	1	0.0%	0.0%	0.0%	0.0%	0.0%	0.0%
Bacteria	Bacteroidetes	Flavobacteriia	Flavobacteriales	Cryomorphaceae	Owenweeksia	1	0.0%	0.0%	0.0%	0.0%	0.0%	0.0%
Bacteria	Bacteroidetes	Flavobacteriia	Flavobacteriales	Flavobacteriaceae	Gelidibacter	1	0.0%	0.0%	0.0%	0.0%	0.0%	0.0%
Bacteria	Bacteroidetes	Flavobacteriia	Flavobacteriales	Flavobacteriaceae	Sediminibacter	1	0.0%	0.0%	0.0%	0.0%	0.0%	0.0%
Bacteria	Bacteroidetes	Sphingobacteriia	Sphingobacteriales	Sphingobacteriaceae	Mucilaginibacter	1	0.0%	0.0%	0.0%	0.0%	0.0%	0.0%
Bacteria	Bacteroidetes	VC2_1_Bac22	Unclassified	Unclassified	Unclassified	1	0.0%	0.0%	0.0%	0.0%	0.0%	0.0%
Bacteria	Bacteroidetes	[Rhodothermi]	[Rhodothermales]	Rhodothermaceae	Unclassified	1	0.0%	0.0%	0.0%	0.0%	0.0%	0.0%
Bacteria	Bacteroidetes	[Rhodothermi]	[Rhodothermales]	Rhodothermaceae	Rhodothermus	1	0.0%	0.0%	0.0%	0.0%	0.0%	0.0%
Bacteria	Bacteroidetes	[Rhodothermi]	[Rhodothermales]	Rhodothermaceae	Rubricoccus	1	0.0%	0.0%	0.0%	0.0%	0.0%	0.0%
Bacteria	Bacteroidetes	[Saprospirae]	[Saprospirales]	Chitinophagaceae	Segetibacter	1	0.0%	0.0%	0.0%	0.0%	0.0%	0.0%
Bacteria	Chlorobi	BSV26	C20	Unclassified	Unclassified	1	0.0%	0.0%	0.0%	0.0%	0.0%	0.0%
Bacteria	Chloroflexi	Anaerolineae	Anaerolineales	Anaerolinaceae	SHD-14	1	0.0%	0.0%	0.0%	0.0%	0.0%	0.0%
Bacteria	Chloroflexi	Anaerolineae	Anaerolineales	Anaerolinaceae	SHD-231	1	0.0%	0.0%	0.0%	0.0%	0.0%	0.0%
Bacteria	Chloroflexi	Anaerolineae	Caldilineales	Caldilineaceae	Caldilinea	1	0.0%	0.0%	0.0%	0.0%	0.0%	0.0%
Bacteria	Chloroflexi	Chloroflexi	Chloroflexales	[Chlorothrixaceae]	Unclassified	1	0.0%	0.0%	0.0%	0.0%	0.0%	0.0%
Bacteria	Chloroflexi	Dehalococcoidetes	GIF9	Unclassified	Unclassified	1	0.0%	0.0%	0.0%	0.0%	0.0%	0.0%
Bacteria	Chloroflexi	Ktedonobacteria	JG30-KF-AS9	Unclassified	Unclassified	1	0.0%	0.0%	0.0%	0.0%	0.0%	0.0%
Bacteria	Chloroflexi	S085	Unclassified	Unclassified	Unclassified	1	0.0%	0.0%	0.0%	0.0%	0.0%	0.0%
Bacteria	Chloroflexi	TK10	AKYG885	Dolo_23	Unclassified	1	0.0%	0.0%	0.0%	0.0%	0.0%	0.0%
Bacteria	Chloroflexi	TK17	mle1-48	Unclassified	Unclassified	1	0.0%	0.0%	0.0%	0.0%	0.0%	0.0%
Bacteria	Chloroflexi	Thermomicrobia	AKYG1722	Unclassified	Unclassified	1	0.0%	0.0%	0.0%	0.0%	0.0%	0.0%
Bacteria	Cyanobacteria	Gloeobacterophycideae	Gloeobacterales	Gloeobacteraceae	Gloeobacter	1	0.0%	0.0%	0.0%	0.0%	0.0%	0.0%
Bacteria	Cyanobacteria	Nostocophycideae	Nostocales	Nostocaceae	Nostoc	1	0.0%	0.0%	0.0%	0.0%	0.0%	0.0%
Bacteria	Cyanobacteria	Oscillatoriophycideae	Chroococcales	Unclassified	Unclassified	1	0.0%	0.0%	0.0%	0.0%	0.0%	0.0%
Bacteria	Cyanobacteria	Oscillatoriophycideae	Chroococcales	Spirulinaceae	Spirulina	1	0.0%	0.0%	0.0%	0.0%	0.0%	0.0%
Bacteria	Cyanobacteria	Oscillatoriophycideae	Chroococcales	Xenococcaceae	Gloeocapsopsis	1	0.0%	0.0%	0.0%	0.0%	0.0%	0.0%
Bacteria	Cyanobacteria	Oscillatoriophycideae	Oscillatoriales	Phormidiaceae	Microcoleus	1	0.0%	0.0%	0.0%	0.0%	0.0%	0.0%
Bacteria	Cyanobacteria	Oscillatoriophycideae	Oscillatoriales	Phormidiaceae	Planktothrix	1	0.0%	0.0%	0.0%	0.0%	0.0%	0.0%
Bacteria	Cyanobacteria	Synechococcophycideae	Pseudanabaenales	Unclassified	Unclassified	1	0.0%	0.0%	0.0%	0.0%	0.0%	0.0%
Bacteria	Cyanobacteria	Synechococcophycideae	Synechococcales	Acaryochloridaceae	Acaryochloris	1	0.0%	0.0%	0.0%	0.0%	0.0%	0.0%
Bacteria	Cyanobacteria	Synechococcophycideae	Synechococcales	Synechococcaceae	Unclassified	1	0.0%	0.0%	0.0%	0.0%	0.0%	0.0%
Bacteria	Cyanobacteria	Synechococcophycideae	Synechococcales	Synechococcaceae	Paulinella	1	0.0%	0.0%	0.0%	0.0%	0.0%	0.0%
Bacteria	Cyanobacteria	Synechococcophycideae	Synechococcales	Synechococcaceae	Synechococcus	1	0.0%	0.0%	0.0%	0.0%	0.0%	0.0%
Bacteria	Elusimicrobia	Elusimicrobia	Elusimicrobiales	Unclassified	Unclassified	1	0.0%	0.0%	0.0%	0.0%	0.0%	0.0%
Bacteria	Elusimicrobia	Endomicrobia	Unclassified	Unclassified	Unclassified	1	0.0%	0.0%	0.0%	0.0%	0.0%	0.0%
Bacteria	Fibrobacteres	Fibrobacteria	Fibrobacterales	Fibrobacteraceae	Unclassified	1	0.0%	0.0%	0.0%	0.0%	0.0%	0.0%
Bacteria	Firmicutes	Bacilli	Bacillales	Bacillaceae	Natronobacillus	1	0.0%	0.0%	0.0%	0.0%	0.0%	0.0%
Bacteria	Firmicutes	Bacilli	Bacillales	Paenibacillaceae	Cohnella	1	0.0%	0.0%	0.0%	0.0%	0.0%	0.0%
Bacteria	Firmicutes	Bacilli	Lactobacillales	Carnobacteriaceae	Desemzia	1	0.0%	0.0%	0.0%	0.0%	0.0%	0.0%
Bacteria	Firmicutes	Bacilli	Lactobacillales	Enterococcaceae	Vagococcus	1	0.0%	0.0%	0.0%	0.0%	0.0%	0.0%
Bacteria	Firmicutes	Clostridia	Clostridiales	Christensenellaceae	Unclassified	1	0.0%	0.0%	0.0%	0.0%	0.0%	0.0%
Bacteria	Firmicutes	Clostridia	Clostridiales	Clostridiaceae	Proteiniclasticum	1	0.0%	0.0%	0.0%	0.0%	0.0%	0.0%
Bacteria	Firmicutes	Clostridia	Clostridiales	Clostridiaceae	Thermoanaerobacterium	1	0.0%	0.0%	0.0%	0.0%	0.0%	0.0%
Bacteria	Firmicutes	Clostridia	Clostridiales	EtOH8	Unclassified	1	0.0%	0.0%	0.0%	0.0%	0.0%	0.0%
Bacteria	Firmicutes	Clostridia	Clostridiales	Heliobacteriaceae	Unclassified	1	0.0%	0.0%	0.0%	0.0%	0.0%	0.0%
Bacteria	Firmicutes	Clostridia	Clostridiales	Lachnospiraceae	Butyrivibrio	1	0.0%	0.0%	0.0%	0.0%	0.0%	0.0%
Bacteria	Firmicutes	Clostridia	Clostridiales	Peptococcaceae	rc4-4	1	0.0%	0.0%	0.0%	0.0%	0.0%	0.0%
Bacteria	Firmicutes	Clostridia	Clostridiales	Peptostreptococcaceae	[Clostridium]	1	0.0%	0.0%	0.0%	0.0%	0.0%	0.0%
Bacteria	Firmicutes	Clostridia	Clostridiales	Ruminococcaceae	Ethanoligenens	1	0.0%	0.0%	0.0%	0.0%	0.0%	0.0%
Bacteria	Firmicutes	Clostridia	Clostridiales	Ruminococcaceae	Oscillospira	1	0.0%	0.0%	0.0%	0.0%	0.0%	0.0%
Bacteria	Firmicutes	Clostridia	Clostridiales	SBYG_4172	Unclassified	1	0.0%	0.0%	0.0%	0.0%	0.0%	0.0%
Bacteria	Firmicutes	Clostridia	Clostridiales	Symbiobacteriaceae	Unclassified	1	0.0%	0.0%	0.0%	0.0%	0.0%	0.0%
Bacteria	Firmicutes	Clostridia	Clostridiales	[Tissierellaceae]	1968-01-01	1	0.0%	0.0%	0.0%	0.0%	0.0%	0.0%
Bacteria	Firmicutes	Clostridia	Clostridiales	[Tissierellaceae]	Tissierella_Soehngenia	1	0.0%	0.0%	0.0%	0.0%	0.0%	0.0%
Bacteria	Firmicutes	Clostridia	Halanaerobiales	Halobacteroidaceae	Halanaerobacter	1	0.0%	0.0%	0.0%	0.0%	0.0%	0.0%
Bacteria	Firmicutes	Erysipelotrichi	Erysipelotrichales	Erysipelotrichaceae	PSB-M-3	1	0.0%	0.0%	0.0%	0.0%	0.0%	0.0%
Bacteria	Nitrospirae	Nitrospira	Nitrospirales	[Thermodesulfovibrionaceae]	Unclassified	1	0.0%	0.0%	0.0%	0.0%	0.0%	0.0%
Bacteria	Nitrospirae	Nitrospira	Nitrospirales	[Thermodesulfovibrionaceae]	HB118	1	0.0%	0.0%	0.0%	0.0%	0.0%	0.0%
Bacteria	OP1	OPB14	Unclassified	Unclassified	Unclassified	1	0.0%	0.0%	0.0%	0.0%	0.0%	0.0%
Bacteria	OP8	OP8_2	Unclassified	Unclassified	Unclassified	1	0.0%	0.0%	0.0%	0.0%	0.0%	0.0%
Bacteria	Planctomycetes	ODP123	Unclassified	Unclassified	Unclassified	1	0.0%	0.0%	0.0%	0.0%	0.0%	0.0%
Bacteria	Planctomycetes	Phycisphaerae	mle1-8	Unclassified	Unclassified	1	0.0%	0.0%	0.0%	0.0%	0.0%	0.0%
Bacteria	Proteobacteria	Alphaproteobacteria	Caulobacterales	Unclassified	Unclassified	1	0.0%	0.0%	0.0%	0.0%	0.0%	0.0%
Bacteria	Proteobacteria	Alphaproteobacteria	Rhizobiales	Bartonellaceae	Bartonella	1	0.0%	0.0%	0.0%	0.0%	0.0%	0.0%
Bacteria	Proteobacteria	Alphaproteobacteria	Rhizobiales	Brucellaceae	Unclassified	1	0.0%	0.0%	0.0%	0.0%	0.0%	0.0%
Bacteria	Proteobacteria	Alphaproteobacteria	Rhizobiales	Cohaesibacteraceae	Unclassified	1	0.0%	0.0%	0.0%	0.0%	0.0%	0.0%
Bacteria	Proteobacteria	Alphaproteobacteria	Rhizobiales	Hyphomicrobiaceae	Parvibaculum	1	0.0%	0.0%	0.0%	0.0%	0.0%	0.0%
Bacteria	Proteobacteria	Alphaproteobacteria	Rhizobiales	Rhizobiaceae	Prosthecomicrobium	1	0.0%	0.0%	0.0%	0.0%	0.0%	0.0%
Bacteria	Proteobacteria	Alphaproteobacteria	Rhizobiales	Rhizobiaceae	Rhizobium	1	0.0%	0.0%	0.0%	0.0%	0.0%	0.0%
Bacteria	Proteobacteria	Alphaproteobacteria	Rhizobiales	Rhodobiaceae	Unclassified	1	0.0%	0.0%	0.0%	0.0%	0.0%	0.0%
Bacteria	Proteobacteria	Alphaproteobacteria	Rhizobiales	Xanthobacteraceae	Labrys	1	0.0%	0.0%	0.0%	0.0%	0.0%	0.0%
Bacteria	Proteobacteria	Alphaproteobacteria	Rhodobacterales	Rhodobacteraceae	Albidovulum	1	0.0%	0.0%	0.0%	0.0%	0.0%	0.0%
Bacteria	Proteobacteria	Alphaproteobacteria	Rhodobacterales	Rhodobacteraceae	Shimia	1	0.0%	0.0%	0.0%	0.0%	0.0%	0.0%
Bacteria	Proteobacteria	Alphaproteobacteria	Rickettsiales	Anaplasmataceae	Candidatus Neoehrlichia	1	0.0%	0.0%	0.0%	0.0%	0.0%	0.0%
Bacteria	Proteobacteria	Alphaproteobacteria	Sphingomonadales	Erythrobacteraceae	Altererythrobacter	1	0.0%	0.0%	0.0%	0.0%	0.0%	0.0%
Bacteria	Proteobacteria	Alphaproteobacteria	Sphingomonadales	Erythrobacteraceae	Erythromicrobium	1	0.0%	0.0%	0.0%	0.0%	0.0%	0.0%
Bacteria	Proteobacteria	Betaproteobacteria	Burkholderiales	Comamonadaceae	Alicycliphilus	1	0.0%	0.0%	0.0%	0.0%	0.0%	0.0%
Bacteria	Proteobacteria	Betaproteobacteria	Burkholderiales	Oxalobacteraceae	Cupriavidus	1	0.0%	0.0%	0.0%	0.0%	0.0%	0.0%
Bacteria	Proteobacteria	Betaproteobacteria	Burkholderiales	Oxalobacteraceae	Herminiimonas	1	0.0%	0.0%	0.0%	0.0%	0.0%	0.0%
Bacteria	Proteobacteria	Betaproteobacteria	Gallionellales	Gallionellaceae	Unclassified	1	0.0%	0.0%	0.0%	0.0%	0.0%	0.0%
Bacteria	Proteobacteria	Betaproteobacteria	Gallionellales	Gallionellaceae	Gallionella	1	0.0%	0.0%	0.0%	0.0%	0.0%	0.0%
Bacteria	Proteobacteria	Betaproteobacteria	Methylophilales	Unclassified	Unclassified	1	0.0%	0.0%	0.0%	0.0%	0.0%	0.0%
Bacteria	Proteobacteria	Betaproteobacteria	Neisseriales	Neisseriaceae	Alysiella	1	0.0%	0.0%	0.0%	0.0%	0.0%	0.0%
Bacteria	Proteobacteria	Betaproteobacteria	Rhodocyclales	Rhodocyclaceae	Dok59	1	0.0%	0.0%	0.0%	0.0%	0.0%	0.0%
Bacteria	Proteobacteria	Deltaproteobacteria	Bdellovibrionales	Bacteriovoracaceae	Peredibacter	1	0.0%	0.0%	0.0%	0.0%	0.0%	0.0%
Bacteria	Proteobacteria	Deltaproteobacteria	Myxococcales	Myxococcaceae	Myxococcus	1	0.0%	0.0%	0.0%	0.0%	0.0%	0.0%
Bacteria	Proteobacteria	Deltaproteobacteria	NB1-j	JTB38	Unclassified	1	0.0%	0.0%	0.0%	0.0%	0.0%	0.0%
Bacteria	Proteobacteria	Deltaproteobacteria	NB1-j	MND4	Unclassified	1	0.0%	0.0%	0.0%	0.0%	0.0%	0.0%
Bacteria	Proteobacteria	Deltaproteobacteria	Sva0853	JTB36	Unclassified	1	0.0%	0.0%	0.0%	0.0%	0.0%	0.0%
Bacteria	Proteobacteria	Deltaproteobacteria	Syntrophobacterales	Syntrophaceae	Desulfomonile	1	0.0%	0.0%	0.0%	0.0%	0.0%	0.0%
Bacteria	Proteobacteria	Deltaproteobacteria	[Entotheonellales]	Unclassified	Unclassified	1	0.0%	0.0%	0.0%	0.0%	0.0%	0.0%
Bacteria	Proteobacteria	Gammaproteobacteria	Aeromonadales	Succinivibrionaceae	Succinivibrio	1	0.0%	0.0%	0.0%	0.0%	0.0%	0.0%
Bacteria	Proteobacteria	Gammaproteobacteria	Alteromonadales	Colwelliaceae	Colwellia	1	0.0%	0.0%	0.0%	0.0%	0.0%	0.0%
Bacteria	Proteobacteria	Gammaproteobacteria	Alteromonadales	[Chromatiaceae]	Alkalimonas	1	0.0%	0.0%	0.0%	0.0%	0.0%	0.0%
Bacteria	Proteobacteria	Gammaproteobacteria	Chromatiales	Ectothiorhodospiraceae	Thiorhodospira	1	0.0%	0.0%	0.0%	0.0%	0.0%	0.0%
Bacteria	Proteobacteria	Gammaproteobacteria	Chromatiales	Halothiobacillaceae	Unclassified	1	0.0%	0.0%	0.0%	0.0%	0.0%	0.0%
Bacteria	Proteobacteria	Gammaproteobacteria	Chromatiales	Halothiobacillaceae	Thiovirga	1	0.0%	0.0%	0.0%	0.0%	0.0%	0.0%
Bacteria	Proteobacteria	Gammaproteobacteria	Enterobacteriales	Enterobacteriaceae	Buchnera	1	0.0%	0.0%	0.0%	0.0%	0.0%	0.0%
Bacteria	Proteobacteria	Gammaproteobacteria	Enterobacteriales	Enterobacteriaceae	Photorhabdus	1	0.0%	0.0%	0.0%	0.0%	0.0%	0.0%
Bacteria	Proteobacteria	Gammaproteobacteria	Enterobacteriales	Enterobacteriaceae	Plesiomonas	1	0.0%	0.0%	0.0%	0.0%	0.0%	0.0%
Bacteria	Proteobacteria	Gammaproteobacteria	Enterobacteriales	Enterobacteriaceae	Profftia	1	0.0%	0.0%	0.0%	0.0%	0.0%	0.0%
Bacteria	Proteobacteria	Gammaproteobacteria	Enterobacteriales	Enterobacteriaceae	Proteus	1	0.0%	0.0%	0.0%	0.0%	0.0%	0.0%
Bacteria	Proteobacteria	Gammaproteobacteria	Enterobacteriales	Enterobacteriaceae	Xenorhabdus	1	0.0%	0.0%	0.0%	0.0%	0.0%	0.0%
Bacteria	Proteobacteria	Gammaproteobacteria	Enterobacteriales	Enterobacteriaceae	Yersinia	1	0.0%	0.0%	0.0%	0.0%	0.0%	0.0%
Bacteria	Proteobacteria	Gammaproteobacteria	HOC36	Unclassified	Unclassified	1	0.0%	0.0%	0.0%	0.0%	0.0%	0.0%
Bacteria	Proteobacteria	Gammaproteobacteria	Oceanospirillales	Endozoicimonaceae	Unclassified	1	0.0%	0.0%	0.0%	0.0%	0.0%	0.0%
Bacteria	Proteobacteria	Gammaproteobacteria	Oceanospirillales	Halomonadaceae	Chromohalobacter	1	0.0%	0.0%	0.0%	0.0%	0.0%	0.0%
Bacteria	Proteobacteria	Gammaproteobacteria	Oceanospirillales	Halomonadaceae	Kushneria	1	0.0%	0.0%	0.0%	0.0%	0.0%	0.0%
Bacteria	Proteobacteria	Gammaproteobacteria	Oceanospirillales	Oceanospirillaceae	Oleibacter	1	0.0%	0.0%	0.0%	0.0%	0.0%	0.0%
Bacteria	Proteobacteria	Gammaproteobacteria	Oceanospirillales	Saccharospirillaceae	Saccharospirillum	1	0.0%	0.0%	0.0%	0.0%	0.0%	0.0%
Bacteria	Proteobacteria	Gammaproteobacteria	Salinisphaerales	Salinisphaeraceae	Salinisphaera	1	0.0%	0.0%	0.0%	0.0%	0.0%	0.0%
Bacteria	Proteobacteria	Gammaproteobacteria	Thiotrichales	Thiotrichaceae	Unclassified	1	0.0%	0.0%	0.0%	0.0%	0.0%	0.0%
Bacteria	Proteobacteria	Gammaproteobacteria	Xanthomonadales	Sinobacteraceae	Steroidobacter	1	0.0%	0.0%	0.0%	0.0%	0.0%	0.0%
Bacteria	Proteobacteria	Gammaproteobacteria	Xanthomonadales	Xanthomonadaceae	Rhodanobacter	1	0.0%	0.0%	0.0%	0.0%	0.0%	0.0%
Bacteria	SBR1093	EC214	Unclassified	Unclassified	Unclassified	1	0.0%	0.0%	0.0%	0.0%	0.0%	0.0%
Bacteria	Spirochaetes	[Leptospirae]	[Leptospirales]	Leptospiraceae	Turneriella	1	0.0%	0.0%	0.0%	0.0%	0.0%	0.0%
Bacteria	Synergistetes	Synergistia	Synergistales	Anaerobaculaceae	Anaerobaculum	1	0.0%	0.0%	0.0%	0.0%	0.0%	0.0%
Bacteria	Synergistetes	Synergistia	Synergistales	Synergistaceae	vadinCA02	1	0.0%	0.0%	0.0%	0.0%	0.0%	0.0%
Bacteria	TM6	SJA-4	Unclassified	Unclassified	Unclassified	1	0.0%	0.0%	0.0%	0.0%	0.0%	0.0%
Bacteria	Thermotogae	Thermotogae	Thermotogales	Thermotogaceae	Fervidobacterium	1	0.0%	0.0%	0.0%	0.0%	0.0%	0.0%
Bacteria	Verrucomicrobia	[Spartobacteria]	[Chthoniobacterales]	[Chthoniobacteraceae]	Unclassified	1	0.0%	0.0%	0.0%	0.0%	0.0%	0.0%
Bacteria	Verrucomicrobia	[Spartobacteria]	[Chthoniobacterales]	[Chthoniobacteraceae]	DA101	1	0.0%	0.0%	0.0%	0.0%	0.0%	0.0%
Bacteria	ZB3	Unclassified	Unclassified	Unclassified	Unclassified	1	0.0%	0.0%	0.0%	0.0%	0.0%	0.0%
Bacteria	[Thermi]	Deinococci	Deinococcales	Trueperaceae	Unclassified	1	0.0%	0.0%	0.0%	0.0%	0.0%	0.0%
Bacteria	[Thermi]	Deinococci	Deinococcales	Trueperaceae	Truepera	1	0.0%	0.0%	0.0%	0.0%	0.0%	0.0%
