# Supplementary material for: Bacterial Community Structure in the Asian Rice Gall Midge Reveals a Varied Microbiome Rich in Proteobacteria
Source: Sci Rep. 2017 Aug 25;7:9424. doi: 10.1038/s41598-017-09791-0 (PMC5573367; doi:10.1038/s41598-017-09791-0)
Supplement: Supplementary file 13 — Supplementary data 5 [file 41598_2017_9791_MOESM13_ESM.xlsx]

## Sheet: Aundant_Species
Common Species in GM1F, GM1LR,GM1LS,GMIM,GM1P	Species only in GM1F	Species only in GM1LR	Species only in GM1LS	Species only in GM1M	Species only in GM1P
Wolbachia	Sphingopyxis alaskensis	Arenimonas	Propionicimonas	Enterobacter hormaechei	Bacteroides
Novosphingobium	Orientia tsutsugamushi	Actinoplanes	Rummeliibacillus	Enterobacter	Photobacterium damselae
Corynebacterium	Enterobacter turicensis	Runella	Pseudomonas nitroreducens	Erwinia dispersa	Chloroflexus
Acinetobacter	Geobacillus	Staphylococcus sciuri	Desulfotomaculum	Janthinobacterium lividum	Azorhizobium
Rheinheimera	Herbaspirillum	Clostridium intestinale	Pandoraea	Salmonella enterica	Pedobacter
Pseudomonas		Aspromonas composti	Skermanella	Serratia marcescens	Vibrio
Paracoccus		Fusibacter	Sphingomonas asaccharolytica	Psychrobacter sanguinis	Pelomonas
Staphylococcus epidermidis		HTCC	Ammoniphilus	Deinococcus geothermalis	Arthronema
Pseudomonas alcaligenes		Nocardioides	Enterobacter gergoviae	Enterobacter cloacae	Thermodesulfovibrio
Pseudomonas stutzeri		Blastomonas natatoria	Brachybacterium	Facklamia
Nesterenkonia		Gemmata	Phaeospirillum fulvum	Trabulsiella farmeri
Sphingomonas		Candidatus Xiphinematobacter	Acidovorax caeni	Pseudoalteromonas
Ralstonia		Plesiocystis	Erythrobacter	Bacillus cereus
Propionibacterium acnes		Sphingosinicella microcystinivorans	Ochrobactrum	Erwinia soli
Curvibacter		planctomycete DWL3I2	Lactobacillus	Stenotrophomonas maltophilia
Kocuria		Aeromicrobium	Anaeromyxobacter	Pantoea agglomerans
Aeromonas caviae		Bacillus firmus	Leptotrichia
Vibrio mimicus		Knoellia subterranea	Flavobacterium succinicans
Acinetobacter schindleri		Xenophilus aerolatus	Flavisolibacter
Sphingomonas yabuuchiae		Ancylobacter	Dietzia timorensis
Citricoccus alkalitolerans		Janthinobacterium	Varibaculum
Comamonas		Pirellula	Fusobacterium
Micrococcus		Xanthomonas	Serinicoccus
Cloacibacterium		Gordonia	Kytococcus
Stenotrophomonas		Sorangium cellulosum	Prevotella melaninogenica
Jeotgalicoccus		Tepidibacter	Sanguibacter soli
Acinetobacter guillouiae		Alloiococcus otitis	Weissella cibaria
Delftia		Dechloromonas fungiphilus	Acetobacter
Chryseobacterium		Gemmatimonas	Bacillus selenatarsenatis
Flavobacterium		Haererehalobacter salaria	Bradyrhizobium
Paracoccus aminovorans		Methylibium	Caulobacter henricii
Hyphomicrobium		Schlegelella	Lactococcus
Phenylobacterium		Acidovorax	Methylosinus
Agrobacterium		Azospira	Neisseria
Streptococcus		Blastococcus aggregatus	Rubellimicrobium
Alishewanella		Chelatococcus asaccharovorans	Sulfuricurvum kujiense
		Desulfomicrobium	Thermosinus
		Gemmata obscuriglobus
		Hoeflea marina
		Kaistia
		Peptoniphilus
		Prosthecobacter debontii
		Pseudoclavibacter bifida
		Selenomonas lacticifex
		Sulfurospirillum
		Tolumonas
		Acetobacterium
		Acidovorax delafieldii
		Anaerospora
		Arthrospira
		Brevibacillus
		Fimbriimonas
		Nocardioides lentus
		Oceanimonas
		Polymorphum gilvum
		Streptomyces

## Sheet: Rare_Species
Common Species in GM1F, GM1LR,GM1LS,GMIM,GM1P	Species only in GM1F	Species only in GM1LR	Species only in GM1LS	Species only in GM1M	Species only in GM1P
Afifella	C1_B004	Ammoniphilus	Aspromonas composti	Hylemonella gracilis	Anaerofilum
Aurantimonas altamirensis	Exiguobacterium	Bacillus selenatarsenatis	Sorangium cellulosum	Burkholderia gladioli	Shewanella
Acinetobacter venetianus	Jeotgalicoccus psychrophilus	Desulfotomaculum	Sphingopyxis	Trabulsiella	Staphylococcus
Erythrobacter nanhaisediminis	Brevundimonas diminuta	Niabella	Actinoplanes	Acetobacter	Wautersiella
Vibrio cholerae	Pseudonocardia	Nocardioides plantarum	Helcobacillus massiliensis	Sufflavibacter maritimus	Methylotenera mobilis
Crenothrix polyspora	Rubrobacter	Novosphingobium nitrogenifigens	Janthinobacterium	Enhydrobacter	Azospirillum massiliensis
	Cellvibrio	Bacteroides	Tepidimonas	Salegentibacter	Bacillus
	Hydrogenophaga	CF231	Alloiococcus otitis	Salinicoccus	Brevibacterium
	Perlucidibaca	Chitinophaga	Halococcus	Sporichthya	Dickeya
	Sediminibacterium	Clostridium sticklandii	Pseudonocardia halophobica	A17	Ramlibacter
	Tetrasphaera	Ensifer adhaerens	Nannocystis	Diaphorobacter	Phycicoccus
	Caldicellulosiruptor saccharolyticus	Gallicola	Paracoccus kawasakiensis	Haererehalobacter salaria	Pseudoxanthomonas mexicana
	Blastomonas natatoria	Leptotrichia	Plesiocystis	Methylobacterium adhaesivum	Roseiflexus
	Hydrogenophilus	Pandoraea	Rathayibacter caricis	Desulfovibrio mexicanus	Fluviicola
	Pseudidiomarina	Pediococcus	Rhodoplanes elegans	Flavihumibacter	Fusibacter
	Weissella cibaria	Phormidium	Sphingobacterium	Bacillus thermoamylovorans	Halomonas
	Actinobacillus parahaemolyticus	Planomicrobium	Aggregatibacter segnis	Colwellia piezophila	Brevibacterium aureum
	Bacillus saliphilus	Roseomonas aerilata	Agrococcus jenensis	Cryomorpha	Burkholderia
	Capnocytophaga	Rubrivivax	Agromyces	Dermabacter	Calothrix
	Devosia	Solibacillus	Arthrobacter nitroguajacolicus	Desemzia	Selenomonas
	Shinella	Sphingobacterium mizutaii	Bacillus firmus	Klebsiella oxytoca	Sharpea
	Tsukamurella	Thermovenabulum	Chondromyces	Kribbella	Trichococcus
	Acidovorax facilis	Asticcacaulis biprosthecium	Desulfobacca	Lactobacillus plantarum	Candidatus Accumulibacter
	Aquimonas	Azospirillum brasilense	Haliscomenobacter	Marinibacillus	Geobacter lovleyi
	Arthronema	Bacillus badius	Klebsiella	Photorhabdus	Oceanobacillus
	Bartonella bacilliformis	Bradyrhizobium	Methanobacterium bryantii	Profftia virida	Pleomorphomonas
	Beutenbergia cavernae	Caloramator	Parasegitibacter luojiensis	Pseudoalteromonas piscicida	Rhodospirillum
	DA101	Curtobacterium	Polyangium fumosum	Pseudoclavibacter helvolus	SMB53
	Geobacter	Desulfococcus	Aetherobacter fasciculatus	Rathayibacter	Asticcacaulis
	Haererehalobacter	Erwinia soli	Catenibacterium	Rubricoccus	Azospira
	Hyphomicrobium zavarzinii	Limnobacter	Cryobacterium psychrophilum	Salinisphaera	Balneimonas
	Intrasporangium calvum	Millisia brevis	Dialister	Serratia symbiotica	Brevibacillus
	Mycoplana	Modestobacter	Fimbriimonas	Shewanella amazonensis	Caulobacter
	Neisseria canis	Phascolarctobacterium	Kingella denitrificans	Steroidobacter	Clostridium ruminantium
	Plesiomonas	Renibacterium	Lysinibacillus boronitolerans	Thermodesulfovibrio	Edaphobacter modestum
	Proteiniclasticum	Roseateles depolymerans	Massilia timonae	Vibrio rumoiensis	Escherichia coli
	Xanthobacter	WCHB1-05	Planifilum	Xylanimicrobium	HA73
		Agrococcus	Prevotella stercorea	Yersinia	Ornithobacterium
		Alkalimonas amylolytica	Pseudidiomarina homiensis		Paenibacillus
		Altererythrobacter indicus	Psychrobacter sanguinis		Photobacterium
		Alysiella filiformis	Rothia amarae		Photobacterium angustum
		Anaeromyxobacter	Rubidibacter lacunae		Propionibacterium
		Butyrivibrio	Sphingopyxis alaskensis		Rhodococcus ruber
		Chromohalobacter thailandensis	Staphylococcus sciuri		Saprospira
		Cohnella	Verminephrobacter		Serratia marcescens
		Desulfococcus biacutus	Verrucomicrobium		Thiobacillus
		Dok59	Acaryochloris		[Clostridium] difficile
		Dysgonomonas	Actinocorallia cavernae		1-68
		Enterococcus sulfureus	Aggregatibacter		Aeromonas hydrophila
		Ethanoligenens	Albidovulum inexpectatum		Anaerobaculum
		Euzebya	Alicycliphilus		Anaerolinea thermophila
		Flectobacillus	Amycolatopsis coloradensis		Bifidobacterium
		Friedmanniella	Anaerospora		Brevibacillus reuszeri
		Gallionella	Arthrospira		Buchnera
		Gelidibacter	Candidatus Amoebophilus		Caldilinea
		Gloeobacter	Corynebacterium simulans		Candidatus Neoehrlichia mikurensis
		Gloeocapsopsis crepidinum	Crenothrix		Cetobacterium
		Halanaerobacter	Erythromicrobium ramosum		Cetobacterium somerae
		Labrys	Escherichia blattae		Chelatococcus
		Leadbetterella	Herbiconiux ginsengi		Cupriavidus
		Lentibacillus halodurans	Legionella rubrilucens		Demequina
		Methanomethylovorans	Lentibacillus salinarum		Desulfomonile
		Myroides	Leuconostoc		Enterobacter ludwigii
		Myroides odoratimimus	Lysobacter yangpyeongensis		Fervidobacterium
		Myxococcus	Mucilaginibacter ximonensis		HB118
		Nocardia	Natronobacillus		Herminiimonas
		Nostoc	Nitrospira marina		Hyphomonas
		Oscillospira	Ochrobactrum grignonense		Kushneria aurantia
		Parvibaculum	Paracoccus marcusii		Leuconostoc mesenteroides
		Prosthecomicrobium pneumaticum	Paulinella		Luteolibacter
		PSB-M-3	Pirellula		Methanosaeta
		Pseudoclavibacter soli	Planktothrix		Microcoleus
		Rhodanobacter	Pseudoxanthomonas indica		Oleibacter
		Rhodothermus	Pseudoxanthomonas taiwanensis		Owenweeksia
		Rummeliibacillus	Psychrobacter		Peptoniphilus
		Salmonella	Rhodospirillum centenum		Peredibacter starrii
		SHD-231	Saccharospirillum		Photobacterium rosenbergii
		Shimia	Sediminibacter furfurosus		Proteus
		Spirulina	SHD-14		rc4-4
		Succinivibrio	Sinorhizobium		Rhizobium leguminosarum
		Thermoanaerobacterium	Truepera		Segetibacter
		Thiovirga	vadinCA02		Skermania piniformis
		Tissierella_Soehngenia	Vagococcus		Sorangium
		Virgibacillus			Sphingobium yanoikuyae
		Virgibacillus halodenitrificans			Streptacidiphilus
		Weissella thailandensis			Synechococcus
		Xenorhabdus poinarii			Thalassospira
					Thiorhodospira
					Turneriella
					Vibrio harveyi

## Sheet: Percentage
	Abundant	Rare
GM1F	27.897	72.103
GM1LR	51.7544	48.2456
GM1LS	48.2916	51.7084
GM1M	34.6614	65.3386
GM1P	19.8738	80.1262
